# Supplementary material for: Bis(isonicotinamide-κN)silver(I) tri­fluoro­methane­sulfonate aceto­nitrile disolvate
Source: IUCrdata. 2021 Oct 21;6(Pt 10):x211073. doi: 10.1107/S2414314621010737 (PMC9462304; doi:10.1107/S2414314621010737)
Supplement: Supplementary file 1 [file x-06-x211073-sup1.cif]

##############################################################################
#                                                                            #
# This CIF contains the data for a data article accepted for                 #
# publication in IUCrData. It conforms to the requirements of                #
# Notes for Authors for IUCrData, and has been                               #
# peer reviewed under the auspices of IUCrData.                              #
#                                                                            #
# Full details of the Crystallographic Information File format               #
# are given in the paper "The Crystallographic Information File (CIF):       #
# a New Standard Archive File for Crystallography" by S. R. Hall, F. H.      #
# Allen and I. D. Brown [Acta Cryst. (1991), A47, 655-685].                  #
#                                                                            #
# The current version of the core CIF dictionary is obtainable from          #
# ftp://ftp.iucr.org/pub/cif_core.dic.                                       #
#                                                                            #
# Software is freely available for graphical display of the structure(s)     #
# in this CIF. For information consult the CIF software page                 #
# http://www.iucr.org/resources/cif/software.                                #
#                                                                            #
# This file may be used for bona fide research purposes within the           #
# scientific community so long as proper attribution is given to the data    # 
# article from which it was obtained.                                        #
#                                                                            #
##############################################################################
data_I
_database_code_depnum_ccdc_archive 'CCDC 2116012'
_audit_creation_method
;
Olex2 1.3
(compiled 2020.11.12 svn.r5f609507 for OlexSys, GUI svn.r6272)
;
_journal_date_recd_electronic     2021-09-14
_journal_date_accepted     2021-10-15
_journal_name_full     'IUCrData'
_journal_year     2021
_journal_volume     6
_journal_issue     10
_journal_page_first     0
_journal_page_last     0
_journal_paper_category     HM
_journal_paper_doi     10.1107/S2414314621010737
_journal_coeditor_code     BX4019
_publ_contact_author_name     'Rafael A. Adrian'
_publ_contact_author_address
;
Department of Chemistry and Biochemistry,
University of the Incarnate Word,
San Antonio Texas 78209, USA
;
_publ_contact_author_email     adrian@uiwtx.edu
_publ_contact_author_fax     ?
_publ_contact_author_phone     '+1(210)8322117'
_publ_section_title
;
Bis(isonicotinamide-\k<i>N</i>)silver(I) trifluoromethanesulfonate acetonitrile
disolvate
;
_publ_section_title_footnote     .
loop_
    _publ_author_name
    _publ_author_footnote
    _publ_author_address
    'Adrian, Rafael A.' .
;
Department of Chemistry and Biochemistry,
University of the Incarnate Word,
San Antonio Texas 78209,
USA
;
    'Ibarra, Sara J.' .
;
Department of Chemistry and Biochemistry,
University of the Incarnate Word,
San Antonio Texas 78209,
USA
;
    'Arman, Hadi D.' .
;
Department of Chemistry,
The University of Texas at San Antonio,
San Antonio Texas 78249,
USA
;
_publ_section_synopsis
;
The reaction of silver(I) triflouromethanesulfonate with isonicotinamide in
acetonitrile produces a polymeric structure held together by discrete hydrogen
bonds, regium bonds between the metal atom and the solvent molecules, and
metal--metal interactions.
;
_chemical_name_systematic
;
Bis(isonicotinamide-\k<i>N</i>)silver(I) trifluoromethanesulfonate
acetonitrile disolvate
;
_chemical_name_common     ?
_chemical_formula_moiety     '(C12 H12 Ag N4 O2 +), (C F3 O3 S -), 2(C2 H3 N)'
_chemical_formula_sum     'C17 H18 Ag1 F3 N6 O5 S1'
_chemical_formula_iupac     '[Ag (C6 H6 N2 O1)2] (C F3 O3 S), 2C2 H3 N)'
_chemical_formula_weight     583.30
_chemical_melting_point     ?
_space_group_crystal_system     triclinic
_space_group_name_H-M_alt     'P -1'
_space_group_name_Hall     '-P 1'
loop_
    _space_group_symop_operation_xyz
    'x, y, z'
    '-x, -y, -z'
_cell_length_a     9.4566(2)
_cell_length_b     11.0330(3)
_cell_length_c     11.9848(3)
_cell_angle_alpha     114.000(2)
_cell_angle_beta     103.9287(19)
_cell_angle_gamma     95.129(2)
_cell_volume     1083.72(5)
_cell_formula_units_Z     2
_cell_measurement_reflns_used     12499
_cell_measurement_theta_min     4.2310
_cell_measurement_theta_max     76.2310
_cell_measurement_temperature     99.99(10)
_exptl_crystal_description     plate
_exptl_crystal_colour     'clear colourless'
_exptl_crystal_size_max     0.274
_exptl_crystal_size_mid     0.101
_exptl_crystal_size_min     0.065
_exptl_crystal_density_diffrn     1.788
_exptl_crystal_density_meas     ?
_exptl_crystal_density_method     ?
_exptl_crystal_F_000     584
loop_
    _exptl_crystal_face_index_h
    _exptl_crystal_face_index_k
    _exptl_crystal_face_index_l
    _exptl_crystal_face_perp_dist
    -1 5 -6 0.0785
    -5 4 1 0.0468
    5 -3 -3 0.0226
    0 -3 -5 0.0462
    -6 -1 3 0.0307
    1 3 4 0.0469
    6 1 -3 0.0304
_exptl_absorpt_coefficient_mu     8.999
_exptl_absorpt_correction_type     gaussian
_exptl_absorpt_process_details
;
(CrysAlisPro; Rigaku OD, 2019)
;
_exptl_absorpt_correction_T_min     0.544
_exptl_absorpt_correction_T_max     1.000
_diffrn_ambient_temperature     99.99(10)
_diffrn_source     'micro-focus sealed X-ray tube'
_diffrn_radiation_type     'Cu K\a'
_diffrn_radiation_wavelength     1.54184
_diffrn_radiation_monochromator     mirror
_diffrn_measurement_device_type     'XtaLAB Synergy, Dualflex, HyPix'
_diffrn_measurement_device     'four-circle diffractometer'
_diffrn_measurement_method     '\w scans'
_diffrn_detector     'Hybrid Pixel Array Detector'
_diffrn_detector_area_resol_mean     10.0000
_diffrn_reflns_number     24470
_diffrn_reflns_av_R_equivalents     0.0444
_diffrn_reflns_av_unetI/netI     0.0278
_diffrn_reflns_theta_min     4.239
_diffrn_reflns_theta_max     76.448
_diffrn_reflns_theta_full     67.684
_diffrn_measured_fraction_theta_max     0.964
_diffrn_measured_fraction_theta_full     0.998
_diffrn_reflns_limit_h_min     -10
_diffrn_reflns_limit_h_max     11
_diffrn_reflns_limit_k_min     -13
_diffrn_reflns_limit_k_max     13
_diffrn_reflns_limit_l_min     -15
_diffrn_reflns_limit_l_max     14
_diffrn_radiation_probe     x-ray
_refine_special_details     ?
_reflns_number_total     4387
_reflns_number_gt     4211
_reflns_threshold_expression     'I > 2\s(I)'
_refine_ls_structure_factor_coef     Fsqd
_refine_ls_matrix_type     full
_refine_ls_R_factor_all     0.0284
_refine_ls_R_factor_gt     0.0274
_refine_ls_wR_factor_gt     0.0710
_refine_ls_wR_factor_ref     0.0717
_refine_ls_goodness_of_fit_ref     1.084
_refine_ls_restrained_S_all     1.084
_refine_ls_number_reflns     4387
_refine_ls_number_parameters     300
_refine_ls_number_restraints     0
_refine_ls_hydrogen_treatment     constr
_refine_ls_weighting_scheme     calc
_refine_ls_weighting_details
              'w=1/[\s^2^(Fo^2^)+(0.0394P)^2^+0.7000P] where P=(Fo^2^+2Fc^2^)/3'
_atom_sites_solution_hydrogens     geom
_atom_sites_solution_primary     dual
_atom_sites_solution_secondary     ?
_refine_ls_shift/su_max     0.002
_refine_ls_shift/su_mean     0.000
_refine_diff_density_max     0.765
_refine_diff_density_min     -0.777
_refine_ls_extinction_method     none
_refine_ls_extinction_coef     .
loop_
    _atom_type_symbol
    _atom_type_description
    _atom_type_scat_dispersion_real
    _atom_type_scat_dispersion_imag
    _atom_type_scat_source
    'C' 'C' 0.0181 0.0091
                         'International Tables Vol C Tables 4.2.6.8 and 6.1.1.4'
    'H' 'H' 0.0000 0.0000
                         'International Tables Vol C Tables 4.2.6.8 and 6.1.1.4'
    'Ag' 'Ag' 0.1306 4.2820
                         'International Tables Vol C Tables 4.2.6.8 and 6.1.1.4'
    'F' 'F' 0.0727 0.0534
                         'International Tables Vol C Tables 4.2.6.8 and 6.1.1.4'
    'N' 'N' 0.0311 0.0180
                         'International Tables Vol C Tables 4.2.6.8 and 6.1.1.4'
    'O' 'O' 0.0492 0.0322
                         'International Tables Vol C Tables 4.2.6.8 and 6.1.1.4'
    'S' 'S' 0.3331 0.5567
                         'International Tables Vol C Tables 4.2.6.8 and 6.1.1.4'
_computing_data_collection
;
CrysAlisPro (Rigaku OD, 2019)
;
_computing_cell_refinement
;
CrysAlisPro (Rigaku OD, 2019)
;
_computing_data_reduction
;
CrysAlisPro (Rigaku OD, 2019)
;
_computing_structure_solution
;
SHELXT  (Sheldrick, 2015a)
;
_computing_structure_refinement
;
<i>SHELXL2018/3</i> (Sheldrick, 2015b)
;
_computing_molecular_graphics
;
Olex2 (Dolomanov <i>et al.</i>,  2009)
;
_computing_publication_material
;
Olex2 (Dolomanov <i>et al.</i>,  2009)
;
loop_
    _atom_site_type_symbol
    _atom_site_label
    _atom_site_fract_x
    _atom_site_fract_y
    _atom_site_fract_z
    _atom_site_U_iso_or_equiv
    _atom_site_adp_type
    _atom_site_calc_flag
    _atom_site_occupancy
    _atom_site_disorder_assembly
    _atom_site_disorder_group
    Ag Ag1 0.33026(2) 0.42666(2) 0.38452(2) 0.01913(7) Uani d 1 . .
    S S1 0.80813(6) 0.92406(6) 0.27008(6) 0.01835(13) Uani d 1 . .
    F F1 0.59457(16) 1.01941(15) 0.16879(15) 0.0272(3) Uani d 1 . .
    F F3 0.77762(19) 1.00737(17) 0.09034(15) 0.0314(4) Uani d 1 . .
    F F2 0.80186(19) 1.16528(15) 0.27750(16) 0.0353(4) Uani d 1 . .
    O O2 -0.13731(19) 0.48669(17) 0.77676(16) 0.0195(3) Uani d 1 . .
    O O1 0.68870(19) 0.28645(17) -0.09989(16) 0.0209(4) Uani d 1 . .
    O O5 0.96843(19) 0.96695(17) 0.31236(17) 0.0238(4) Uani d 1 . .
    O O3 0.7525(2) 0.79175(17) 0.16192(18) 0.0263(4) Uani d 1 . .
    N N3 0.1996(2) 0.40757(19) 0.50408(18) 0.0151(4) Uani d 1 . .
    N N1 0.4587(2) 0.4184(2) 0.25573(18) 0.0156(4) Uani d 1 . .
    O O4 0.7400(2) 0.9518(2) 0.37019(19) 0.0350(5) Uani d 1 . .
    N N2 0.7732(2) 0.5144(2) -0.0006(2) 0.0191(4) Uani d 1 . .
    H H2A 0.822879 0.511950 -0.054633 0.023 Uiso calc 1 . .
    H H2B 0.774705 0.592520 0.062122 0.023 Uiso calc 1 . .
    N N4 -0.1246(2) 0.2695(2) 0.73398(19) 0.0184(4) Uani d 1 . .
    H H4A -0.184009 0.264893 0.779082 0.022 Uiso calc 1 . .
    H H4B -0.088239 0.198602 0.695256 0.022 Uiso calc 1 . .
    N N6 0.1601(2) 0.1602(2) 0.1866(2) 0.0262(5) Uani d 1 . .
    N N5 0.4275(3) 0.7251(2) 0.5268(2) 0.0325(5) Uani d 1 . .
    C C9 0.0129(2) 0.3874(2) 0.6467(2) 0.0150(4) Uani d 1 . .
    C C3 0.6141(2) 0.4105(2) 0.0827(2) 0.0149(4) Uani d 1 . .
    C C2 0.5905(3) 0.5331(2) 0.1669(2) 0.0164(5) Uani d 1 . .
    H H2 0.627509 0.615873 0.166627 0.020 Uiso calc 1 . .
    C C10 0.0835(2) 0.5137(2) 0.6652(2) 0.0150(4) Uani d 1 . .
    H H10 0.068538 0.594775 0.726905 0.018 Uiso calc 1 . .
    C C8 0.0393(3) 0.2713(2) 0.5556(2) 0.0167(5) Uani d 1 . .
    H H8 -0.005429 0.183595 0.541580 0.020 Uiso calc 1 . .
    C C11 0.1752(3) 0.5196(2) 0.5931(2) 0.0157(4) Uani d 1 . .
    H H11 0.223022 0.606106 0.606713 0.019 Uiso calc 1 . .
    C C12 -0.0895(3) 0.3837(2) 0.7243(2) 0.0158(4) Uani d 1 . .
    C C5 0.4811(3) 0.3005(2) 0.1740(2) 0.0174(5) Uani d 1 . .
    H H5 0.443286 0.219160 0.176380 0.021 Uiso calc 1 . .
    C C6 0.6954(3) 0.3993(2) -0.0140(2) 0.0165(5) Uani d 1 . .
    C C1 0.5128(3) 0.5324(2) 0.2506(2) 0.0171(5) Uani d 1 . .
    H H1 0.496800 0.616240 0.307082 0.021 Uiso calc 1 . .
    C C4 0.5567(3) 0.2924(2) 0.0869(2) 0.0165(5) Uani d 1 . .
    H H4 0.569408 0.206974 0.030278 0.020 Uiso calc 1 . .
    C C7 0.1313(3) 0.2857(2) 0.4862(2) 0.0166(5) Uani d 1 . .
    H H7 0.147119 0.206188 0.423132 0.020 Uiso calc 1 . .
    C C16 0.0818(3) 0.1753(2) 0.1065(2) 0.0220(5) Uani d 1 . .
    C C17 -0.0166(3) 0.1959(3) 0.0045(3) 0.0261(5) Uani d 1 . .
    H H17A -0.119652 0.152936 -0.012235 0.039 Uiso calc 1 . .
    H H17B 0.012716 0.155320 -0.073582 0.039 Uiso calc 1 . .
    H H17C -0.009032 0.293417 0.030980 0.039 Uiso calc 1 . .
    C C14 0.5027(3) 0.8301(3) 0.5709(3) 0.0259(6) Uani d 1 . .
    C C13 0.7428(3) 1.0349(2) 0.1983(2) 0.0213(5) Uani d 1 . .
    C C15 0.6018(3) 0.9632(3) 0.6278(3) 0.0302(6) Uani d 1 . .
    H H15A 0.642520 0.973096 0.563323 0.036 Uiso calc 1 . .
    H H15B 0.683648 0.971724 0.700319 0.036 Uiso calc 1 . .
    H H15C 0.545821 1.034243 0.657809 0.036 Uiso calc 1 . .
loop_
    _atom_site_aniso_label
    _atom_site_aniso_U_11
    _atom_site_aniso_U_22
    _atom_site_aniso_U_33
    _atom_site_aniso_U_12
    _atom_site_aniso_U_13
    _atom_site_aniso_U_23
    Ag1 0.02101(11) 0.02377(11) 0.01987(11) 0.00738(7) 0.01347(7) 0.01206(8)
    S1 0.0220(3) 0.0175(3) 0.0209(3) 0.0087(2) 0.0108(2) 0.0103(2)
    F1 0.0224(7) 0.0293(8) 0.0322(8) 0.0106(6) 0.0075(6) 0.0153(7)
    F3 0.0405(9) 0.0372(9) 0.0328(9) 0.0161(7) 0.0204(7) 0.0243(7)
    F2 0.0379(9) 0.0142(7) 0.0423(10) 0.0057(6) 0.0000(8) 0.0083(7)
    O2 0.0237(9) 0.0203(8) 0.0220(8) 0.0116(7) 0.0139(7) 0.0113(7)
    O1 0.0266(9) 0.0191(8) 0.0220(9) 0.0069(7) 0.0151(7) 0.0093(7)
    O5 0.0220(9) 0.0198(8) 0.0302(10) 0.0066(7) 0.0069(7) 0.0117(7)
    O3 0.0290(10) 0.0154(8) 0.0335(10) 0.0036(7) 0.0094(8) 0.0100(8)
    N3 0.0163(9) 0.0182(9) 0.0141(9) 0.0071(7) 0.0076(7) 0.0080(8)
    N1 0.0157(9) 0.0194(9) 0.0153(9) 0.0062(7) 0.0073(8) 0.0092(8)
    O4 0.0402(12) 0.0530(13) 0.0336(11) 0.0270(10) 0.0243(9) 0.0294(10)
    N2 0.0229(10) 0.0198(10) 0.0190(10) 0.0041(8) 0.0137(8) 0.0089(8)
    N4 0.0220(10) 0.0187(10) 0.0229(10) 0.0086(8) 0.0154(8) 0.0116(8)
    N6 0.0259(11) 0.0295(11) 0.0251(11) 0.0045(9) 0.0108(9) 0.0125(10)
    N5 0.0456(15) 0.0285(13) 0.0290(12) 0.0141(11) 0.0177(11) 0.0133(10)
    C9 0.0143(11) 0.0192(11) 0.0139(11) 0.0049(9) 0.0044(9) 0.0093(9)
    C3 0.0132(10) 0.0173(11) 0.0165(11) 0.0050(8) 0.0047(9) 0.0092(9)
    C2 0.0174(11) 0.0175(11) 0.0178(11) 0.0058(9) 0.0069(9) 0.0098(9)
    C10 0.0163(11) 0.0156(10) 0.0135(10) 0.0061(8) 0.0054(9) 0.0058(9)
    C8 0.0178(11) 0.0167(11) 0.0184(11) 0.0047(9) 0.0075(9) 0.0091(9)
    C11 0.0161(11) 0.0164(11) 0.0164(11) 0.0052(8) 0.0053(9) 0.0085(9)
    C12 0.0151(11) 0.0198(11) 0.0147(11) 0.0057(9) 0.0055(9) 0.0088(9)
    C5 0.0175(11) 0.0171(11) 0.0200(12) 0.0040(9) 0.0074(9) 0.0094(9)
    C6 0.0143(10) 0.0207(11) 0.0180(11) 0.0068(9) 0.0057(9) 0.0107(9)
    C1 0.0184(11) 0.0183(11) 0.0174(11) 0.0060(9) 0.0072(9) 0.0091(9)
    C4 0.0177(11) 0.0169(11) 0.0162(11) 0.0054(9) 0.0074(9) 0.0070(9)
    C7 0.0201(11) 0.0161(11) 0.0158(11) 0.0059(9) 0.0082(9) 0.0072(9)
    C16 0.0253(13) 0.0204(11) 0.0227(13) 0.0038(10) 0.0143(11) 0.0081(10)
    C17 0.0293(14) 0.0265(13) 0.0261(13) 0.0082(11) 0.0116(11) 0.0131(11)
    C14 0.0328(14) 0.0335(15) 0.0226(13) 0.0188(12) 0.0154(11) 0.0170(12)
    C13 0.0243(12) 0.0169(11) 0.0247(13) 0.0077(9) 0.0091(10) 0.0095(10)
    C15 0.0310(15) 0.0315(14) 0.0327(15) 0.0113(12) 0.0126(12) 0.0162(12)
_geom_special_details
;
 All esds (except the esd in the dihedral angle between two l.s. planes)
 are estimated using the full covariance matrix.  The cell esds are taken
 into account individually in the estimation of esds in distances, angles
 and torsion angles; correlations between esds in cell parameters are only
 used when they are defined by crystal symmetry.  An approximate (isotropic)
 treatment of cell esds is used for estimating esds involving l.s. planes.
;
loop_
    _geom_bond_atom_site_label_1
    _geom_bond_atom_site_label_2
    _geom_bond_site_symmetry_2
    _geom_bond_distance
    _geom_bond_publ_flag
    Ag1 N3 . 2.162(2) y
    Ag1 N1 . 2.162(2) y
    S1 O5 . 1.4442(18) ?
    S1 O3 . 1.4433(18) ?
    S1 O4 . 1.434(2) ?
    S1 C13 . 1.831(2) ?
    F1 C13 . 1.337(3) ?
    F3 C13 . 1.333(3) ?
    F2 C13 . 1.331(3) ?
    O2 C12 . 1.240(3) ?
    O1 C6 . 1.235(3) ?
    N3 C11 . 1.348(3) ?
    N3 C7 . 1.347(3) ?
    N1 C5 . 1.346(3) ?
    N1 C1 . 1.345(3) ?
    N2 H2A . 0.8800 ?
    N2 H2B . 0.8800 ?
    N2 C6 . 1.338(3) ?
    N4 H4A . 0.8800 ?
    N4 H4B . 0.8800 ?
    N4 C12 . 1.331(3) ?
    N6 C16 . 1.144(3) ?
    N5 C14 . 1.141(4) ?
    C9 C10 . 1.395(3) ?
    C9 C8 . 1.395(3) ?
    C9 C12 . 1.505(3) ?
    C3 C2 . 1.396(3) ?
    C3 C6 . 1.510(3) ?
    C3 C4 . 1.390(3) ?
    C2 H2 . 0.9500 ?
    C2 C1 . 1.380(3) ?
    C10 H10 . 0.9500 ?
    C10 C11 . 1.378(3) ?
    C8 H8 . 0.9500 ?
    C8 C7 . 1.380(3) ?
    C11 H11 . 0.9500 ?
    C5 H5 . 0.9500 ?
    C5 C4 . 1.380(3) ?
    C1 H1 . 0.9500 ?
    C4 H4 . 0.9500 ?
    C7 H7 . 0.9500 ?
    C16 C17 . 1.459(4) ?
    C17 H17A . 0.9800 ?
    C17 H17B . 0.9800 ?
    C17 H17C . 0.9800 ?
    C14 C15 . 1.460(4) ?
    C15 H15A . 0.9800 ?
    C15 H15B . 0.9800 ?
    C15 H15C . 0.9800 ?
loop_
    _geom_angle_atom_site_label_1
    _geom_angle_atom_site_label_2
    _geom_angle_atom_site_label_3
    _geom_angle_site_symmetry_1
    _geom_angle_site_symmetry_3
    _geom_angle
    _geom_angle_publ_flag
    N1 Ag1 N3 . . 172.78(7) y
    O5 S1 C13 . . 103.79(11) ?
    O3 S1 O5 . . 113.68(11) ?
    O3 S1 C13 . . 101.70(11) ?
    O4 S1 O5 . . 115.49(12) ?
    O4 S1 O3 . . 116.01(13) ?
    O4 S1 C13 . . 103.62(11) ?
    C11 N3 Ag1 . . 119.93(16) ?
    C7 N3 Ag1 . . 121.89(15) ?
    C7 N3 C11 . . 118.0(2) ?
    C5 N1 Ag1 . . 122.04(16) ?
    C1 N1 Ag1 . . 120.28(16) ?
    C1 N1 C5 . . 117.6(2) ?
    H2A N2 H2B . . 120.0 ?
    C6 N2 H2A . . 120.0 ?
    C6 N2 H2B . . 120.0 ?
    H4A N4 H4B . . 120.0 ?
    C12 N4 H4A . . 120.0 ?
    C12 N4 H4B . . 120.0 ?
    C10 C9 C12 . . 118.3(2) ?
    C8 C9 C10 . . 118.2(2) ?
    C8 C9 C12 . . 123.5(2) ?
    C2 C3 C6 . . 123.5(2) ?
    C4 C3 C2 . . 117.9(2) ?
    C4 C3 C6 . . 118.5(2) ?
    C3 C2 H2 . . 120.5 ?
    C1 C2 C3 . . 119.1(2) ?
    C1 C2 H2 . . 120.5 ?
    C9 C10 H10 . . 120.3 ?
    C11 C10 C9 . . 119.4(2) ?
    C11 C10 H10 . . 120.3 ?
    C9 C8 H8 . . 120.5 ?
    C7 C8 C9 . . 118.9(2) ?
    C7 C8 H8 . . 120.5 ?
    N3 C11 C10 . . 122.6(2) ?
    N3 C11 H11 . . 118.7 ?
    C10 C11 H11 . . 118.7 ?
    O2 C12 N4 . . 122.8(2) ?
    O2 C12 C9 . . 118.8(2) ?
    N4 C12 C9 . . 118.3(2) y
    N1 C5 H5 . . 118.5 ?
    N1 C5 C4 . . 122.9(2) ?
    C4 C5 H5 . . 118.5 ?
    O1 C6 N2 . . 123.2(2) ?
    O1 C6 C3 . . 119.5(2) ?
    N2 C6 C3 . . 117.3(2) y
    N1 C1 C2 . . 123.0(2) ?
    N1 C1 H1 . . 118.5 ?
    C2 C1 H1 . . 118.5 ?
    C3 C4 H4 . . 120.3 ?
    C5 C4 C3 . . 119.4(2) ?
    C5 C4 H4 . . 120.3 ?
    N3 C7 C8 . . 122.9(2) ?
    N3 C7 H7 . . 118.5 ?
    C8 C7 H7 . . 118.5 ?
    N6 C16 C17 . . 179.3(3) ?
    C16 C17 H17A . . 109.5 ?
    C16 C17 H17B . . 109.5 ?
    C16 C17 H17C . . 109.5 ?
    H17A C17 H17B . . 109.5 ?
    H17A C17 H17C . . 109.5 ?
    H17B C17 H17C . . 109.5 ?
    N5 C14 C15 . . 178.8(3) ?
    F1 C13 S1 . . 110.99(17) ?
    F3 C13 S1 . . 111.58(16) ?
    F3 C13 F1 . . 107.2(2) ?
    F2 C13 S1 . . 111.75(17) ?
    F2 C13 F1 . . 107.49(19) ?
    F2 C13 F3 . . 107.6(2) ?
    C14 C15 H15A . . 109.5 ?
    C14 C15 H15B . . 109.5 ?
    C14 C15 H15C . . 109.5 ?
    H15A C15 H15B . . 109.5 ?
    H15A C15 H15C . . 109.5 ?
    H15B C15 H15C . . 109.5 ?
loop_
    _geom_torsion_atom_site_label_1
    _geom_torsion_atom_site_label_2
    _geom_torsion_atom_site_label_3
    _geom_torsion_atom_site_label_4
    _geom_torsion_site_symmetry_1
    _geom_torsion_site_symmetry_2
    _geom_torsion_site_symmetry_3
    _geom_torsion_site_symmetry_4
    _geom_torsion
    _geom_torsion_publ_flag
    Ag1 N3 C11 C10 . . . . 174.85(16) ?
    Ag1 N3 C7 C8 . . . . -175.54(17) ?
    Ag1 N1 C5 C4 . . . . 176.85(17) ?
    Ag1 N1 C1 C2 . . . . -177.40(17) ?
    O5 S1 C13 F1 . . . . -172.06(16) ?
    O5 S1 C13 F3 . . . . 68.43(19) ?
    O5 S1 C13 F2 . . . . -52.1(2) ?
    O3 S1 C13 F1 . . . . 69.70(18) ?
    O3 S1 C13 F3 . . . . -49.8(2) ?
    O3 S1 C13 F2 . . . . -170.33(18) ?
    N1 C5 C4 C3 . . . . 0.6(3) ?
    O4 S1 C13 F1 . . . . -51.0(2) ?
    O4 S1 C13 F3 . . . . -170.54(18) ?
    O4 S1 C13 F2 . . . . 68.9(2) ?
    C9 C10 C11 N3 . . . . 0.3(3) ?
    C9 C8 C7 N3 . . . . 1.3(3) ?
    C3 C2 C1 N1 . . . . 0.4(3) ?
    C2 C3 C6 O1 . . . . -167.0(2) ?
    C2 C3 C6 N2 . . . . 13.6(3) ?
    C2 C3 C4 C5 . . . . -0.8(3) ?
    C10 C9 C8 C7 . . . . -1.2(3) ?
    C10 C9 C12 O2 . . . . 17.8(3) ?
    C10 C9 C12 N4 . . . . -162.0(2) ?
    C8 C9 C10 C11 . . . . 0.4(3) ?
    C8 C9 C12 O2 . . . . -161.1(2) ?
    C8 C9 C12 N4 . . . . 19.1(3) ?
    C11 N3 C7 C8 . . . . -0.6(3) ?
    C12 C9 C10 C11 . . . . -178.5(2) ?
    C12 C9 C8 C7 . . . . 177.7(2) ?
    C5 N1 C1 C2 . . . . -0.7(3) ?
    C6 C3 C2 C1 . . . . 179.0(2) ?
    C6 C3 C4 C5 . . . . -179.5(2) ?
    C1 N1 C5 C4 . . . . 0.2(3) ?
    C4 C3 C2 C1 . . . . 0.4(3) ?
    C4 C3 C6 O1 . . . . 11.6(3) ?
    C4 C3 C6 N2 . . . . -167.8(2) ?
    C7 N3 C11 C10 . . . . -0.2(3) ?
loop_
    _geom_hbond_atom_site_label_d
    _geom_hbond_atom_site_label_h
    _geom_hbond_atom_site_label_a
    _geom_hbond_site_symmetry_d
    _geom_hbond_site_symmetry_h
    _geom_hbond_site_symmetry_a
    _geom_hbond_distance_dh
    _geom_hbond_distance_ha
    _geom_hbond_distance_da
    _geom_hbond_angle_dha
    _geom_hbond_publ_flag
    N2 H2A O2 ? ? 1_654 0.88 2.06 2.898(3) 159.6 yes
    N2 H2B O3 . . . 0.88 2.09 2.939(3) 161.7 yes
    N4 H4A O1 . . 1_456 0.88 2.05 2.927(3) 171.0 yes
    N4 H4B O5 . . 2_666 0.88 2.22 3.033(3) 154.2 yes
_shelx_space_group_comment
;
The symmetry employed for this shelxl refinement is uniquely defined
by the following loop, which should always be used as a source of
symmetry information in preference to the above space-group names.
They are only intended as comments.
;
_shelx_estimated_absorpt_T_min     0.192
_shelx_estimated_absorpt_T_max     0.592
_shelx_hkl_file
;
   0   0   1 37886.7 1233.33  41
   0   0  -1 36263.0 1224.08  10
   0   0   2 25495.0 952.976  41
   0   0  -2 23540.4 896.854  36
   0   0  -2 25471.5 937.123  10
   0   0   3 19399.0 834.790  41
   0   0  -3 18996.0 769.382  36
   0   0   3 19632.0 762.139  37
   0   0  -3 18936.2 807.197  10
   0   0   4 19199.6 901.757  41
   0   0  -4 17958.9 804.831  36
   0   0   4 18699.2 780.095  37
   0   0  -4 20217.3 871.101  10
   0   0  -5 21080.7 998.839  17
   0   0  -5 23082.0 1044.96  15
   0   0  -5 22794.8 1038.95  10
   0   0  -5 20303.4 972.177  36
   0   0   5 22867.1 926.939  37
   0   0   5 22906.0 1098.30  41
   0   0  -5 21404.5 1043.08  45
   0   0   6 8141.35 612.597  41
   0   0   6 7813.69 554.339  38
   0   0  -6 6715.82 494.436  36
   0   0   6 6790.81 421.728  37
   0   0  -6 8139.85 566.640  15
   0   0  -6 7269.76 521.423  17
   0   0  -6 7933.50 558.667  10
   0   0   6 7950.82 489.564   8
   0   0   6 7158.18 519.438  48
   0   0  -6 7623.56 571.308  45
   0   0  -6 7101.99 577.764  18
   0   0   7 761.719 198.241  41
   0   0   7 765.216 195.166  38
   0   0  -7 783.956 203.629  35
   0   0  -7 905.284 194.972  17
   0   0  -7 555.631 164.745  12
   0   0   7 317.025 119.280  48
   0   0  -7 1032.76 250.512  25
   0   0  -7 1337.76 296.039  23
   0   0  -7 640.444 196.119  18
   0   0  -7 770.042 196.620  45
   0   0   8 44734.9 2214.96  41
   0   0   8 47344.9 2125.23  38
   0   0  -8 45324.7 2044.20  17
   0   0  -8 44585.6 2125.21  12
   0   0  -8 48233.9 2321.20  25
   0   0  -8 47183.0 2189.75  45
   0   0  -8 44517.5 2231.76  18
   0   0  -8 44275.7 2149.09  35
   0   0  -9 44945.0 2210.55  35
   0   0  -9 48164.9 2420.78  25
   0   0   9 43394.9 2271.48  41
   0   0   9 44369.5 2137.86  38
   0   0  -9 43027.2 2068.15  17
   0   0  -9 44006.7 2284.20  18
   0   0 -10 13121.4 934.041  17
   0   0 -10 11561.1 979.625  35
   0   0 -10 11161.6 994.172  20
   0   0 -10 10704.0 970.601  18
   0   0 -11 22954.7 1396.65  22
   0   0 -11 22282.6 1313.25  17
   0   0 -11 22720.0 1386.57  35
   0   0 -11 20620.6 1378.97  20
   0   0 -12 308.379 146.731  35
   0   0 -12 462.330 178.732  22
   0   0 -12 213.874 156.812  20
   0   0 -13 2336.05 250.838  22
   0   0 -13 2890.59 306.763  20
   0   1 -13 6046.28 551.446  20
   0   1 -12 1864.01 328.812  17
   0   1 -12 2079.70 375.327  20
   0   1 -12 1919.06 351.811  35
   0   1 -11 13091.8 927.809  17
   0   1 -11 10385.8 942.165  18
   0   1 -11 13950.1 1056.62  20
   0   1 -11 13928.8 1033.76  35
   0   1 -10 16033.2 1033.29  17
   0   1 -10 17316.5 1164.88  35
   0  -1  10 17089.8 1123.28  38
   0  -1  10 12670.0 1048.81  41
   0   1 -10 15035.2 1125.70  20
   0   1 -10 14211.8 1144.70  18
   0  -1   9 3843.17 479.052  38
   0  -1   9 3336.22 473.994  41
   0   1  -9 3493.62 481.403  35
   0   1  -9 2806.98 379.634  17
   0   1  -9 2588.71 404.803  12
   0  -1   9 2712.70 361.515  48
   0   1  -9 2866.86 440.900  45
   0   1  -9 3642.84 493.246  20
   0   1  -9 3512.42 502.452  18
   0  -1   8 42908.7 2021.55  41
   0  -1   8 43187.3 1957.04  38
   0   1  -8 39774.1 1966.38  35
   0   1  -8 42592.8 1941.15  15
   0   1  -8 42982.9 1903.24  17
   0   1  -8 40991.4 1956.68  12
   0   1  -8 42960.1 1995.20  10
   0  -1   8 39968.1 1880.02  48
   0   1  -8 45536.2 2136.77  25
   0   1  -8 44146.8 2073.52  18
   0   1  -8 42140.0 1983.78  45
   0  -1   7 2840.21 297.384  37
   0   1  -7 3856.69 382.327  17
   0   1  -7 2913.16 353.159  15
   0   1  -7 3345.56 396.359  10
   0   1  -7 4426.01 422.653  12
   0  -1   7 3906.31 420.680  41
   0  -1   7 3584.35 388.305  48
   0   1  -7 3647.89 414.471  18
   0   1  -7 2704.57 361.934  45
   0   1  -6 29269.7 1301.55  36
   0  -1   6 32590.5 1368.49  37
   0   1  -6 32623.5 1422.54  17
   0   1  -6 34013.2 1463.01  15
   0   1  -6 30845.1 1413.18  12
   0   1  -6 35659.5 1512.90  10
   0  -1   6 34624.3 1497.15  41
   0  -1   6 34399.9 1464.93  48
   0   1  -6 32814.3 1471.13  18
   0   1  -6 31924.5 1455.32  45
   0   1  -5 81576.9 2981.04  10
   0  -1   5 83936.0 2974.60  41
   0   1  -5 74690.2 2805.47  36
   0  -1   5 80939.4 2891.13  37
   0   1  -4 1001.81 149.249  10
   0   1  -4 1017.86 107.941  36
   0  -1   4 921.300 137.571  41
   0   1  -3 1867.04 127.799  36
   0   1  -3 2197.44 119.284   3
   0  -1   3 1829.73 115.958   1
   0   1  -3 2111.35 175.058  40
   0  -1   3 2198.10 178.383  41
   0  -1   2 70779.2 2432.35   1
   0   1  -2 68480.1 2426.83   3
   0  -1   2 75418.7 2462.76  41
   0  -1   1 80194.4 2824.31   1
   0  -1   1 84880.1 2806.64  41
   0   1  -1 83542.7 2821.18  39
   0  -1   0 95341.6 3247.12  36
   0   1   0 101048. 3246.08   8
   0   1   0 91419.0 3224.23   3
   0   1   0 93272.1 3268.17  38
   0   1   1 19803.3 709.632   8
   0   1   1 18444.6 703.817   3
   0  -1  -1 18086.8 703.560   1
   0   1   1 19658.0 729.691  38
   0  -1  -2 7572.99 395.950  36
   0   1   2 7880.51 352.816   8
   0  -1  -2 7595.68 359.170  10
   0  -1  -2 7124.36 314.622   1
   0   1   2 7875.44 316.607   3
   0   1   2 7718.52 382.263  38
   0   1   3 89219.3 3405.18  41
   0   1   3 96091.2 3325.20  38
   0  -1  -3 94618.4 3342.29  36
   0   1   3 93022.4 3256.38   8
   0  -1  -3 95006.9 3296.70  10
   0   1   4 32397.1 1445.60  41
   0   1   4 33361.1 1359.25  38
   0  -1  -4 32949.4 1378.61  36
   0  -1  -4 31881.8 1319.45  10
   0   1   4 32646.3 1278.18   8
   0  -1  -5 37403.9 1650.29  36
   0  -1  -5 38254.6 1608.57  17
   0   1   5 38851.2 1532.63   8
   0  -1  -5 37587.8 1711.55  18
   0   1   5 39808.6 1775.44  41
   0   1   5 40243.6 1651.34  38
   0  -1  -6 3024.00 335.712  17
   0   1   6 2555.93 270.046   8
   0   1   6 2769.57 388.866  41
   0   1   6 2712.74 341.611  38
   0  -1  -6 2269.63 344.785  18
   0  -1  -6 2626.33 342.621  46
   0  -1  -7 19275.1 1205.53  35
   0  -1  -7 20174.2 1317.01  25
   0  -1  -7 23449.5 1377.54  23
   0  -1  -7 17858.7 1166.79  31
   0   1   7 18746.0 1263.98  41
   0   1   7 20319.3 1159.31  38
   0  -1  -7 19920.0 1266.77  18
   0  -1  -7 21645.9 1143.55  17
   0  -1  -8 29009.3 1667.02  35
   0  -1  -8 33181.5 1873.56  25
   0  -1  -8 26453.0 1568.66  31
   0  -1  -8 32536.4 1788.92  18
   0   1   8 31272.0 1635.90  38
   0   1   8 30883.6 1795.81  41
   0  -1  -8 29709.8 1567.26  17
   0  -1  -9 9419.85 790.022  17
   0  -1  -9 7217.32 793.426  35
   0  -1  -9 10687.1 1022.31  25
   0   1   9 7782.80 762.974  38
   0   1   9 7242.27 823.978  41
   0  -1  -9 9110.52 875.756  18
   0  -1 -10-45.8021 112.953  17
   0  -1 -10-45.7604 100.936  14
   0  -1 -10 60.4351 149.039  20
   0  -1 -10 54.7749 135.081  35
   0  -1 -11 1077.06 296.653  20
   0  -1 -11 1205.84 270.320  22
   0  -1 -11 1385.86 318.246  35
   0  -1 -12 3861.31 366.394  22
   0  -1 -12 4250.35 452.917  20
   0   2 -13 3258.69 394.127  17
   0   2 -13 3085.52 406.531  20
   0   2 -13 3467.58 444.462  24
   0   2 -13 3720.35 458.627  22
   0   2 -12 4483.40 614.707  22
   0   2 -12 4318.70 490.996  17
   0   2 -12 5761.48 597.829  20
   0   2 -12 4499.89 535.350  35
   0   2 -11 6186.27 763.765  22
   0   2 -11 5167.95 557.078  17
   0   2 -11 6181.60 654.714  35
   0   2 -11 4429.99 588.694  18
   0   2 -11 5341.06 618.456  20
   0   2 -10 39048.5 1953.74  35
   0   2 -10 35796.5 1925.58  12
   0   2 -10 37399.8 1826.51  17
   0  -2  10 39873.7 2031.12  42
   0  -2  10 40599.3 1938.29  38
   0  -2  10 34375.1 1754.10  48
   0   2 -10 37858.4 1946.26  20
   0   2 -10 33566.0 1946.70  18
   0   2 -10 38339.5 1970.08  45
   0   2  -9 26310.6 1491.89  35
   0   2  -9 25838.1 1440.17  15
   0   2  -9 28316.0 1437.12  17
   0   2  -9 26231.4 1421.25  13
   0   2  -9 27846.8 1556.33  10
   0   2  -9 26661.5 1477.73  12
   0  -2   9 28140.2 1515.43  41
   0  -2   9 28632.5 1484.60  38
   0  -2   9 26237.4 1423.39  48
   0   2  -9 25580.1 1521.65  18
   0   2  -9 26985.6 1505.13  20
   0   2  -9 27342.1 1505.57  45
   0  -2   8 3225.68 356.299  37
   0   2  -8 3442.78 427.121  35
   0   2  -8 3046.02 385.799  15
   0   2  -8 3347.41 388.016  17
   0   2  -8 3756.73 421.831  13
   0   2  -8 3424.88 414.672  12
   0   2  -8 3382.09 435.670  10
   0  -2   8 3035.77 388.226  41
   0  -2   8 3441.18 416.993  48
   0   2  -8 2696.71 383.072  20
   0   2  -8 3704.12 438.646  18
   0   2  -8 2786.33 384.297  45
   0  -2   7 9580.90 625.484  37
   0   2  -7 9452.60 664.072  15
   0   2  -7 9371.38 654.413  13
   0   2  -7 9580.78 647.676  17
   0   2  -7 9815.77 659.269  12
   0   2  -7 10236.5 721.709  10
   0  -2   7 8824.44 640.771  41
   0  -2   7 9666.94 692.192  48
   0   2  -7 9578.42 674.288  18
   0   2  -7 9201.36 662.708  45
   0   2  -6 41032.9 1730.43  10
   0   2  -6 39433.5 1645.21  12
   0   2  -6 40104.5 1683.58  15
   0   2  -6 38854.7 1652.06  13
   0  -2   6 41552.9 1668.30  41
   0   2  -6 37234.8 1649.02  45
   0   2  -6 37579.1 1457.06  36
   0   2  -5 95356.3 3362.34  40
   0  -2   5 98117.3 3347.52  41
   0   2  -5 96739.6 3150.35   2
   0   2  -5 92456.0 3142.47   3
   0   2  -5 97932.3 3423.50  10
   0   2  -5 93220.3 3338.74  12
   0   2  -5 92834.1 3184.41  36
   0   2  -4 41186.3 1574.58  40
   0  -2   4 40894.5 1553.91  41
   0  -2   4 39768.6 1482.81   1
   0   2  -4 42210.9 1491.10   3
   0   2  -4 39191.4 1554.48  12
   0   2  -4 39940.5 1458.97  36
   0   2  -3 19136.4 797.949  40
   0  -2   3 18728.8 779.203  41
   0   2  -3 18695.0 783.291   3
   0  -2   3 20016.0 792.424   1
   0   2  -2 4847.41 265.514  40
   0   2  -2 4358.14 276.297   3
   0  -2   2 4816.69 283.352   1
   0  -2   2 4910.85 255.717  11
   0   2  -1 72528.0 2509.24  38
   0  -2   1 74120.0 2521.26  11
   0   2  -1 71079.4 2506.15  12
   0   2  -1 71948.2 2523.12  40
   0  -2   1 72657.9 2545.11  42
   0  -2   1 74306.6 2547.47   1
   0  -2   1 68263.5 2508.87  43
   0   2   0 171024. 5666.80  38
   0   2   0 159737. 5602.29   3
   0  -2   0 160536. 5600.92   1
   0  -2   0 171351. 5708.59  43
   0  -2  -1 616.632 125.143  43
   0   2   1 591.142 97.8526   3
   0  -2  -1 564.052 97.2154   1
   0   2   1 577.883 106.205  38
   0   2   1 715.190 113.509   8
   0   2   2 183137. 5960.16   8
   0   2   2 170642. 5910.89   3
   0  -2  -2 161058. 5916.18   1
   0   2   2 183482. 5999.53  38
   0  -2  -2 179512. 6093.71  43
   0  -2  -2 176038. 6056.01  36
   0  -2  -3 155935. 5203.65  36
   0   2   3 153498. 5054.41   8
   0  -2  -3 130859. 4959.62   9
   0   2   3 158146. 5131.73  38
   0   2   3 165695. 5291.29  41
   0   2   3 147657. 4945.87   3
   0   2   3 152637. 4946.63   2
   0  -2  -3 132771. 4942.79   1
   0   2   4 21181.2 985.683   8
   0  -2  -4 23631.0 1083.14  17
   0   2   4 22834.9 1074.22  38
   0   2   4 24055.8 1216.43  41
   0  -2  -4 23568.6 1145.41  36
   0  -2  -5 15957.5 885.281  17
   0   2   5 15076.7 790.535   8
   0   2   5 16128.2 902.375  38
   0   2   5 17056.6 1045.76  41
   0  -2  -5 14610.8 946.565  18
   0  -2  -5 15135.8 944.438  46
   0  -2  -6 7117.19 669.832  35
   0  -2  -6 5923.43 646.619  31
   0  -2  -6 7156.34 644.206  46
   0  -2  -6 6583.62 695.574  25
   0  -2  -6 7375.05 720.151  23
   0   2   6 7640.94 749.449  41
   0   2   6 8732.65 666.998  38
   0  -2  -6 7004.63 674.550  18
   0  -2  -6 7895.32 628.504  17
   0  -2  -7 44477.3 2249.47  35
   0   2   7 43875.4 2278.20  32
   0  -2  -7 39140.5 2195.52  31
   0  -2  -7 41013.9 2091.73  46
   0   2   7 48353.3 2202.50  38
   0   2   7 46752.0 2389.77  41
   0  -2  -7 43418.0 2263.13  18
   0  -2  -7 50676.6 2193.59  17
   0  -2  -7 47620.7 2403.33  25
   0  -2  -7 50820.3 2461.21  23
   0  -2  -8 26122.6 1676.58  35
   0  -2  -8 32832.2 1950.90  23
   0  -2  -8 27564.8 1805.37  25
   0  -2  -8 24011.7 1605.38  31
   0   2   8 27893.6 1803.00  41
   0   2   8 29037.0 1652.43  38
   0  -2  -8 28011.4 1702.85  18
   0  -2  -8 30600.6 1651.81  17
   0  -2  -9 3199.22 560.279  25
   0  -2  -9 2476.46 432.063  31
   0  -2  -9 3501.55 553.724  35
   0  -2  -9 3005.02 461.802  14
   0  -2 -10 5034.26 540.008  14
   0  -2 -10 4528.58 592.597  35
   0  -2 -10 5672.27 583.592  22
   0  -2 -11 3205.22 343.229  22
   0  -2 -11 2950.52 369.116  35
   0   2  11 2184.10 339.144  47
   0   3 -14 8587.97 613.111  24
   0   3 -14 9449.45 634.445  22
   0   3 -13 443.733 150.441  17
   0   3 -13 670.993 247.240  24
   0   3 -13 571.740 225.819  22
   0   3 -13 467.495 181.192  20
   0   3 -12 9660.69 753.632  17
   0   3 -12 9631.82 792.390  20
   0   3 -12 11097.8 954.597  22
   0   3 -11 25105.9 1429.41  35
   0   3 -11 24317.5 1333.50  17
   0  -3  11 19402.9 1208.70  48
   0   3 -11 24233.1 1542.14  22
   0   3 -11 21642.0 1336.70  20
   0   3 -11 21091.3 1381.51  45
   0   3 -10 7234.41 700.471  15
   0   3 -10 8050.29 751.877  12
   0   3 -10 8962.31 737.229  13
   0   3 -10 8861.88 723.172  17
   0   3 -10 7608.36 776.432  10
   0   3 -10 7761.73 731.694  20
   0   3 -10 6608.44 705.185  18
   0  -3  10 7018.61 677.927  48
   0   3 -10 8065.22 760.229  45
   0   3 -10 9209.66 801.804  35
   0  -3   9 1988.32 303.934  37
   0   3  -9 1756.52 339.304  35
   0   3  -9 2355.83 348.588  17
   0   3  -9 2362.71 364.357  15
   0   3  -9 2084.85 340.245  13
   0   3  -9 1778.65 324.364  12
   0   3  -9 1761.56 346.836  10
   0  -3   9 1952.19 322.381  41
   0  -3   9 2073.01 347.933  48
   0   3  -9 2138.84 354.024  20
   0   3  -9 2541.02 383.365  18
   0   3  -9 1804.22 326.736  45
   0   3  -8 71.5899 124.933  35
   0  -3   8 187.558 97.6327  37
   0   3  -8 97.6204 80.3946  13
   0   3  -8 103.455 93.2872  15
   0   3  -8 64.4795 79.6551  17
   0   3  -8 40.8322 78.1505  10
   0   3  -8 163.999 114.496  12
   0  -3   8 218.759 119.494  41
   0  -3   8 332.142 146.831  48
   0   3  -8 169.875 118.591  20
   0   3  -8 275.153 125.901  45
   0   3  -7 113751. 4204.04  12
   0   3  -7 117090. 4339.16  10
   0   3  -7 109616. 4212.33  45
   0  -3   7 112850. 4242.53  42
   0  -3   7 115177. 4181.62  41
   0   3  -7 108495. 4151.21  18
   0   3  -7 113070. 4218.70  13
   0   3  -7 113801. 4259.36  15
   0   3  -6 63303.5 2315.58  36
   0   3  -6 68445.3 2551.69  12
   0   3  -6 65483.1 2568.99  13
   0   3  -6 66689.4 2588.45  16
   0   3  -6 66296.5 2601.68  15
   0  -3   6 68447.5 2578.57  42
   0  -3   6 67252.7 2517.78  41
   0   3  -6 62465.7 2535.02  40
   0   3  -6 62756.3 2545.39  45
   0   3  -6 64470.4 2346.28   3
   0   3  -6 67218.8 2357.06   2
   0  -3   5 133453. 4545.82  41
   0   3  -5 133250. 4592.40  40
   0  -3   5 133842. 4597.28  42
   0  -3   5 118743. 4469.54   1
   0   3  -5 130526. 4501.97   3
   0   3  -5 126954. 4420.69  36
   0   3  -5 129265. 4567.65  12
   0  -3   4 51441.7 1987.00   1
   0   3  -4 51613.1 2000.68   3
   0   3  -4 51887.7 1997.51  40
   0  -3   4 53218.7 1960.22  41
   0  -3   4 55724.4 2016.68  42
   0  -3   3 65215.6 2373.19  42
   0   3  -3 65829.2 2366.46  40
   0   3  -3 67488.5 2375.82  12
   0   3  -3 61343.3 2400.15   3
   0  -3   3 64902.8 2398.95   1
   0  -3   3 65269.1 2335.85  11
   0  -3   2 20794.3 841.968  11
   0   3  -2 18888.9 831.009  12
   0  -3   2 18795.6 855.024  42
   0   3  -2 21076.9 856.986  40
   0  -3   2 20756.8 839.393  43
   0  -3   2 18737.4 867.584   1
   0  -3   1 14838.6 778.498  42
   0   3  -1 14949.7 717.795  38
   0  -3   1 15182.5 740.744  43
   0  -3   1 16847.4 745.949  11
   0  -3   0 1804.06 199.463   1
   0   3   0 2032.94 203.013   3
   0  -3   0 2107.02 236.051  11
   0   3   0 2318.49 232.634  38
   0  -3   0 2182.92 273.501  42
   0  -3   0 2356.59 262.259  43
   0   3   1 20341.6 906.086   8
   0  -3  -1 19862.0 989.358  43
   0   3   1 17951.7 896.534  38
   0  -3  -1 21031.1 897.088   1
   0   3   1 19886.7 877.610   3
   0   3   2 34388.0 1407.55   8
   0  -3  -2 34157.5 1377.79   1
   0   3   2 33986.9 1361.67   3
   0   3   2 35128.5 1459.33  38
   0  -3  -2 33033.8 1545.99  43
   0  -3  -3 81060.3 3099.73   1
   0   3   3 84823.5 3086.73   3
   0   3   3 85251.7 3086.67   2
   0  -3  -3 98995.2 3378.89  17
   0  -3  -3 90948.2 3374.82  46
   0  -3  -3 79428.9 3122.48   9
   0   3   3 91015.8 3209.65   8
   0  -3  -3 86694.2 3331.76  18
   0   3   3 92039.6 3299.20  38
   0   3   3 96612.9 3466.03  41
   0  -3  -4 4548.08 446.092  17
   0   3   4 3599.00 344.066   8
   0   3   4 3768.68 458.557  41
   0   3   4 4003.17 410.512  38
   0  -3  -4 3518.78 422.209  18
   0  -3  -4 3729.23 427.332  46
   0  -3  -5 492.232 169.900  17
   0  -3  -5 716.559 242.048  25
   0  -3  -5 425.317 188.707  23
   0   3   5 530.453 213.433  41
   0  -3  -5 422.954 170.498  46
   0   3   5 664.890 197.547  38
   0  -3  -6 23773.4 1573.53  31
   0  -3  -6 26124.7 1471.88  46
   0  -3  -6 26964.6 1681.08  23
   0  -3  -6 23565.3 1581.49  25
   0   3   6 25421.2 1462.98  38
   0   3   6 26952.9 1659.96  41
   0  -3  -6 28363.4 1517.02  17
   0  -3  -6 23824.1 1540.50  35
   0   3   7 8625.48 901.586  32
   0  -3  -7 8816.78 918.346  31
   0  -3  -7 9760.69 825.818  46
   0   3   7 10230.6 911.008  38
   0   3   7 11914.3 1075.25  41
   0  -3  -7 11503.2 961.640  18
   0  -3  -7 8860.64 926.780  35
   0  -3  -7 11408.1 1089.94  23
   0  -3  -7 9786.47 997.519  25
   0  -3  -8 5062.52 755.141  23
   0  -3  -8 5115.95 699.115  25
   0  -3  -8 4167.52 608.971  31
   0   3   8 4170.19 610.423  32
   0   3   8 5303.64 659.429  38
   0   3   8 4728.34 689.904  41
   0  -3  -8 3978.91 623.748  35
   0  -3  -8 3817.52 534.374  14
   0  -3  -9-49.6324 144.835  31
   0  -3  -9 57.1592 166.796  35
   0  -3  -9 217.005 165.822  14
   0  -3  -9 35.8068 124.893  22
   0  -3  -9 57.2457 126.282  25
   0  -3 -10 1566.30 299.631  35
   0  -3 -10 1575.44 265.528  14
   0  -3 -10 2149.21 363.869  20
   0   3  10 1293.52 303.817  47
   0  -3 -11 1146.93 215.275  20
   0   4 -14 1628.46 253.615  22
   0   4 -13 2365.10 326.178  17
   0   4 -13 2358.58 373.996  22
   0   4 -12 4970.06 514.642  17
   0   4 -12 4272.83 552.765  22
   0   4 -12 4499.16 515.616  20
   0  -4  12 3541.41 431.272  48
   0   4 -11 20700.4 1271.52  15
   0   4 -11 19804.8 1213.08  13
   0   4 -11 20929.0 1225.27  17
   0   4 -11 19314.7 1275.48  45
   0   4 -11 20609.6 1330.17  22
   0   4 -11 20033.8 1240.90  20
   0  -4  11 15883.2 1149.26  48
   0   4 -10 15204.7 1017.36  17
   0   4 -10 14951.9 1011.83  13
   0   4 -10 15528.2 1067.69  15
   0   4 -10 15199.7 1073.71  12
   0   4 -10 15877.8 1084.78  45
   0   4 -10 15921.3 1059.46  20
   0   4 -10 15180.6 1180.98  10
   0   4 -10 16986.7 1120.49  35
   0  -4  10 12000.3 910.901  37
   0  -4  10 12700.5 1011.65  48
   0   4  -9 5625.96 566.659  17
   0   4  -9 5297.56 553.274  13
   0   4  -9 6368.46 622.082  15
   0   4  -9 5438.54 574.592  12
   0   4  -9 4670.64 533.144  45
   0   4  -9 5781.46 580.700  20
   0   4  -9 6455.46 691.788  10
   0  -4   9 6061.20 635.010  48
   0  -4   9 5466.34 563.015  37
   0   4  -9 6739.63 653.940  35
   0   4  -8 45698.7 2078.31  45
   0  -4   8 43950.3 1975.91  41
   0   4  -8 46825.5 2064.40  20
   0   4  -8 44865.3 2058.39  13
   0   4  -8 47497.2 2128.46  15
   0   4  -8 46278.6 2063.79  12
   0  -4   8 44150.6 2089.37  37
   0   4  -8 51618.8 2168.97  35
   0  -4   7 106301. 3907.57  41
   0   4  -7 105192. 3997.65  40
   0   4  -7 108731. 4076.28  15
   0   4  -7 102587. 4015.48  16
   0   4  -7 108959. 3990.10  12
   0   4  -7 102224. 3988.98  45
   0   4  -6 3328.09 256.159  36
   0   4  -6 3435.55 339.628  12
   0   4  -6 3224.34 355.783  16
   0   4  -6 3556.09 365.595  45
   0  -4   6 3623.20 317.057  41
   0   4  -6 2799.78 317.043  40
   0   4  -6 3257.33 309.971   3
   0  -4   6 2760.18 283.121   1
   0   4  -6 3004.22 360.018  10
   0   4  -5 142.386 81.2927  47
   0   4  -5 306.124 98.4459  40
   0   4  -5 295.586 115.202  16
   0  -4   5 237.103 84.0005  11
   0  -4   5 306.216 103.724   1
   0   4  -5 266.985 104.114   3
   0   4  -4 18240.0 823.855  40
   0  -4   4 15408.6 749.055  11
   0   4  -4 16702.9 804.263  12
   0   4  -4 14881.3 819.260   3
   0  -4   4 15607.1 813.196   1
   0  -4   3 102461. 3573.80  43
   0   4  -3 101495. 3601.91  40
   0  -4   3 99395.2 3564.92  11
   0   4  -3 102646. 3591.85  12
   0  -4   3 97091.1 3621.29   1
   0   4  -3 94300.3 3632.93   3
   0  -4   2 169071. 5999.90  43
   0   4  -2 156187. 5995.92  40
   0  -4   2 175225. 5991.79  11
   0  -4   2 183856. 6026.92   1
   0   4  -2 180837. 6034.52   3
   0   4  -2 167050. 5946.54  12
   0   4  -1 43518.8 1732.21  38
   0   4  -1 43693.0 1737.44   3
   0  -4   1 42777.1 1753.71  11
   0  -4   1 41271.0 1756.82  43
   0   4   0 39491.9 1582.95  38
   0  -4   0 36830.3 1573.18   1
   0   4   0 39513.5 1586.72   3
   0  -4   0 38188.8 1645.85  43
   0  -4   0 36782.6 1626.14  11
   0  -4  -1 132682. 4992.52  43
   0   4   1 130007. 4862.65  38
   0   4   1 135684. 4834.10   3
   0  -4  -1 144471. 4868.83   1
   0  -4  -2 108091. 3853.94   1
   0   4   2 104672. 3818.99   3
   0   4   2 99708.3 3927.38  38
   0  -4  -2 104728. 3994.04  46
   0  -4  -2 106307. 4104.26  43
   0  -4  -2 109078. 3998.89  18
   0  -4  -3 1031.61 224.118  18
   0   4   3 980.108 228.023  38
   0  -4  -3 1510.95 206.769   1
   0  -4  -3 652.609 149.084   9
   0  -4  -3 714.432 211.117  46
   0  -4  -4 4806.00 574.211  26
   0  -4  -4 5356.86 612.896  25
   0  -4  -4 5324.38 622.662  23
   0   4   4 5654.85 623.258  41
   0   4   4 4676.28 521.284  38
   0  -4  -4 4464.68 531.656  18
   0  -4  -4 5406.45 565.688  46
   0  -4  -5 111.316 122.976  25
   0  -4  -5 235.454 183.758  23
   0  -4  -5 448.842 185.356  46
   0   4   5 315.855 165.204  38
   0  -4  -5 461.040 215.844  18
   0   4   5 111.825 107.045  41
   0  -4  -6 9310.72 942.738  31
   0  -4  -6 10815.3 893.802  46
   0  -4  -6 9246.09 950.515  25
   0  -4  -6 9360.45 996.743  23
   0  -4  -6 8171.03 918.658  35
   0   4   6 11059.5 943.676  38
   0   4   6 12025.9 1060.08  41
   0  -4  -6 11288.9 917.089  14
   0  -4  -7 40036.1 2242.66  31
   0   4   7 40468.3 2264.40  32
   0   4   7 40790.3 2177.17  47
   0  -4  -7 37348.0 2004.20  46
   0  -4  -7 43206.5 2433.83  23
   0  -4  -7 46185.0 2352.97  25
   0  -4  -7 37100.9 2262.48  35
   0   4   7 42009.2 2346.03  41
   0   4   7 39905.0 2181.75  38
   0  -4  -7 46011.3 2178.09  14
   0  -4  -8 1252.97 356.045  35
   0  -4  -8 931.777 242.263  22
   0  -4  -8 1099.71 311.145  25
   0  -4  -8 936.597 253.185  14
   0   4   8 969.858 287.079  32
   0  -4  -8 923.357 313.180  31
   0   4   8 1507.53 347.825  47
   0  -4  -9 4243.39 494.150  31
   0  -4  -9 4209.99 464.897  14
   0   4   9 4913.21 526.166  47
   0  -4  -9 3915.34 503.033  35
   0  -4 -10 5208.45 416.359  35
   0  -4 -10 5740.19 481.494  20
   0   5 -14 319.101 122.104  22
   0   5 -14 70.1083 144.816  24
   0   5 -13 9948.86 850.027  24
   0   5 -13 8858.06 685.977  22
   0  -5  13 9113.65 679.877  28
   0   5 -13 10260.4 713.785  17
   0  -5  13 7351.40 602.547  48
   0  -5  12 24711.2 1437.59  48
   0   5 -12 26865.2 1468.33  22
   0   5 -12 28791.9 1470.07  17
   0   5 -12 27190.2 1489.06  15
   0   5 -12 25478.6 1519.51  45
   0   5 -11 22174.7 1316.26  13
   0   5 -11 20512.4 1320.31  15
   0   5 -11 23906.7 1352.59  17
   0   5 -11 21201.0 1505.03  10
   0  -5  11 20542.7 1359.96  48
   0   5 -11 22626.5 1338.09  22
   0   5 -11 23401.5 1345.61  20
   0   5 -11 23251.7 1405.27  45
   0  -5  10 45.4532 86.8403  37
   0   5 -10 43.6823 83.4581  17
   0   5 -10-46.4876 88.8160  15
   0   5 -10 127.696 132.787  13
   0   5 -10 45.7995 101.034  12
   0   5 -10 182.828 123.486  45
   0   5 -10-40.6807 141.886  22
   0   5 -10 41.3998 79.0986  20
   0  -5  10 156.520 152.246  48
   0  -5   9 11783.0 934.803  37
   0   5  -9 12681.5 941.864  15
   0   5  -9 13157.9 912.787  13
   0   5  -9 13139.7 924.108  12
   0  -5   9 11336.4 958.187  48
   0   5  -9 11402.5 846.595  22
   0   5  -9 11971.1 911.856  45
   0   5  -9 13823.7 917.658  20
   0   5  -8 10146.5 846.694  10
   0  -5   8 9548.58 663.949  11
   0   5  -8 9951.16 754.723  40
   0   5  -8 8937.14 727.476  45
   0   5  -8 10584.8 753.223  20
   0   5  -8 10202.0 757.117  13
   0   5  -8 10156.6 748.329  12
   0   5  -8 9174.69 740.418  16
   0   5  -7 21233.0 1132.99  45
   0   5  -7 18848.4 1103.49  16
   0   5  -7 21407.0 1106.68  12
   0   5  -7 20488.1 1106.87  40
   0   5  -7 20962.7 1207.74  10
   0  -5   7 20528.8 1010.86  11
   0  -5   7 16456.6 993.870   9
   0  -5   7 18495.0 989.372   1
   0   5  -7 20415.9 1047.02   3
   0  -5   6 61278.5 2590.73   1
   0   5  -6 65094.6 2655.35   3
   0   5  -6 67437.6 2746.67  15
   0   5  -6 67326.9 2695.90  16
   0   5  -6 67857.9 2685.15  45
   0   5  -6 66542.7 2642.92  40
   0  -5   6 64900.4 2623.99   5
   0  -5   6 67076.6 2542.49  11
   0   5  -5 190.665 120.213   3
   0  -5   5 224.037 102.785   1
   0   5  -5 81.6799 90.1532  16
   0   5  -5 78.0543 70.3777  45
   0  -5   5 43.6437 59.0589  43
   0  -5   5 353.243 106.091  11
   0   5  -5 46.8595 77.6022  12
   0   5  -5 145.145 84.4430  40
   0  -5   5 52.1341 86.3198   5
   0   5  -5 121.531 84.8448  47
   0  -5   4 95587.8 3652.46   1
   0   5  -4 94304.4 3681.98   3
   0   5  -4 99285.3 3631.68  12
   0  -5   4 102701. 3613.20  43
   0  -5   4 101839. 3599.44  11
   0   5  -4 100090. 3643.98  40
   0  -5   4 96696.5 3682.19   5
   0   5  -4 90793.8 3614.20  47
   0   5  -3 135034. 4957.71  12
   0  -5   3 142006. 5005.24  43
   0   5  -3 134653. 5025.28  40
   0  -5   3 137688. 5025.73   5
   0  -5   3 139661. 4978.29  11
   0  -5   3 142485. 5009.73   1
   0   5  -2 15675.4 833.138   3
   0  -5   2 13873.7 818.319  43
   0   5  -2 13537.1 827.647  40
   0  -5   2 15174.9 825.048  11
   0   5  -2 13290.9 787.801  38
   0   5  -1 9753.11 628.524   3
   0  -5   1 9547.65 623.071   1
   0  -5   1 9900.68 650.355  43
   0  -5   1 9377.49 642.742  11
   0  -5   1 9940.36 650.900   5
   0  -5   1 9044.25 639.439  46
   0   5  -1 10168.0 620.543  38
   0   5   0 48461.9 1940.05  38
   0  -5   0 50297.9 2017.93  14
   0  -5   0 48598.7 2036.61  43
   0  -5   0 43778.7 2009.90  11
   0  -5   0 46044.1 1984.54   5
   0  -5   0 48345.9 2041.61  46
   0   5   0 46751.9 1949.55  47
   0  -5   0 46136.8 1964.71   1
   0   5   0 48032.4 1971.50   3
   0   5   1 1878.99 274.153  38
   0  -5  -1 1855.09 268.007   1
   0   5   1 1518.30 238.286   3
   0  -5  -1 1827.40 267.898   5
   0  -5  -1 2251.55 317.043  14
   0  -5  -1 1711.12 293.972  43
   0  -5  -1 2001.45 306.923  46
   0   5   1 2119.31 287.365  47
   0  -5  -2 26126.2 1469.49  43
   0   5   2 28474.3 1386.20  38
   0  -5  -2 29544.6 1428.06  14
   0   5   2 26800.2 1386.10  47
   0  -5  -2 26343.6 1325.98   9
   0  -5  -2 26626.1 1307.57   5
   0   5   2 25038.7 1243.09   3
   0  -5  -2 26904.1 1282.65   1
   0  -5  -3 11676.8 918.511  26
   0  -5  -3 12788.7 919.706  46
   0   5   3 11123.5 865.751  47
   0  -5  -3 11486.4 943.481  25
   0   5   3 12473.8 881.656  38
   0  -5  -3 12870.4 894.263  14
   0  -5  -4 9478.47 869.322  26
   0  -5  -4 7930.41 793.147  29
   0  -5  -4 9366.58 867.692  25
   0  -5  -4 9601.71 902.530  23
   0   5   4 9032.67 784.416  38
   0  -5  -4 9932.52 802.590  14
   0  -5  -4 8695.64 790.851  46
   0   5   4 7828.14 752.502  47
   0  -5  -5 33179.7 2025.33  23
   0  -5  -5 34360.9 1967.97  25
   0   5   5 36522.2 2041.19  41
   0   5   5 34126.8 1884.96  38
   0  -5  -5 37133.0 2037.69  31
   0   5   5 35374.6 1913.25  47
   0  -5  -5 37041.9 1941.54  46
   0   5   6 16061.4 1198.29  47
   0  -5  -6 16599.2 1186.25  46
   0  -5  -6 16919.0 1360.87  23
   0  -5  -6 19165.9 1331.88  25
   0   5   6 17972.7 1263.04  38
   0   5   6 16880.4 1304.52  41
   0  -5  -6 15028.7 1272.65  35
   0  -5  -6 16791.0 1291.77  31
   0  -5  -7 866.244 287.037  31
   0   5   7 432.165 207.324  32
   0   5   7 625.503 232.146  47
   0  -5  -7 767.228 253.045  25
   0  -5  -7 1126.89 338.827  23
   0  -5  -7 581.546 240.788  35
   0  -5  -7 417.885 185.402  46
   0  -5  -7 532.112 202.600  14
   0   5   8 3469.75 442.084  47
   0  -5  -8 3458.55 443.430  25
   0  -5  -8 3075.10 436.419  31
   0   5   8 2541.63 380.934  32
   0  -5  -8 2898.94 384.920  14
   0  -5  -8 2773.68 430.972  35
   0  -5  -9 5905.06 472.314  35
   0  -5  -9 4462.19 414.453  31
   0  -5  -9 5307.12 440.873  14
   0   5   9 5653.25 457.636  47
   0  -5  -9 4889.59 452.451  20
   0   6 -14 2340.75 236.144  22
   0   6 -14 2943.27 371.284  24
   0   6 -13 4652.09 538.665  24
   0   6 -13 4327.94 425.849  22
   0   6 -13 5307.26 509.699  17
   0  -6  13 4214.42 474.762  48
   0   6 -12 24323.1 1346.32  17
   0   6 -12 23550.1 1337.44  13
   0   6 -12 24625.1 1403.64  15
   0   6 -12 24648.2 1449.53  24
   0   6 -12 22742.2 1248.57  22
   0  -6  12 20889.6 1251.33  28
   0  -6  12 22178.0 1395.03  48
   0   6 -12 23068.7 1399.78  45
   0   6 -11 13901.6 1034.16  45
   0   6 -11 12226.9 882.167  22
   0  -6  11 13257.7 1088.83  48
   0   6 -11 12984.7 967.689  17
   0   6 -11 13481.5 974.352  13
   0   6 -11 13015.7 1000.77  15
   0   6 -10 4489.32 558.966  12
   0   6 -10 3981.39 502.035  13
   0   6 -10 4479.90 544.506  17
   0   6 -10 4227.95 618.658  10
   0   6 -10 3979.93 523.796  45
   0   6 -10 3586.53 436.937  22
   0  -6  10 3942.97 552.990  37
   0  -6  10 4703.63 639.847  48
   0   6  -9 37749.5 1889.55  45
   0  -6   9 41275.5 2075.04  37
   0   6  -9 37654.4 1885.15  12
   0   6  -9 35210.9 1865.61  16
   0   6  -9 35482.7 1850.17  13
   0   6  -9 35927.9 2025.63  10
   0   6  -8 91071.1 3716.83  40
   0   6  -8 92830.2 3762.40  16
   0   6  -8 92051.4 3716.12  12
   0   6  -8 91216.3 3865.49  10
   0  -6   8 91257.5 3563.22  11
   0   6  -8 96624.3 3767.86  45
   0  -6   7 3519.91 409.882   1
   0   6  -7 3827.43 451.030   3
   0   6  -7 3752.19 486.658  15
   0   6  -7 3379.75 432.840  16
   0   6  -7 3298.45 429.290  45
   0  -6   7 4070.13 436.943  43
   0   6  -7 4576.05 484.055  40
   0  -6   7 3340.29 405.935   5
   0  -6   7 4057.68 402.883  11
   0   6  -7 4139.19 489.723  10
   0  -6   7 3315.32 432.077   9
   0   6  -6 5204.34 534.549   3
   0  -6   6 5746.33 531.435   1
   0   6  -6 6387.40 549.350  12
   0   6  -6 5739.76 564.812  16
   0   6  -6 5995.93 606.514  15
   0   6  -6 6418.59 584.990  45
   0  -6   6 6212.19 523.153  43
   0  -6   6 6602.72 513.018  11
   0   6  -6 5590.73 562.527  39
   0   6  -6 5640.61 528.514  40
   0  -6   6 5707.44 548.720   5
   0   6  -6 5943.24 542.195  47
   0  -6   5 1096.54 219.212   1
   0   6  -5 433.303 158.053   3
   0  -6   5 733.952 172.440  43
   0   6  -5 740.532 194.596  45
   0  -6   5 1050.72 204.408  11
   0   6  -5 693.200 182.013  12
   0   6  -5 982.558 228.480  39
   0   6  -5 722.552 188.335  40
   0  -6   5 846.443 200.266   5
   0   6  -5 825.865 199.822  47
   0   6  -4 1740.57 281.408   3
   0  -6   4 1996.61 287.240   1
   0  -6   4 1371.47 247.381  43
   0  -6   4 1849.54 270.182  11
   0   6  -4 1481.93 282.150  39
   0   6  -4 1166.82 240.324  40
   0  -6   4 2086.73 308.458   5
   0   6  -4 1477.86 265.719  47
   0  -6   3 48890.2 2038.30   1
   0   6  -3 47803.9 2056.27   3
   0  -6   3 44023.6 2036.44  43
   0  -6   3 51037.0 2055.50  11
   0   6  -3 42799.8 2061.28  40
   0  -6   3 48272.2 2063.81   5
   0   6  -3 44720.2 2052.30  47
   0   6  -2 22174.8 1149.48   3
   0  -6   2 22314.1 1168.36  43
   0   6  -2 22101.1 1179.18  40
   0  -6   2 20953.6 1143.72  11
   0  -6   2 20638.7 1136.32  46
   0   6  -2 21311.9 1135.65  47
   0   6  -2 21257.7 1121.06  38
   0  -6   1 28496.7 1393.17  46
   0   6  -1 26756.3 1292.74  47
   0  -6   1 25740.6 1359.34  11
   0  -6   1 28101.4 1344.54  14
   0  -6   1 25108.7 1323.84  43
   0   6  -1 26034.7 1342.36  40
   0   6  -1 27002.3 1282.88  38
   0   6  -1 26329.2 1329.00   3
   0  -6   1 27506.6 1349.94   1
   0  -6   1 27122.9 1368.16   5
   0  -6   0 19307.5 1144.40  43
   0  -6   0 22368.7 1162.78  14
   0  -6   0 22104.7 1176.82   5
   0   6   0 21266.9 1083.35  38
   0   6   0 21737.0 1102.63  47
   0  -6   0 19922.7 1162.54  46
   0  -6   0 21365.2 1142.00   1
   0   6   0 19062.1 1094.71   3
   0  -6  -1 75999.0 3259.39  43
   0  -6  -1 79078.8 3254.78  46
   0   6   1 80543.8 3149.28  47
   0  -6  -1 70974.4 3156.97   9
   0   6   1 81428.6 3135.52  38
   0  -6  -1 83358.8 3215.39  14
   0  -6  -1 81930.9 3156.88   1
   0   6   1 75707.9 3104.91   3
   0  -6  -1 79140.8 3148.12   5
   0   6   2 26579.8 1482.79  41
   0   6   2 28872.8 1421.28  38
   0  -6  -2 26991.1 1429.33  14
   0  -6  -2 23751.7 1420.77  26
   0  -6  -2 24421.7 1356.01   9
   0  -6  -2 26913.6 1517.45  25
   0   6   2 27154.8 1419.94  47
   0   6   2 23111.7 1260.44   3
   0  -6  -2 27018.1 1332.55   1
   0   6   3 3284.81 453.146  38
   0  -6  -3 4076.34 493.255  14
   0  -6  -3 3932.80 525.549  26
   0  -6  -3 2961.07 462.427  29
   0  -6  -3 2848.09 453.757  46
   0  -6  -3 2970.69 464.893  25
   0   6   3 2748.33 453.525  41
   0   6   3 3232.81 455.756  47
   0  -6  -4 5283.32 661.503  26
   0  -6  -4 6958.20 726.872  29
   0  -6  -4 5517.63 696.456  23
   0  -6  -4 6599.18 715.038  25
   0   6   4 6780.71 682.616  38
   0  -6  -4 5953.71 643.021  14
   0  -6  -4 6143.55 691.007  46
   0   6   4 6336.04 674.689  47
   0  -6  -5 7269.72 804.565  23
   0  -6  -5 7802.92 778.713  25
   0   6   5 7950.72 755.591  38
   0  -6  -5 6868.63 773.749  35
   0  -6  -5 6336.94 753.736  31
   0  -6  -5 7191.14 741.343  46
   0   6   5 7044.14 717.396  47
   0  -6  -6 8469.38 790.046  25
   0  -6  -6 8990.08 876.206  23
   0  -6  -6 9525.97 879.996  35
   0  -6  -6 9232.40 873.249  31
   0   6   6 7949.15 797.026  32
   0   6   6 9882.36 828.216  47
   0  -6  -6 9336.75 816.131  46
   0   6   7 451.003 167.284  47
   0  -6  -7 391.369 152.528  25
   0  -6  -7 319.811 182.138  23
   0  -6  -7 416.471 178.366  35
   0  -6  -7 496.725 179.788  14
   0   6   7 280.084 146.933  32
   0  -6  -7 465.604 214.319  31
   0  -6  -8 6492.69 528.987  31
   0   6   8 5032.22 425.625  32
   0   6   8 6999.96 508.352  47
   0  -6  -8 5809.08 497.615  20
   0  -6  -8 6567.08 510.590  14
   0  -6  -8 6948.14 531.402  35
   0   7 -14 19293.8 1009.98  24
   0  -7  13 11810.8 931.498  48
   0   7 -13 14156.4 927.411  24
   0   7 -13 13972.9 956.845  15
   0   7 -12 1663.66 316.332  45
   0  -7  12 1625.80 362.325  48
   0   7 -12 1562.03 319.671  24
   0   7 -12 1684.48 319.222  13
   0   7 -12 1341.21 294.822  17
   0   7 -11 1571.20 332.525  45
   0   7 -11 1624.25 334.555  24
   0  -7  11 1735.43 408.135  48
   0   7 -11 1865.33 363.312  17
   0   7 -11 1599.94 332.827  13
   0   7 -10 13233.5 1015.03  13
   0   7 -10 12702.1 1021.23  12
   0   7 -10 13986.7 1158.21  10
   0  -7  10 14643.1 1061.09  43
   0   7 -10 13075.0 1016.91  45
   0   7 -10 13400.1 972.455  24
   0  -7  10 13319.1 1126.67  37
   0  -7  10 13553.2 1165.76  48
   0   7  -9 33472.2 1856.96  10
   0   7  -9 29941.3 1582.29  24
   0   7  -9 31470.9 1713.98  45
   0  -7   9 33073.4 1713.93  43
   0   7  -9 26313.4 1644.54  16
   0   7  -9 30606.1 1698.34  12
   0   7  -9 32732.3 1817.35  15
   0  -7   9 31916.2 1854.32  37
   0   7  -8 21793.1 1410.32  15
   0   7  -8 20382.7 1320.65  16
   0   7  -8 22112.7 1355.57  10
   0   7  -8 18647.1 1266.88   3
   0   7  -8 20434.0 1269.46   2
   0   7  -8 22549.8 1340.55  45
   0  -7   8 23941.3 1324.64  43
   0   7  -8 21730.0 1307.79  40
   0   7  -8 19907.7 1166.91  24
   0   7  -7 14246.1 1040.94   3
   0  -7   7 15585.8 1022.38   1
   0   7  -7 14962.6 1112.51  15
   0   7  -7 15185.4 1067.26  16
   0   7  -7 15955.2 1031.55  12
   0  -7   7 16790.3 1039.47  43
   0   7  -7 14858.8 1054.15  45
   0   7  -7 16084.5 1061.36  40
   0   7  -7 13717.2 1000.30   6
   0  -7   7 14844.8 1011.90   5
   0   7  -7 13849.2 981.156  10
   0  -7   7 14612.0 936.466  11
   0  -7   7 14557.3 1041.79   9
   0  -7   6 19394.5 1160.71   1
   0   7  -6 20742.4 1241.95   3
   0   7  -6 17812.0 1196.09  16
   0   7  -6 18749.0 1148.06  12
   0   7  -6 19071.9 1227.05  45
   0  -7   6 20324.7 1173.87  43
   0   7  -6 19706.8 1104.46  10
   0  -7   6 18495.2 1092.98  11
   0   7  -6 20364.3 1211.67  40
   0   7  -6 20443.8 1303.87  39
   0   7  -6 19769.2 1201.35   6
   0  -7   6 18276.3 1147.69   5
   0   7  -6 17933.6 1162.33  47
   0   7  -5 6256.61 612.238   3
   0  -7   5 6432.50 591.537   1
   0  -7   5 4982.50 543.613  43
   0   7  -5 6122.50 656.391  45
   0  -7   5 6365.52 578.199  11
   0   7  -5 5586.51 593.151  40
   0   7  -5 6744.99 697.620  39
   0  -7   5 7210.66 632.737   5
   0   7  -5 6840.42 635.484   6
   0   7  -5 5724.29 599.659  47
   0  -7   4 58525.3 2389.30   1
   0  -7   4 53336.9 2390.94  43
   0  -7   4 52750.9 2339.60  11
   0   7  -4 51924.8 2414.71  40
   0   7  -4 51123.2 2496.27  39
   0  -7   4 54785.5 2378.20   5
   0   7  -4 51202.5 2389.60  47
   0  -7   3 37.5258 101.448  43
   0   7  -3 197.896 123.523  40
   0  -7   3 141.316 103.160  11
   0   7  -3 107.881 105.000   3
   0   7  -3 184.079 121.870  47
   0  -7   2 16957.1 1029.11   1
   0   7  -2 16083.8 1014.81   3
   0  -7   2 15199.1 986.549  43
   0  -7   2 14319.1 983.620  11
   0  -7   2 16767.1 1038.34   5
   0   7  -2 15238.9 997.763  40
   0   7  -2 17122.6 998.886  47
   0  -7   2 17782.6 1060.88  46
   0   7  -1 3186.83 385.378  47
   0  -7   1 3427.68 440.996  46
   0  -7   1 3425.13 433.255  43
   0   7  -1 3640.29 443.635  40
   0   7  -1 3664.70 406.841  38
   0  -7   1 4089.85 452.550  14
   0  -7   1 3760.14 449.556   1
   0   7  -1 3753.04 440.820   3
   0   7  -1 3459.83 429.436   6
   0  -7   1 3654.76 450.598   5
   0  -7   0 51685.2 2406.32  43
   0  -7   0 55078.9 2390.87   5
   0   7   0 52091.9 2321.22   6
   0   7   0 52394.4 2273.07  38
   0  -7   0 55925.6 2374.67  14
   0  -7   0 52120.9 2342.09  26
   0  -7   0 52747.8 2436.90   9
   0  -7   0 48059.8 2325.41  25
   0   7   0 49676.6 2318.67   3
   0  -7   0 58078.6 2408.48   1
   0   7   0 54552.5 2294.56  47
   0  -7   0 58559.5 2478.31  46
   0  -7  -1 28225.4 1639.08  43
   0   7   1 29871.3 1520.10  47
   0  -7  -1 32110.7 1679.67  46
   0  -7  -1 28121.5 1591.19  25
   0  -7  -1 30947.1 1619.76   9
   0   7   1 28928.8 1499.59  38
   0  -7  -1 31591.4 1596.00  14
   0  -7  -1 27353.4 1552.18  26
   0  -7  -1 31477.2 1563.08   1
   0   7   1 27063.7 1475.04   3
   0  -7  -1 33001.1 1584.48   5
   0  -7  -2 6663.89 642.593  14
   0  -7  -2 6482.81 662.444  26
   0   7   2 6053.81 670.654  41
   0  -7  -2 6083.33 647.475  25
   0   7   2 5127.45 563.799  47
   0   7   2 5991.60 599.040  38
   0   7   3 702.586 223.419  38
   0  -7  -3 513.415 211.994  46
   0  -7  -3 380.609 189.329  29
   0  -7  -3 396.978 189.724  26
   0   7   3 161.532 157.287  41
   0  -7  -3 239.562 158.696  25
   0  -7  -3 50.4769 124.700  23
   0  -7  -3 87.6745 108.359  14
   0   7   3 205.038 143.209  47
   0  -7  -4 22229.7 1444.50  31
   0  -7  -4 18238.4 1248.91  29
   0  -7  -4 21485.2 1347.99  25
   0  -7  -4 21258.9 1386.79  23
   0   7   4 17497.2 1321.07  41
   0  -7  -4 23485.0 1344.27  14
   0   7   4 21994.5 1289.43  47
   0  -7  -4 22292.4 1404.20  46
   0  -7  -5 2182.89 389.785  35
   0   7   5 1544.41 304.751  47
   0  -7  -5 2170.03 401.033  23
   0  -7  -5 1887.65 339.586  25
   0  -7  -5 1883.09 394.020  31
   0  -7  -5 2127.86 380.222  46
   0  -7  -5 1906.34 365.434  14
   0  -7  -6 1155.92 279.523  23
   0  -7  -6 1200.16 262.464  35
   0   7   6 1327.32 254.170  47
   0   7   6 985.911 256.418  32
   0  -7  -6 1042.63 274.734  31
   0   7   7 6843.50 491.004  47
   0  -7  -7 6333.78 507.646  35
   0  -7  -7 6920.12 524.256  14
   0   7   7 4813.96 449.977  32
   0  -7  -7 6533.68 547.406  31
   0   8 -14 7630.14 483.935  24
   0  -8  13 1011.57 233.477  44
   0  -8  13 2440.26 387.916  48
   0   8 -13 2016.31 293.977  24
   0   8 -13 2206.98 336.456  17
   0   8 -13 2025.07 321.147  13
   0  -8  12 4006.02 559.278  48
   0   8 -12 3299.47 461.662  13
   0   8 -12 2832.77 442.770  17
   0   8 -12 3576.71 428.023  24
   0   8 -11 357.919 178.288  45
   0   8 -11 334.448 164.349  24
   0   8 -11 561.330 225.420  13
   0   8 -11 278.420 162.899  15
   0   8 -11 324.348 188.892  17
   0   8 -10 56444.0 2703.31  13
   0   8 -10 53726.8 2726.73  15
   0   8 -10 50065.0 2608.67  16
   0   8 -10 60921.0 2784.95  10
   0   8 -10 55116.1 2616.80  45
   0  -8  10 58324.7 2695.01  43
   0   8 -10 55032.9 2444.31  24
   0  -8  10 54345.9 2794.21  37
   0  -8  10 60589.4 2870.88  48
   0   8  -9 43848.9 2208.01  45
   0  -8   9 47005.5 2270.51  43
   0  -8   9 46071.7 2375.23  37
   0   8  -9 45844.6 2245.18  10
   0   8  -9 41942.0 2233.08  16
   0   8  -9 40363.7 2165.48  12
   0   8  -9 40970.7 2306.55  15
   0  -8   8 5664.19 660.532  43
   0   8  -8 7146.54 751.231  45
   0   8  -8 6656.43 698.289  40
   0  -8   8 6143.58 642.426   1
   0   8  -8 6060.32 669.241   2
   0   8  -8 5777.68 670.580   3
   0   8  -8 6662.26 650.862  10
   0  -8   8 5926.55 675.514   9
   0   8  -8 5130.37 654.279  16
   0   8  -8 6006.11 742.213  15
   0  -8   8 5970.97 632.213   5
   0   8  -8 6101.39 655.902   6
   0  -8   7 5838.13 651.536  43
   0   8  -7 4810.41 622.299  45
   0   8  -7 5590.12 736.951  15
   0   8  -7 5774.23 681.146  16
   0   8  -7 5871.55 661.506  40
   0   8  -7 6112.62 753.005  39
   0   8  -7 5963.04 679.591   3
   0  -8   7 6257.38 652.505   1
   0   8  -7 5877.42 639.896   6
   0  -8   7 5870.06 628.256   5
   0   8  -7 5966.77 574.466  10
   0  -8   7 5854.87 665.587   9
   0  -8   7 5392.20 572.169  11
   0  -8   6 19912.3 1308.98  43
   0   8  -6 21160.6 1400.40  45
   0   8  -6 21354.3 1389.46  16
   0   8  -6 18740.9 1301.41  47
   0   8  -6 21261.1 1141.72  10
   0  -8   6 21124.4 1261.01  11
   0  -8   6 22350.1 1390.70   9
   0   8  -6 21939.0 1349.90   3
   0  -8   6 20478.7 1273.00   1
   0  -8   6 21168.1 1293.00   5
   0   8  -6 22223.3 1330.85   6
   0   8  -6 20195.4 1341.06  40
   0   8  -6 20780.2 1466.10  39
   0   8  -5 11020.7 935.240  40
   0   8  -5 14308.0 1118.95  39
   0   8  -5 11637.7 946.232  47
   0  -8   5 10414.3 853.133  11
   0  -8   5 12656.4 918.565   1
   0   8  -5 13293.3 966.136   3
   0  -8   5 11046.5 910.212  43
   0   8  -5 10929.6 967.731  45
   0   8  -5 12345.1 921.621   6
   0  -8   5 12805.2 937.277   5
   0   8  -4 1288.78 294.680  40
   0   8  -4 1281.01 330.487  39
   0   8  -4 1103.35 291.068  47
   0  -8   4 1559.17 306.507  11
   0  -8   4 1502.44 311.663   1
   0  -8   4 957.944 248.512  43
   0  -8   4 1497.70 307.291   5
   0   8  -3 5315.96 579.775  40
   0   8  -3 5349.32 614.052  39
   0   8  -3 5262.30 563.550  47
   0  -8   3 5009.30 566.266  11
   0   8  -3 5763.17 594.991   3
   0  -8   3 4918.15 557.416  43
   0   8  -3 4226.20 523.898   6
   0   8  -2 966.114 240.872  40
   0   8  -2 1087.42 241.643  47
   0  -8   2 781.103 226.386  11
   0  -8   2 1572.19 315.731   1
   0   8  -2 718.972 220.734   3
   0  -8   2 748.163 221.791  43
   0   8  -2 595.891 212.157   6
   0  -8   2 1142.91 273.791   5
   0   8  -1 73511.8 3226.41  40
   0  -8   1 79128.7 3315.18  46
   0   8  -1 77509.9 3153.68  47
   0  -8   1 74038.5 3188.63  25
   0  -8   1 82945.6 3403.75   9
   0  -8   1 82305.6 3298.75   1
   0   8  -1 73181.0 3230.51   3
   0  -8   1 78703.6 3198.81  26
   0  -8   1 72793.4 3247.94  43
   0   8  -1 78591.1 3217.15   6
   0  -8   1 76473.2 3253.21   5
   0   8   0 25947.4 1400.42  47
   0  -8   0 26953.2 1532.32  46
   0  -8   0 25475.3 1463.93  25
   0  -8   0 27360.1 1568.59   9
   0  -8   0 24553.4 1506.02  43
   0   8   0 25089.9 1460.54  40
   0   8   0 26541.6 1408.87  38
   0  -8   0 28018.3 1479.85  14
   0  -8   0 24731.1 1435.24  26
   0   8   0 23112.5 1408.52   3
   0  -8   0 28289.1 1510.11   1
   0  -8   0 25383.5 1445.98   5
   0   8   0 25659.0 1409.62   6
   0   8   1 3260.44 491.505  41
   0   8   1 3450.13 511.286  40
   0   8   1 4373.43 510.380  38
   0  -8  -1 4884.22 552.800  14
   0  -8  -1 4295.37 529.033  26
   0  -8  -1 4475.06 534.892   9
   0  -8  -1 3485.22 489.033  25
   0  -8  -1 4517.68 505.261   5
   0  -8  -1 3816.32 546.832  46
   0   8   1 4488.95 509.238  47
   0  -8  -2 128.734 177.104  14
   0  -8  -2 233.061 154.253  26
   0  -8  -2 48.0669 118.578  29
   0   8   2 38.7452 85.5180  47
   0  -8  -2 44.7649 130.658  25
   0   8   2 146.024 131.530  40
   0   8   2-105.822 291.789  41
   0   8   2 278.288 138.685  38
   0  -8  -3 3312.97 465.519  29
   0  -8  -3 3009.16 468.877  46
   0  -8  -3 3359.24 460.368  25
   0  -8  -3 3138.87 471.916  23
   0   8   3 3640.10 459.528  47
   0  -8  -3 3243.77 449.178  14
   0  -8  -4 16070.2 1122.57  35
   0  -8  -4 16570.4 1062.85  29
   0  -8  -4 17218.0 1095.07  25
   0  -8  -4 20039.2 1233.19  23
   0   8   4 19785.1 1122.43  47
   0  -8  -4 19440.7 1158.91  14
   0  -8  -4 18837.9 1242.11  31
   0  -8  -5 3030.80 425.207  31
   0   8   5 2729.01 395.813  32
   0  -8  -5 3016.86 409.108  23
   0  -8  -5 3513.28 413.047  14
   0   8   5 2499.66 336.667  47
   0  -8  -5 2992.03 401.912  35
   0   8   6 50.7385 68.5772  32
   0  -8  -6 55.0834 85.9477  31
   0  -8  -6 141.449 97.3134  35
   0   9 -13 8209.35 663.192  13
   0   9 -13 8375.42 676.831  17
   0   9 -13 8646.98 681.705  15
   0  -9  13 9489.67 735.569  48
   0   9 -12 3034.59 443.991  13
   0   9 -12 3558.00 493.244  17
   0   9 -12 2847.90 442.027  15
   0   9 -11 14343.4 1124.18  13
   0   9 -11 15661.1 1176.56  15
   0   9 -10 5903.01 725.668  15
   0   9 -10 5488.24 686.799  13
   0   9 -10 5222.99 643.856  16
   0  -9  10 5824.28 700.415  48
   0   9 -10 5729.72 612.173  45
   0   9  -9 11290.3 941.156  45
   0  -9   9 9274.08 918.958  43
   0  -9   9 10302.8 1038.54  42
   0  -9   9 10747.9 865.497   5
   0   9  -9 11368.1 900.763   6
   0  -9   9 12386.9 1041.35  37
   0   9  -9 12160.1 1009.55  16
   0   9  -9 11840.6 1071.61  15
   0   9  -8 56.0926 123.874  16
   0   9  -8 198.868 163.589  15
   0  -9   8 289.364 168.977  43
   0   9  -8 53.5377 102.448  45
   0  -9   8 326.376 180.078  37
   0  -9   8 222.639 173.731   9
   0  -9   8 342.993 179.332   1
   0   9  -8 207.241 180.794   2
   0   9  -8 161.270 132.708   3
   0   9  -8 240.305 159.131   6
   0  -9   8 283.391 164.837   5
   0   9  -7 6834.21 756.387  45
   0  -9   7 7204.91 777.183  43
   0  -9   7 6934.84 725.476   1
   0   9  -7 7199.29 766.858   3
   0   9  -7 7932.44 914.815  39
   0   9  -7 7957.39 868.203  15
   0   9  -7 6734.14 747.011  16
   0  -9   7 8856.07 788.159   5
   0   9  -7 8441.99 783.187   6
   0  -9   7 7436.20 790.049   9
   0   9  -6 20707.7 1391.62  45
   0  -9   6 17280.7 1255.42  43
   0   9  -6 18314.9 1300.57   3
   0  -9   6 20776.8 1307.58   1
   0   9  -6 17475.7 1268.69  40
   0   9  -6 19653.8 1464.95  39
   0  -9   6 17149.9 1199.13  11
   0  -9   6 19845.0 1362.44   9
   0   9  -6 20502.4 1341.91  16
   0   9  -6 20823.5 1345.86  47
   0  -9   6 20953.5 1295.87   5
   0   9  -6 18168.8 1229.34   6
   0   9  -5 22946.5 1540.26  39
   0   9  -5 22082.4 1410.95  40
   0  -9   5 25040.4 1434.89   5
   0  -9   5 24434.3 1523.66   9
   0  -9   5 19323.4 1316.44  11
   0   9  -5 23906.2 1430.96  47
   0   9  -5 23118.2 1472.05  45
   0  -9   5 20633.0 1358.47  43
   0  -9   5 24935.5 1444.93   1
   0   9  -4 17218.7 1178.62  40
   0   9  -4 18992.8 1285.84  39
   0  -9   4 17333.3 1175.78   5
   0   9  -4 16072.5 1116.85   6
   0  -9   4 15920.6 1144.07  11
   0  -9   4 18063.8 1274.88   9
   0   9  -4 18004.3 1154.75  47
   0  -9   4 15554.8 1117.90  43
   0   9  -4 16946.5 1187.53   3
   0   9  -3 9362.29 818.342  40
   0   9  -3 11332.8 936.362  39
   0  -9   3 9546.03 838.306   5
   0   9  -3 10630.9 855.528   6
   0   9  -3 10239.0 820.158  47
   0  -9   3 10760.0 951.239   9
   0  -9   3 9476.60 839.332  43
   0   9  -3 10596.8 896.191   3
   0  -9   3 10847.4 889.878   1
   0   9  -2 15819.6 1162.58  40
   0   9  -2 19334.2 1216.58   6
   0  -9   2 21576.9 1294.28   5
   0   9  -2 18806.7 1165.70  47
   0  -9   2 17926.4 1178.22  25
   0  -9   2 21095.2 1384.73   9
   0  -9   2 20707.1 1215.92  26
   0  -9   2 18127.1 1246.99  43
   0  -9   2 21416.2 1306.69   1
   0   9  -2 20411.4 1298.59   3
   0   9  -1 5384.52 607.667  40
   0  -9   1 7037.77 688.283   5
   0   9  -1 5482.40 590.331   6
   0   9  -1 5640.73 581.302  47
   0  -9   1 5009.77 581.475  25
   0  -9   1 6330.52 699.950   9
   0  -9   1 6370.18 617.707  26
   0  -9   1 5130.70 616.074  43
   0  -9   1 6495.33 668.291   1
   0   9  -1 5438.79 612.672   3
   0   9  -1 5235.38 586.070   2
   0   9   0 10343.1 887.050  40
   0   9   0 11353.1 935.591  41
   0  -9   0 10875.8 863.050  26
   0  -9   0 10124.7 893.554   9
   0  -9   0 11252.3 882.823  25
   0   9   0 12370.5 872.330  47
   0  -9   0 10694.4 851.212   5
   0   9   0 10839.0 813.716   6
   0  -9  -1 2005.25 348.568  25
   0   9   1 2234.92 364.412  47
   0  -9  -1 2491.11 397.450  26
   0  -9  -2 4040.28 482.901  25
   0  -9  -2 4744.04 548.523  23
   0   9   2 5068.53 523.219  47
   0  -9  -2 4731.43 591.529  31
   0  -9  -2 4233.82 521.257  26
   0  -9  -2 5054.99 570.376  29
   0  -9  -3 8267.20 708.851  23
   0   9   3 8182.92 644.779  47
   0  -9  -3 7579.82 718.810  31
   0  -9  -3 6904.82 615.238  29
   0   9   4 9572.51 665.674  47
   0  -9  -4 10238.9 747.344  23
   0   9   4 10160.3 775.380  32
   0  -9  -4 10981.0 759.191  35
   0  -9  -5 2213.61 270.314  23
   0  -9  -5 2111.20 257.348  35
   0   9   5 1711.80 250.433  32
   0  -9  -5 2415.33 295.046  31
   0  10 -13 24.0779 83.9777  19
   0 -10  12 7904.61 665.959  48
   0  10 -12 6808.72 640.034  13
   0  10 -12 7759.86 667.509  15
   0  10 -12 7938.00 713.059  17
   0 -10  11 7974.01 717.316  48
   0  10 -11 5909.02 664.086  13
   0  10 -11 6750.96 688.994  15
   0 -10  10 20403.7 1289.22  48
   0  10 -10 20838.4 1267.01  16
   0  10 -10 20454.7 1339.88  15
   0 -10   9 11105.7 879.767   5
   0  10  -9 11217.7 875.207   6
   0  10  -9 11529.1 945.534  16
   0  10  -9 13375.3 1080.13  15
   0 -10   9 12470.8 962.678  48
   0  10  -8 13197.3 974.796   6
   0 -10   8 12079.2 946.806   5
   0  10  -8 11672.3 934.994  45
   0  10  -8 12984.3 1082.24  15
   0  10  -8 12388.1 984.634  16
   0 -10   8 11239.0 910.221  48
   0 -10   7 36000.8 2009.20  37
   0  10  -7 42797.8 2239.37  15
   0  10  -7 44244.3 2149.95  16
   0 -10   7 38544.3 2186.81   9
   0  10  -7 41362.7 2356.14  39
   0 -10   7 40480.6 2289.81  42
   0  10  -7 40468.2 2102.67  45
   0  10  -7 40756.3 2065.31   6
   0 -10   7 43983.4 2121.91   5
   0  10  -7 39658.7 2160.94   3
   0 -10   7 44709.9 2179.23   1
   0  10  -7 42301.3 2153.97   2
   0  10  -6 24456.9 1469.17  47
   0 -10   6 19769.7 1325.78  37
   0  10  -6 25810.0 1531.92   2
   0  10  -6 21365.5 1496.11   3
   0 -10   6 27367.6 1559.51   1
   0 -10   6 23063.1 1550.78   9
   0  10  -6 26231.7 1506.50  16
   0  10  -6 28055.8 1623.95  15
   0  10  -6 23465.9 1610.30  39
   0 -10   6 24995.4 1483.37   5
   0  10  -6 25098.2 1463.09   6
   0 -10   6 23274.6 1595.06  42
   0  10  -6 23273.5 1469.00  45
   0 -10   5 2353.27 443.617  42
   0  10  -5 2906.28 485.799  39
   0  10  -5 2067.37 373.317  47
   0 -10   5 2128.65 432.472   9
   0  10  -5 2522.26 415.992  45
   0 -10   5 2307.14 417.700   5
   0 -10   5 2159.60 402.914   1
   0  10  -4 107.626 132.712  39
   0  10  -4-43.1820 171.714  47
   0 -10   4 40.0132 98.6812  25
   0  10  -4 49.5316 122.154   2
   0  10  -4 154.090 126.670   3
   0  10  -4 135.832 132.120   6
   0  10  -4 179.287 121.089  45
   0  10  -3 370.824 176.319  47
   0 -10   3 198.129 131.543  25
   0 -10   3 342.863 199.582   9
   0  10  -3 257.997 150.943  39
   0  10  -3 383.756 183.578   2
   0 -10   3 296.942 164.094   1
   0  10  -3 349.195 182.784   3
   0 -10   3 521.416 202.754   5
   0  10  -3 394.928 187.738   6
   0  10  -2 1975.34 391.407  39
   0 -10   2 2372.27 369.990  26
   0  10  -2 2597.50 390.155  47
   0 -10   2 2449.47 378.463  25
   0  10  -2 3030.65 459.460   3
   0  10  -2 2348.65 377.939   6
   0 -10   2 2553.22 419.461   5
   0 -10   1 42638.0 2095.17  25
   0  10  -1 49933.2 2176.94  47
   0 -10   1 44774.8 2160.05   5
   0  10  -1 47672.2 2132.91   6
   0 -10   1 45908.1 2123.23  26
   0 -10   0 3893.09 450.503  25
   0  10   0 4840.53 508.897  47
   0 -10   0 3919.71 444.199   5
   0  10   0 3726.16 412.285   6
   0 -10   0 4311.16 487.648  26
   0 -10  -1 8177.63 700.776  23
   0  10   1 7346.31 625.028  47
   0 -10  -1 7564.85 695.995  29
   0 -10  -1 7621.25 691.984  31
   0 -10  -2 14122.0 913.004  23
   0  10   2 13197.8 826.493  47
   0 -10  -2 13488.6 870.378  29
   0 -10  -2 14379.1 938.072  31
   0  10   3 695.901 186.945  32
   0 -10  -3 979.137 209.065  31
   0 -10  -3 1003.62 200.850  23
   0 -10  -3 928.126 194.037  35
   0 -10  -4 765.450 137.660  35
   0  10   4 466.516 122.080  32
   0  11 -12 9418.84 678.809  17
   0  11 -11 2960.13 373.476  15
   0  11 -11 3373.94 415.156  13
   0 -11  11 2877.72 354.210  48
   0  11 -10 126.998 104.478  13
   0  11 -10 153.719 112.211  15
   0 -11  10 98.5417 102.546  48
   0  11  -9-34.1833 99.7449   6
   0 -11   9 108.695 89.3515   5
   0  11  -9-43.0165 106.083  15
   0  11  -9 36.0195 79.4503  16
   0 -11   9-33.3559 90.1106  48
   0  11  -8 5882.63 585.538  16
   0  11  -8 6568.31 662.436  15
   0  11  -8 6246.70 605.919   6
   0 -11   8 5374.79 579.542   5
   0  11  -7 29603.0 1579.92  16
   0  11  -7 31195.5 1699.38  15
   0  11  -7 29937.1 1608.80   6
   0 -11   7 30574.7 1652.47   5
   0 -11   6 24700.3 1441.31   5
   0  11  -6 23762.1 1382.71  47
   0  11  -6 23892.4 1373.10  16
   0  11  -6 27339.1 1516.16  15
   0  11  -5 725.371 208.098  45
   0 -11   5 668.026 191.946  25
   0 -11   5 758.614 242.668   5
   0  11  -5 1130.62 266.722   6
   0  11  -5 870.820 244.612  47
   0  11  -5 1037.66 241.341  16
   0 -11   4 6290.74 587.214  25
   0  11  -4 6837.33 633.921  45
   0  11  -4 6968.86 656.105   6
   0 -11   4 7359.64 693.495   5
   0  11  -4 6329.24 614.809  47
   0 -11   3 12134.9 872.412  25
   0 -11   3 15370.3 1035.52   5
   0  11  -3 16745.4 1024.00   6
   0  11  -3 13984.9 945.411  47
   0  11  -3 14201.5 975.710  45
   0 -11   2 6236.18 609.196   5
   0  11  -2 7022.27 605.523   6
   0 -11   2 5938.07 547.342  31
   0  11  -2 7739.55 637.021  47
   0  11  -1 2141.43 295.819   6
   0 -11   1 2328.15 322.972   5
   0 -11   1 2304.26 338.884  31
   0  11  -1 3200.61 373.920  47
   0 -11   0 246.701 148.511  23
   0  11   0 207.138 99.3171  47
   0 -11   0 330.924 141.045  31
   0 -11   0 366.791 151.886  29
   0 -11  -1 7985.76 575.390  23
   0 -11  -1 6549.84 530.765  29
   0 -11  -1 7183.90 555.077  31
   0 -11  -2 5632.29 436.036  35
   0 -11  -2 5780.75 433.887  31
   0 -11  -2 6097.47 426.380  23
   0  12 -12 3324.86 270.109  19
   0  12 -10 2304.36 299.134  13
   0  12 -10 1861.28 253.912  15
   0  12  -9 302.800 121.907  15
   0 -12   9 301.249 124.992   5
   0  12  -9 378.118 136.617   6
   0  12  -8 16090.6 954.524  15
   0 -12   8 17042.3 995.800   5
   0  12  -8 14214.2 916.602   6
   0  12  -7 5879.71 543.558  15
   0 -12   7 5552.13 549.352   5
   0  12  -7 6146.24 559.510   6
   0  12  -6 412.590 144.778  15
   0 -12   6 288.052 138.042   5
   0  12  -5 201.990 115.045  47
   0  12  -5 301.925 124.869  15
   0  12  -5 262.695 145.098   6
   0  12  -4 1326.99 256.317   6
   0 -12   4 1455.64 270.326   5
   0  12  -4 1289.80 234.770  47
   0  12  -3 9825.18 673.090   6
   0 -12   3 9169.09 680.971   5
   0  12  -2 3313.37 331.225   6
   0 -12   2 3456.95 354.678   5
   0 -12   2 3850.65 430.932  29
   0 -12   1 75.6420 107.772  29
   0 -12   1 151.711 92.6586  23
   0 -12   0 4432.19 342.379  23
   0 -12   0 4631.34 364.089  29
   0  12   0 3982.11 368.799  32
   0  13  -9 163.664 82.2240   6
   0  13  -8 5296.05 420.070   6
   0 -13   7 4451.67 403.676   5
   0  13  -6 1467.39 224.565   6
   0 -13   6 1453.25 227.079   5
   0  13  -5 10276.6 634.729   6
   0 -13   5 9781.79 639.843   5
   0  13  -4 10111.0 601.706   6
   0  13  -3 1122.08 152.358   6
   0 -13   3 1423.29 190.156  23
   0 -13   2 487.665 111.385  29
   1 -13   2 5064.51 389.935  29
   1 -13   2 4483.79 348.993  23
  -1  13  -3 4334.29 338.137   6
   1 -13   4 132.936 84.6851   5
  -1  13  -4 80.5353 83.1235   6
   1 -13   4 24.2197 80.1750  29
  -1  13  -5 915.334 183.909   6
   1 -13   5 1104.11 210.446  29
   1 -13   6 820.200 175.472   5
  -1  13  -7 30825.2 1392.40   6
   1 -13   7 31621.9 1425.34   5
  -1  13  -8 14842.5 782.288   6
   1 -12  -1 1129.81 154.202  29
  -1  12   1 883.252 157.394  32
   1 -12  -1 1244.99 163.921  23
   1 -12  -1 1113.26 167.422  35
   1 -12   0 516.642 149.720  23
   1 -12   0 768.788 164.848  29
   1 -12   1 3713.77 408.909  29
  -1  12  -1 3698.53 312.430   6
   1 -12   2 7678.28 666.789  29
   1 -12   2 8135.95 606.655   5
  -1  12  -2 8722.59 595.186   6
  -1  12  -2 8064.05 624.277  45
   1 -12   3 9029.39 686.579   5
  -1  12  -3 9439.65 675.796   6
  -1  12  -3 8333.14 665.279  45
   1 -12   4 2433.96 354.437   5
  -1  12  -4 2886.32 367.785   6
  -1  12  -4 1953.44 306.156  45
  -1  12  -5 19224.3 1095.27   6
  -1  12  -5 18630.8 1131.57  15
  -1  12  -5 16680.8 1039.48  45
   1 -12   6 29033.8 1505.36   5
  -1  12  -6 29486.2 1533.08  15
   1 -12   7 175.021 122.206   5
  -1  12  -7 65.2773 95.3979   6
   1 -12   8 1331.18 244.946   5
  -1  12  -8 1044.91 222.508   6
  -1  12  -8 988.610 228.550  15
  -1  12  -9 862.254 180.019   6
   1 -12   9 871.671 190.447   5
  -1  12  -9 1219.23 230.383  15
  -1  12  -9 1183.42 217.821  13
  -1  12 -10 2676.03 307.038  13
  -1  12 -10 3051.56 339.135  15
   1 -11  -3 3152.38 264.970  23
   1 -11  -3 2618.84 253.060  35
   1 -11  -2 12001.9 698.580  29
   1 -11  -2 10237.7 651.172  31
   1 -11  -2 12472.1 739.889  23
   1 -11  -2 11418.5 718.937  35
   1 -11  -1 155.457 90.4434  31
   1 -11  -1 122.298 121.639  23
   1 -11  -1 61.3625 101.585  29
   1 -11   0 7616.84 615.639  31
   1 -11   0 8156.87 648.723  26
  -1  11  -1 12105.5 799.583   6
   1 -11   1 10852.0 797.891   5
   1 -11   1 12407.5 928.236  29
   1 -11   1 11761.2 825.424  26
  -1  11  -2 7442.34 642.807   6
   1 -11   2 7938.14 691.799   5
   1 -11   2 6187.46 592.039  26
  -1  11  -3 86.3804 95.3626  45
  -1  11  -3 159.186 138.860   6
   1 -11   3 129.957 117.104   5
   1 -11   3 177.619 123.966  26
  -1  11  -4 4130.42 530.268  45
  -1  11  -4 4435.53 529.466   6
   1 -11   4 4415.24 484.622  26
   1 -11   5 1946.94 354.485   5
  -1  11  -5 1653.04 320.959  45
   1 -11   6 13925.3 998.655   5
  -1  11  -6 11966.5 918.464   6
  -1  11  -6 13242.0 1027.24  15
  -1  11  -6 11544.2 934.146  45
   1 -11   7 5014.04 568.009   5
  -1  11  -7 4733.86 538.964   6
  -1  11  -7 5094.44 618.503  15
  -1  11  -7 4972.09 568.670  45
   1 -11   8 1250.63 276.936   5
  -1  11  -8 1351.84 274.259   6
  -1  11  -8 1289.06 301.932  15
  -1  11  -8 885.425 233.801  45
  -1  11  -9 13117.2 850.659   6
   1 -11   9 11305.3 835.025   5
  -1  11  -9 14704.3 1035.71  15
   1 -11  10 12219.7 823.903  48
  -1  11 -10 14042.2 934.852  13
  -1  11 -10 15014.6 994.293  15
   1 -11  11 3429.99 361.284  48
  -1  11 -11 3557.08 391.978  13
  -1  11 -11 3864.32 431.914  15
   1 -10  -4 7991.69 553.730  23
   1 -10  -4 7520.97 536.899  35
  -1  10   4 6318.39 510.312  32
   1 -10  -4 7340.71 526.825  31
   1 -10  -3 7737.24 585.049  29
   1 -10  -3 7415.45 613.036  23
   1 -10  -3 6362.92 577.386  35
   1 -10  -3 7435.69 605.164  31
   1 -10  -2 110.293 121.644  29
   1 -10  -2-72.5089 89.4127  26
   1 -10  -2 109.861 106.860  31
   1 -10  -2 37.8887 118.194  23
   1 -10  -1 5489.22 595.396  31
   1 -10  -1 5626.03 584.589  26
   1 -10  -1 6872.25 676.501  29
   1 -10   0 10782.6 840.784  26
   1 -10   0 9375.19 793.904  31
   1 -10   0 10119.3 777.702   5
  -1  10   0 9569.46 726.410   6
  -1  10   0 9039.57 707.647  47
   1 -10   1 41934.5 1994.54  26
  -1  10  -1 38466.9 1862.30  47
   1 -10   1 41129.3 2006.25   5
  -1  10  -1 40099.2 1940.48   6
   1 -10   1 38789.4 1926.12  31
  -1  10  -2 5581.94 555.344  47
   1 -10   2 5246.11 659.100   9
   1 -10   2 6035.02 616.839  26
  -1  10  -2 5666.66 643.278   3
  -1  10  -2 5755.98 609.687   6
   1 -10   2 5018.29 601.588   5
  -1  10  -2 4852.54 610.882  39
  -1  10  -2 5704.52 634.330  40
  -1  10  -3 7000.84 730.301   3
   1 -10   3 7393.84 791.695   9
  -1  10  -3 6345.53 619.502  47
  -1  10  -3 6810.23 731.801  39
  -1  10  -3 5837.59 653.253  40
   1 -10   3 7352.95 724.536   5
  -1  10  -3 6000.14 645.162   6
  -1  10  -4 18439.3 1239.32  45
  -1  10  -4 16915.5 1211.55   3
   1 -10   4 14901.1 1160.75  11
  -1  10  -4 18006.0 1119.14  47
   1 -10   4 15313.8 1008.69  25
  -1  10  -4 19443.7 1212.64   6
  -1  10  -4 18241.1 1287.72  39
  -1  10  -4 15340.6 1149.15  40
   1 -10   5 36411.1 2023.75   9
   1 -10   5 32022.6 1883.01  11
   1 -10   5 32276.8 1935.81  42
  -1  10  -5 38352.7 2000.13  45
  -1  10  -5 34226.1 1793.34  47
   1 -10   5 37607.9 1919.03   5
  -1  10  -5 37392.0 2075.86  39
  -1  10  -5 35845.2 1952.90  40
  -1  10  -6 11336.0 1007.98  40
   1 -10   6 12940.7 957.024  37
  -1  10  -6 12263.2 928.509  16
   1 -10   6 11733.1 988.244  11
   1 -10   6 12914.2 1087.04   9
  -1  10  -6 13575.4 1106.24  45
   1 -10   6 13184.4 1112.63  42
  -1  10  -6 13113.4 1063.58   3
   1 -10   6 13689.2 1019.70   5
  -1  10  -6 14225.8 1022.87   6
   1 -10   7 1420.96 357.979  42
   1 -10   7 827.357 250.932  37
  -1  10  -7 1268.39 344.534  15
  -1  10  -7 1111.66 260.766  16
   1 -10   7 904.382 287.925   9
   1 -10   7 1000.09 280.238   5
  -1  10  -7 1112.75 277.703   6
  -1  10  -7 1224.98 312.891   3
   1 -10   7 1004.96 231.365  48
  -1  10  -7 1455.47 347.634  45
  -1  10  -8 12715.7 985.434   6
   1 -10   8 14096.9 1026.31   5
   1 -10   8 13961.2 990.711  48
  -1  10  -8 14100.2 1002.78  16
  -1  10  -8 14977.6 1211.57  15
  -1  10  -8 15236.8 1158.32  45
   1 -10   9 10032.0 807.670   5
  -1  10  -9 11757.6 854.970   6
   1 -10   9 11378.8 889.589  48
  -1  10  -9 9842.39 817.288  16
  -1  10  -9 12218.9 1054.03  15
  -1  10  -9 10615.9 917.954  45
   1 -10  10 5044.53 571.723  48
  -1  10 -10 5158.23 648.540  15
  -1  10 -10 4211.03 562.524  13
  -1  10 -10 5465.47 579.962  45
   1 -10  11 16230.6 1042.27  48
  -1  10 -11 15278.0 1097.09  15
  -1  10 -11 14920.8 1025.13  13
   1 -10  12 1557.79 265.577  48
   1 -10  12 1800.78 310.353  44
  -1  10 -12 1937.35 319.957  17
  -1  10 -12 1676.39 272.805  13
   1  -9  -6 1083.68 165.807  31
   1  -9  -6 812.240 136.744  35
  -1   9   5 2876.95 348.319  32
   1  -9  -5 3505.75 390.335  23
   1  -9  -5 3566.79 386.835  35
   1  -9  -4 2781.40 365.014  29
   1  -9  -4 2653.23 387.007  35
   1  -9  -4 3135.78 421.645  31
   1  -9  -4 3276.80 430.556  23
   1  -9  -3 2337.94 385.985  23
  -1   9   3 2336.41 320.728  47
   1  -9  -3 2138.48 366.141  29
   1  -9  -3 2117.65 376.367  26
   1  -9  -3 2085.29 379.761  31
  -1   9   2 32.7967 88.6311  47
   1  -9  -2 94.4174 147.282  29
   1  -9  -2 45.4478 112.104  26
   1  -9  -2 238.265 166.211  31
   1  -9  -1 13883.3 1069.86  31
   1  -9  -1 16099.7 1108.44  26
  -1   9   1 14236.9 946.296  47
  -1   9   1 14903.4 1107.53  40
  -1   9   1 14776.2 1121.49  41
   1  -9  -1 14286.8 968.409   5
  -1   9   0 71074.9 3118.72   3
   1  -9   0 74898.4 3156.42  26
  -1   9   0 70033.2 2981.35  47
   1  -9   0 69765.1 3210.37   9
  -1   9   0 71542.6 3197.79  40
  -1   9   0 76233.2 3077.17   6
   1  -9   0 74377.9 3133.46   5
  -1   9  -1 35471.7 1852.06   3
   1  -9   1 32178.2 1759.47  26
  -1   9  -1 33496.7 1681.67  47
   1  -9   1 34918.8 1825.43   5
  -1   9  -1 33763.2 1758.04   6
   1  -9   1 36339.5 1964.61   9
  -1   9  -1 36137.5 1879.60  40
   1  -9   2 55905.5 2545.15   1
  -1   9  -2 56770.8 2561.72   3
   1  -9   2 57296.1 2661.80   9
  -1   9  -2 53762.5 2455.67   6
   1  -9   2 55276.6 2520.26   5
  -1   9  -2 52069.5 2345.82  47
   1  -9   2 51497.3 2434.72  34
  -1   9  -2 53728.5 2518.25  40
   1  -9   3 2249.02 406.927  11
  -1   9  -3 2412.06 399.855   6
  -1   9  -3 2201.73 361.303  47
   1  -9   3 1171.52 334.456  42
  -1   9  -3 2113.71 389.254  40
  -1   9  -3 2525.68 420.398   3
   1  -9   4 3061.50 459.392   1
  -1   9  -4 3645.56 502.700   3
   1  -9   4 3534.36 522.654   9
   1  -9   4 3125.38 478.714  11
   1  -9   4 3374.80 476.548   5
  -1   9  -4 3083.82 441.754  47
   1  -9   4 2599.18 473.955  42
  -1   9  -4 3003.33 476.194  40
   1  -9   4 2930.73 388.976  37
  -1   9  -5 6603.61 745.275  40
   1  -9   5 6853.55 642.881  37
  -1   9  -5 6645.06 660.253  16
   1  -9   5 6943.85 744.827   9
   1  -9   5 6969.21 712.677  11
   1  -9   5 5346.16 581.231  43
   1  -9   5 5462.53 700.769  42
  -1   9  -5 5383.71 693.229  45
  -1   9  -5 6015.87 638.236  47
  -1   9  -5 5091.53 630.505   3
   1  -9   5 6744.26 694.555   1
   1  -9   5 7305.03 713.761   5
  -1   9  -5 6155.27 655.928   6
  -1   9  -6 3334.72 551.670  40
   1  -9   6 4446.07 539.667  37
  -1   9  -6 4803.96 567.839  16
   1  -9   6 3808.64 534.126  11
   1  -9   6 5312.63 648.048   9
  -1   9  -6 4094.42 620.323  45
   1  -9   6 4068.82 612.661  42
  -1   9  -6 4653.11 560.098  47
   1  -9   6 3959.29 481.319  48
  -1   9  -6 4530.96 581.464   3
   1  -9   6 5782.14 629.567   5
  -1   9  -6 5162.54 599.770   6
  -1   9  -7 63.6149 140.331  40
   1  -9   7 66.9123 127.832  42
   1  -9   7 99.2952 122.451  37
  -1   9  -7 70.9121 135.472  15
  -1   9  -7 47.6428 105.105  16
   1  -9   7-55.6321 86.7899   9
  -1   9  -7 39.3387 75.1699  10
   1  -9   7 96.4289 92.1203  11
  -1   9  -7 66.2466 103.342  45
   1  -9   7 176.787 119.411  48
  -1   9  -7 53.3833 101.992   3
  -1   9  -7 95.8393 118.190   6
   1  -9   7 47.9018 118.146   5
  -1   9  -8 28056.0 1795.15  40
   1  -9   8 29768.5 1878.93  42
   1  -9   8 31710.9 1771.15  37
  -1   9  -8 27520.4 1621.60  16
  -1   9  -8 30360.7 1922.41  15
  -1   9  -8 27929.3 1596.57  10
  -1   9  -8 31466.9 1682.08   6
   1  -9   8 28331.6 1613.31   5
  -1   9  -8 27356.0 1691.69   3
  -1   9  -8 28270.1 1794.69  45
   1  -9   8 30653.3 1693.90  48
  -1   9  -9 37227.2 2109.83  45
  -1   9  -9 38443.2 1988.83  16
   1  -9   9 40435.9 2085.92  48
  -1   9 -10 2851.92 470.298  45
  -1   9 -10 2486.88 435.248  13
   1  -9  10 4067.35 550.004  48
  -1   9 -11 5033.51 574.321  45
   1  -9  11 4644.17 588.838  48
  -1   9 -11 4887.35 576.424  13
  -1   9 -11 4621.68 597.787  17
   1  -9  12 10282.3 812.218  48
  -1   9 -12 9253.89 739.483  13
  -1   9 -12 7984.14 733.625  17
  -1   9 -13 2395.62 326.103  15
   1  -8  -7 1797.47 226.699  31
   1  -8  -7 1376.05 192.541  35
   1  -8  -6 6567.15 575.048  35
   1  -8  -6 7697.66 625.728  23
   1  -8  -6 7255.76 602.132  31
   1  -8  -5 26962.9 1470.57  23
   1  -8  -5 28250.2 1473.60  35
  -1   8   5 24223.2 1251.11  47
   1  -8  -5 22964.2 1290.76  29
   1  -8  -4 14666.4 1069.68  23
  -1   8   4 14028.4 915.573  47
   1  -8  -4 14150.5 985.940  14
   1  -8  -4 12432.4 965.397  29
   1  -8  -3 1842.71 379.144  29
   1  -8  -3 1925.67 382.020  26
   1  -8  -3 2310.59 425.881  31
   1  -8  -3 1855.44 375.822  23
   1  -8  -3 1559.99 329.640  14
  -1   8   3 1683.45 293.065  47
   1  -8  -2 5204.47 603.233  26
   1  -8  -2 5155.60 638.029  29
  -1   8   2 5019.32 524.231  47
   1  -8  -2 5264.05 588.428  14
  -1   8   2 4020.75 563.416  41
  -1   8   2 4511.29 575.494  40
  -1   8   1 16655.0 1179.57  40
  -1   8   1 17112.0 1049.20  38
  -1   8   1 16951.2 1092.98   3
   1  -8  -1 18667.7 1162.63  14
   1  -8  -1 16840.3 1153.76  26
   1  -8  -1 16104.0 1142.07   9
  -1   8   1 16351.1 1026.00  47
   1  -8  -1 17198.6 1119.53   5
  -1   8   1 17759.1 1075.48   6
  -1   8   0 7011.55 694.504  40
  -1   8   0 7463.70 632.626  38
   1  -8   0 7122.55 728.165  34
  -1   8   0 8355.19 723.350   3
   1  -8   0 7566.68 704.245  26
  -1   8   0 7167.05 618.593  47
   1  -8   0 7315.00 700.604   5
  -1   8   0 8397.01 708.233   6
   1  -8   0 7556.06 749.658   9
   1  -8   0 7137.82 687.050  43
   1  -8   1 92953.5 3919.87  34
   1  -8   1 100626. 3955.05   1
  -1   8  -1 96967.5 3922.60   3
   1  -8   1 86069.5 3931.92  11
   1  -8   1 107054. 4109.17   9
  -1   8  -1 99548.2 3964.69  40
  -1   8  -1 95599.9 3763.73  47
   1  -8   1 97989.6 3944.61   5
  -1   8  -1 102882. 3928.62   6
   1  -8   1 91490.7 3819.57  43
   1  -8   2 686.530 195.380  34
   1  -8   2 384.087 177.474   1
  -1   8  -2 807.144 220.850   3
   1  -8   2 548.241 202.742  11
   1  -8   2 580.626 221.117   9
  -1   8  -2 977.848 260.320  40
   1  -8   2 319.907 189.866  42
  -1   8  -2 935.618 230.356  47
  -1   8  -2 1127.99 271.149   6
   1  -8   2 936.252 244.870   5
   1  -8   2 632.842 183.194  43
   1  -8   3 53681.5 2277.85  37
   1  -8   3 52173.8 2341.02  43
   1  -8   3 53329.0 2571.50  42
   1  -8   3 50964.3 2459.52  11
  -1   8  -3 56828.4 2575.50  40
  -1   8  -3 54716.3 2397.93  47
  -1   8  -3 55337.0 2452.76   6
  -1   8  -3 55566.2 2479.25   3
   1  -8   4 48402.9 2240.76  43
   1  -8   4 46836.5 2448.80  42
   1  -8   4 50329.3 2415.82   9
   1  -8   4 51687.6 2375.12  11
  -1   8  -4 48095.3 2436.77  40
  -1   8  -4 50249.0 2293.04  47
   1  -8   4 50147.0 2341.87   5
   1  -8   4 54405.9 2367.89   1
  -1   8  -5 9309.07 789.462   3
   1  -8   5 7412.31 708.985   1
  -1   8  -5 8002.32 726.494  16
   1  -8   5 7407.09 722.659  11
   1  -8   5 8216.33 780.668   9
  -1   8  -5 6961.28 773.823  40
  -1   8  -5 7287.70 695.246  47
   1  -8   5 8455.12 745.084   5
  -1   8  -5 9379.46 771.897   6
  -1   8  -5 6631.64 783.294  45
   1  -8   5 8179.09 717.512  43
   1  -8   5 8494.58 829.207  42
  -1   8  -6 2266.67 448.038  45
   1  -8   6 2568.31 401.415  43
   1  -8   6 3002.48 437.731  37
  -1   8  -6 3261.30 458.815  16
   1  -8   6 2756.13 452.212   9
   1  -8   6 3981.93 489.030  11
   1  -8   6 3073.88 499.433  42
  -1   8  -6 1831.62 397.028  40
  -1   8  -6 3146.03 438.179  47
   1  -8   6 2424.17 397.341   5
  -1   8  -6 3051.25 447.254   6
  -1   8  -6 3306.90 470.472   3
   1  -8   6 3511.98 469.628   1
   1  -8   7 66078.2 2933.76  43
  -1   8  -7 63684.6 3144.86  45
   1  -8   7 70180.4 3051.51  37
  -1   8  -7 63963.4 2946.91  16
  -1   8  -7 64194.8 2949.27  12
  -1   8  -7 72968.1 3009.26  10
   1  -8   7 65348.3 3036.33   9
   1  -8   7 69512.1 2961.06  11
   1  -8   7 64936.1 3105.17  42
  -1   8  -7 63818.7 3118.21  40
  -1   8  -7 69460.1 3004.12   6
   1  -8   7 66448.3 2945.96   5
  -1   8  -7 71424.1 3089.82   3
   1  -8   8 6928.11 688.552  43
  -1   8  -8 6127.42 745.299  45
   1  -8   8 7560.92 782.609  37
  -1   8  -8 6301.62 671.600  16
  -1   8  -8 6314.87 676.113  12
   1  -8   8 7549.71 699.378  11
  -1   8  -8 7874.72 762.035  10
  -1   8  -8 5685.06 708.218  40
   1  -8   8 7085.87 777.575  42
   1  -8   8 7408.51 771.036  48
  -1   8  -8 6957.52 694.115   6
   1  -8   8 5556.14 602.266   5
  -1   8  -8 6352.49 707.072   3
   1  -8   9 13656.1 1129.58  37
  -1   8  -9 13428.0 1020.28  16
  -1   8  -9 13431.2 1048.53  13
  -1   8  -9 12776.0 1016.09  12
  -1   8  -9 15021.4 1149.99  10
   1  -8   9 12600.6 986.232  43
  -1   8  -9 12643.5 1086.06  45
   1  -8   9 14040.1 1145.66  48
   1  -8   9 13984.5 1124.54  42
  -1   8  -9 12334.7 1074.60  40
  -1   8 -10 1469.96 283.794  24
  -1   8 -10 2060.33 421.020  15
  -1   8 -10 1732.01 353.818  13
  -1   8 -10 1358.61 340.734  45
   1  -8  10 2277.08 461.203  48
  -1   8 -11 2913.61 455.305  17
  -1   8 -11 1724.91 336.693  13
  -1   8 -11 2226.14 421.563  15
  -1   8 -11 2677.35 453.333  45
  -1   8 -11 2251.33 336.388  24
  -1   8 -12 21625.7 1171.65  24
  -1   8 -12 22424.7 1297.27  17
  -1   8 -12 22033.7 1271.87  13
  -1   8 -12 23002.9 1364.15  15
   1  -8  12 19818.1 1284.07  44
  -1   8 -12 21599.2 1321.15  45
   1  -8  12 23496.2 1411.54  48
  -1   8 -13 5576.32 458.818  24
   1  -8  13 6413.57 588.807  48
  -1   8 -13 7047.13 607.457  15
  -1   8 -13 6991.20 569.532  17
   1  -7  -8 1037.63 176.992  35
   1  -7  -8 1113.08 185.495  31
   1  -7  -7 1916.79 327.662  23
   1  -7  -7 1738.17 300.996  35
  -1   7   7 936.505 210.436  47
  -1   7   7 886.272 192.468  32
   1  -7  -7 1443.17 278.754  31
   1  -7  -6 17048.5 1166.93  31
   1  -7  -6 15616.3 1120.19  35
   1  -7  -6 18805.5 1223.05  23
  -1   7   6 17104.1 1011.26  47
   1  -7  -6 15310.9 1024.65  14
   1  -7  -5 13726.1 986.651  29
   1  -7  -5 12973.8 1049.02  35
   1  -7  -5 10207.4 830.347  25
   1  -7  -5 14574.4 1108.25  23
   1  -7  -5 14408.4 1101.89  31
  -1   7   5 12369.3 899.911  47
   1  -7  -4 250.516 138.246  25
   1  -7  -4 276.816 183.253  23
  -1   7   4 229.420 133.460  38
  -1   7   4 115.422 134.287  47
   1  -7  -4 53.2084 143.840  26
   1  -7  -4 99.9742 174.416  29
  -1   7   3 3001.46 398.865  38
   1  -7  -3 2897.35 448.194  14
   1  -7  -3 2929.99 459.911  26
   1  -7  -3 2151.47 408.806  29
   1  -7  -3 2758.99 416.326  25
   1  -7  -3 2964.53 465.140  46
  -1   7   3 2082.59 346.766  47
  -1   7   2 10576.2 782.859  38
   1  -7  -2 12400.0 891.756  14
   1  -7  -2 10673.9 885.909  26
   1  -7  -2 10067.3 827.417   9
   1  -7  -2 10361.3 827.257  25
   1  -7  -2 9966.90 775.678   5
  -1   7   2 11625.0 810.408  47
  -1   7   1 38355.1 1731.03  38
   1  -7  -1 36462.3 1921.66  34
  -1   7   1 35985.9 1774.84   3
   1  -7  -1 41772.1 1904.56  14
   1  -7  -1 36449.2 1854.46  26
   1  -7  -1 36970.8 1884.56   9
  -1   7   1 37631.7 1778.17   6
   1  -7  -1 38381.3 1836.35   5
  -1   7   1 36830.6 1725.91  47
   1  -7  -1 35974.9 1882.60  46
  -1   7   0 38658.9 1760.44  47
   1  -7   0 40053.0 1944.64  46
   1  -7   0 45078.9 2043.01   9
   1  -7   0 32842.7 1874.86  11
  -1   7   0 38154.7 1747.83  38
   1  -7   0 38569.3 1935.42  34
   1  -7   0 43757.2 1944.96  14
   1  -7   0 38040.2 1852.45  43
  -1   7   0 38313.6 1913.75  40
  -1   7   0 39013.4 1859.30   6
   1  -7   0 42726.9 1943.10   5
   1  -7   0 41518.2 1912.33   1
  -1   7   0 39613.9 1869.94   3
  -1   7  -1 2884.85 353.888  47
   1  -7   1 3061.91 430.063   9
   1  -7   1 3303.36 446.092  11
   1  -7   1 4000.55 437.186  43
  -1   7  -1 3722.18 454.840  40
   1  -7   1 3082.71 420.170   5
   1  -7   1 3843.62 452.146   1
  -1   7  -1 3134.16 409.806   3
  -1   7  -2 63406.3 2574.19  47
   1  -7   2 59137.3 2675.73  11
   1  -7   2 58592.6 2543.47  43
   1  -7   2 58533.3 2721.34  42
  -1   7  -2 66978.9 2758.60  40
   1  -7   2 60956.4 2651.06   5
  -1   7  -2 65057.1 2662.93   3
  -1   7  -3 18912.3 1122.61  47
   1  -7   3 22179.6 1257.42   9
   1  -7   3 19592.6 1179.37  11
   1  -7   3 20603.5 1140.46  43
   1  -7   3 18291.7 1222.52  42
  -1   7  -3 20547.1 1272.82  40
  -1   7  -3 20127.1 1288.73  39
   1  -7   3 21071.1 1190.86   5
   1  -7   3 19914.7 1154.55   1
  -1   7  -3 20507.9 1179.31   3
  -1   7  -4 18170.6 1119.10  47
   1  -7   4 20823.6 1194.37  11
   1  -7   4 22626.5 1275.54   9
   1  -7   4 20256.2 1159.84  43
  -1   7  -4 18232.0 1247.38  40
   1  -7   4 18716.3 1250.42  42
  -1   7  -4 20325.7 1322.35  39
   1  -7   4 21065.6 1205.35   5
   1  -7   4 22694.8 1219.81   1
  -1   7  -4 22505.8 1238.20   3
   1  -7   5 5568.78 559.988   1
  -1   7  -5 6661.25 617.778   3
  -1   7  -5 5297.72 541.413  12
  -1   7  -5 5670.59 565.431  16
   1  -7   5 5445.91 527.097  43
  -1   7  -5 4897.00 610.647  45
   1  -7   5 5794.26 550.085  11
   1  -7   5 6251.18 618.206   9
  -1   7  -5 4550.42 573.380  40
  -1   7  -5 5325.34 634.048  39
   1  -7   5 5755.71 608.118  42
   1  -7   5 6718.80 615.210   5
  -1   7  -5 4799.57 510.423  47
  -1   7  -6 4305.84 514.195   3
   1  -7   6 3570.11 456.262   1
   1  -7   6 3211.88 404.995  43
  -1   7  -6 4315.57 561.029  45
  -1   7  -6 3671.94 517.374  39
   1  -7   6 3838.14 484.151  42
  -1   7  -6 3532.48 492.386  40
   1  -7   6 3616.04 457.723   5
  -1   7  -6 3657.66 471.255   6
  -1   7  -6 2859.51 413.958  16
  -1   7  -6 3921.22 453.555  12
   1  -7   6 4210.03 466.281  11
   1  -7   6 3533.30 476.311   9
  -1   7  -7 23669.0 1415.18   3
  -1   7  -7 25147.7 1384.45  12
  -1   7  -7 21576.5 1326.96  16
   1  -7   7 24141.0 1407.50  42
  -1   7  -7 23823.5 1462.44  40
  -1   7  -7 24805.2 1488.62  45
   1  -7   7 25705.2 1344.35  43
  -1   7  -7 23664.1 1393.27   6
   1  -7   7 21804.9 1305.91   5
   1  -7   7 25870.0 1347.88  11
   1  -7   7 22767.7 1376.59   9
  -1   7  -8 46757.1 2377.57  40
   1  -7   8 49779.7 2359.16  42
  -1   7  -8 50433.4 2317.76  12
  -1   7  -8 50164.3 2483.14  15
  -1   7  -8 45399.4 2272.52  16
   1  -7   8 48749.6 2438.59  37
   1  -7   8 49056.5 2224.26  11
  -1   7  -8 49205.0 2466.69  10
   1  -7   8 46650.9 2420.99  48
  -1   7  -8 47430.4 2395.90  45
   1  -7   8 54352.6 2298.91  43
   1  -7   9 4499.88 559.597  42
  -1   7  -9 3984.68 555.382  40
  -1   7  -9 4217.41 525.780  13
  -1   7  -9 3965.52 558.290  15
   1  -7   9 3228.21 434.384  28
   1  -7   9 4569.62 612.169  37
  -1   7  -9 2720.30 509.046  10
   1  -7   9 3384.80 550.544  48
  -1   7  -9 3317.21 505.944  45
   1  -7   9 4836.89 544.545  43
   1  -7  10 2572.09 431.468  42
   1  -7  10 2278.79 434.321  37
  -1   7 -10 2274.15 425.033  15
  -1   7 -10 2236.06 387.678  13
   1  -7  10 2401.26 372.011  28
   1  -7  10 2358.12 388.581  43
  -1   7 -10 2530.58 435.055  45
  -1   7 -10 2038.11 387.541  12
  -1   7 -10 2317.15 481.551  10
   1  -7  11 17596.3 1094.23  28
   1  -7  11 17967.6 1288.79  48
  -1   7 -11 17479.9 1215.63  45
  -1   7 -11 16481.9 1165.80  15
  -1   7 -11 14907.3 1078.12  17
  -1   7 -11 16631.6 1104.88  13
   1  -7  12 3552.39 418.920  28
  -1   7 -12 4240.80 481.137  24
  -1   7 -12 4467.18 525.406  15
  -1   7 -12 4534.46 497.612  17
  -1   7 -12 3737.04 456.301  13
  -1   7 -12 4004.80 516.009  45
   1  -7  12 2808.55 417.071  44
   1  -7  12 4351.75 547.710  48
  -1   7 -13 1121.26 226.873  24
   1  -7  13 1253.85 255.379  48
  -1   7 -13 1469.81 245.698  17
  -1   7 -14-17.3734 79.0034  24
   1  -6  -9 161.048 78.9906  35
   1  -6  -9 49.3852 54.5386  31
   1  -6  -8 34.1989 92.3954  31
  -1   6   8 47.7978 79.0813  47
   1  -6  -8 35.8628 88.4492  35
   1  -6  -8 28.0499 81.8563  14
   1  -6  -7 3063.88 479.649  31
  -1   6   7 3062.84 433.826  32
  -1   6   7 3775.25 451.602  47
   1  -6  -7 3629.79 549.359  23
   1  -6  -7 3661.54 538.003  35
   1  -6  -7 3359.20 433.173  14
   1  -6  -6 28048.3 1666.01  31
   1  -6  -6 24087.4 1471.50  29
  -1   6   6 25754.6 1460.16  47
   1  -6  -6 26223.3 1685.97  23
   1  -6  -6 22076.8 1392.82  25
   1  -6  -6 25287.0 1451.00  14
   1  -6  -6 25959.0 1645.37  35
  -1   6   5 1201.67 323.898  41
   1  -6  -5 1455.65 370.727  31
   1  -6  -5 1683.52 373.346  29
   1  -6  -5 1176.87 332.956  26
  -1   6   5 1278.56 305.883  47
   1  -6  -5 835.208 253.393  25
   1  -6  -5 693.050 288.859  23
   1  -6  -5 1144.52 297.830  46
  -1   6   5 1078.34 275.747  38
  -1   6   4 280.673 159.497  38
   1  -6  -4 210.057 173.800  29
   1  -6  -4 267.497 204.436  26
  -1   6   4 166.102 144.885  47
   1  -6  -4 58.5835 158.318  23
   1  -6  -4 45.3926 100.213  25
  -1   6   4 370.445 184.614  41
   1  -6  -4 97.4827 131.741  46
   1  -6  -3 21616.6 1371.00  29
   1  -6  -3 19311.7 1283.67  26
   1  -6  -3 18991.7 1236.39  25
  -1   6   3 20485.6 1202.39  47
   1  -6  -3 21956.7 1320.50  46
  -1   6   3 20685.1 1186.55  38
   1  -6  -2 14544.0 1061.18  34
  -1   6   2 16337.2 943.135  38
   1  -6  -2 17325.8 1040.05  14
   1  -6  -2 15017.0 1027.22  26
   1  -6  -2 15346.2 997.175   9
  -1   6   2 14000.6 886.486   3
  -1   6   2 14847.1 941.138  47
   1  -6  -2 15220.6 1021.45  46
   1  -6  -2 15159.9 954.367   5
  -1   6   1 3907.81 398.833  38
   1  -6  -1 4845.43 496.639  14
   1  -6  -1 4496.97 488.035  43
   1  -6  -1 5189.45 525.082   9
   1  -6  -1 3671.88 427.901   1
  -1   6   1 3813.19 417.831   3
  -1   6   1 4138.45 414.756  47
   1  -6  -1 4369.28 466.512   5
  -1   6   0 14716.3 837.766  38
   1  -6   0 17048.0 981.161  14
   1  -6   0 16298.9 941.484  43
  -1   6   0 17457.9 967.237   3
   1  -6   0 16731.6 962.027   1
   1  -6   0 14169.9 959.753  11
   1  -6   0 15726.5 987.007   9
   1  -6   0 15654.5 966.638   5
   1  -6   0 14890.6 962.597  46
  -1   6   0 15660.9 870.120  47
   1  -6   1 3574.27 409.668  46
  -1   6  -1 2737.65 316.150  47
   1  -6   1 2428.36 348.011   9
   1  -6   1 2503.44 362.056  11
  -1   6  -1 2787.19 313.692  38
   1  -6   1 2778.35 360.204  14
   1  -6   1 2441.80 310.319  43
   1  -6   1 2051.45 334.973  42
   1  -6   1 2688.26 351.836   5
  -1   6  -1 2550.29 356.767  40
   1  -6   1 2840.17 344.305   1
  -1   6  -1 2679.64 337.549   3
   1  -6   2 34607.1 1568.85  43
   1  -6   2 36275.1 1727.75  42
   1  -6   2 36229.7 1658.48  11
  -1   6  -2 32924.8 1701.15  40
  -1   6  -2 37194.7 1637.23   3
  -1   6  -2 31276.7 1532.20  47
  -1   6  -3 93028.9 3996.35  40
   1  -6   3 99637.2 4017.55  42
  -1   6  -3 96353.9 4040.76  39
  -1   6  -3 95117.3 3817.59  12
   1  -6   3 100020. 3865.93  43
   1  -6   3 112696. 3978.50   5
   1  -6   3 113728. 3965.06  11
   1  -6   3 116827. 3970.91   1
  -1   6  -3 98176.5 3839.38  47
  -1   6  -4 25773.7 1375.85  39
   1  -6   4 25438.0 1324.28  42
  -1   6  -4 25080.2 1348.50  40
  -1   6  -4 25278.3 1234.61  12
   1  -6   4 25841.5 1229.26  43
   1  -6   4 24350.7 1285.36   5
   1  -6   4 27297.3 1361.09   9
   1  -6   4 24484.3 1238.71  11
  -1   6  -4 24019.9 1279.29   3
   1  -6   4 24879.2 1281.19   1
  -1   6  -4 22859.5 1202.44  47
   1  -6   5 11466.0 784.303  42
  -1   6  -5 11853.9 827.039  40
  -1   6  -5 12386.5 854.838  39
  -1   6  -5 11528.8 789.994  16
  -1   6  -5 10622.3 732.847  12
   1  -6   5 10993.4 705.916  43
  -1   6  -5 11827.6 847.519  45
   1  -6   5 11952.1 802.577   5
   1  -6   5 12923.3 846.570   9
   1  -6   5 12310.7 755.417  11
   1  -6   5 12561.1 806.448   1
  -1   6  -5 11749.9 810.114   3
  -1   6  -5 10129.5 713.177  47
   1  -6   6 12184.9 829.152   5
  -1   6  -6 12039.9 820.281  16
  -1   6  -6 11542.1 794.515  12
   1  -6   6 12581.9 773.320  43
  -1   6  -6 13070.0 900.169  45
  -1   6  -6 11539.2 842.817  40
   1  -6   6 13027.5 846.045  42
  -1   6  -6 13332.3 905.322  39
   1  -6   6 12759.1 789.633  11
   1  -6   6 11420.5 834.509   9
  -1   6  -6 12077.2 860.263   3
   1  -6   6 10968.4 780.148   1
  -1   6  -7 74781.1 3029.40  45
  -1   6  -7 64113.9 2858.88  16
  -1   6  -7 71497.2 3044.20  15
  -1   6  -7 71953.4 2899.30  12
   1  -6   7 66445.0 2809.75  28
  -1   6  -7 69729.4 2979.17  40
   1  -6   7 76938.7 2958.64  42
   1  -6   7 71822.3 3052.19  37
   1  -6   7 71567.8 2829.82  11
   1  -6   7 61781.3 2797.18   9
  -1   6  -7 66853.7 2902.43   3
  -1   6  -8 17753.7 1276.51  10
   1  -6   8 19636.8 1102.59  11
  -1   6  -8 16691.9 1091.40  13
  -1   6  -8 19899.3 1253.25  15
  -1   6  -8 18020.4 1137.68  16
   1  -6   8 16442.4 1193.98  37
  -1   6  -8 19783.5 1225.41  45
   1  -6   8 18635.1 1146.16  42
  -1   6  -8 18514.3 1192.19  40
   1  -6   9 675.119 216.991  42
  -1   6  -9 250.815 139.282  13
  -1   6  -9 830.047 258.775  15
  -1   6  -9 715.267 226.533  12
  -1   6  -9 313.808 208.304  10
   1  -6   9 825.119 207.471  11
   1  -6   9 479.339 212.423  37
  -1   6  -9 338.599 160.884  45
   1  -6   9 679.929 258.176  48
   1  -6  10 2333.45 394.380  42
   1  -6  10 2076.62 396.055  37
  -1   6 -10 1928.08 346.323  13
  -1   6 -10 2441.98 399.397  17
  -1   6 -10 2590.86 424.801  15
  -1   6 -10 2409.65 412.202  12
  -1   6 -10 2303.89 350.924  22
   1  -6  10 2878.19 493.817  48
  -1   6 -10 2680.48 431.866  45
   1  -6  11 15465.5 1061.64  28
  -1   6 -11 16038.9 1139.38  45
  -1   6 -11 14017.0 940.088  22
   1  -6  11 14925.2 1141.71  48
  -1   6 -11 14858.6 1061.55  15
  -1   6 -11 14791.9 1013.96  17
  -1   6 -11 15618.9 1032.71  13
   1  -6  12 9886.07 771.349  28
   1  -6  12 8226.46 656.905  44
  -1   6 -12 10027.7 842.311  45
  -1   6 -12 8739.23 667.175  22
   1  -6  12 10135.5 821.824  48
  -1   6 -12 8895.06 747.872  15
  -1   6 -12 10003.5 745.751  17
  -1   6 -13 3039.55 314.853  22
  -1   6 -13 3197.67 415.036  24
   1  -6  13 2277.30 303.547  28
   1  -6  13 2569.48 335.864  48
  -1   6 -13 2969.06 341.500  17
  -1   6 -14 3530.76 368.609  24
   1  -5 -10 3351.03 285.810  35
   1  -5  -9 720.424 199.919  35
   1  -5  -9 787.369 191.613  20
  -1   5   9 650.153 169.272  47
   1  -5  -9 521.815 159.223  14
   1  -5  -9 863.390 206.882  31
   1  -5  -8 26672.4 1524.13  31
   1  -5  -8 28910.8 1703.19  23
   1  -5  -8 24053.7 1350.67  25
  -1   5   8 24778.0 1391.82  47
   1  -5  -8 26805.4 1597.36  35
   1  -5  -8 24495.3 1354.53  14
   1  -5  -7 10775.4 992.701  31
  -1   5   7 9937.26 884.299  47
   1  -5  -7 11344.6 1112.62  23
   1  -5  -7 9637.84 860.589  25
   1  -5  -7 10469.3 859.843  14
   1  -5  -7 11243.2 1062.90  35
   1  -5  -6 8417.23 941.239  35
   1  -5  -6 9787.32 950.946  31
   1  -5  -6 8318.74 850.745  29
  -1   5   6 8552.00 819.608  38
  -1   5   6 9099.78 918.207  41
   1  -5  -6 8621.65 976.049  23
   1  -5  -6 8490.61 825.866  25
   1  -5  -6 10052.6 853.406  46
  -1   5   6 9234.34 873.647  47
   1  -5  -6 8502.83 794.009  14
   1  -5  -5 1867.48 358.018  46
  -1   5   5 1313.18 361.180  41
   1  -5  -5 1888.04 413.271  31
   1  -5  -5 1919.41 432.857  26
   1  -5  -5 1457.27 357.190  29
   1  -5  -5 1698.21 343.137  14
   1  -5  -5 1976.85 386.188  25
   1  -5  -5 2430.74 489.695  23
  -1   5   5 1980.77 366.353  38
  -1   5   5 1949.77 380.948  47
  -1   5   4 2758.97 407.069  47
   1  -5  -4 2873.20 432.094  46
   1  -5  -4 2570.52 403.985  25
   1  -5  -4 2912.50 489.455  23
   1  -5  -4 1739.36 368.831  26
   1  -5  -4 1539.79 350.083  29
  -1   5   4 2401.99 425.313  41
  -1   5   4 1979.93 345.226  38
   1  -5  -3 33910.5 1631.59   9
   1  -5  -3 40343.1 1834.37  46
  -1   5   3 34637.4 1715.84  47
   1  -5  -3 35953.0 1847.09  26
  -1   5   3 36241.2 1703.46  38
  -1   5   2 93925.7 3539.43  38
   1  -5  -2 101794. 3662.02  14
   1  -5  -2 93531.8 3605.36   9
   1  -5  -2 91747.2 3638.70  46
  -1   5   2 89027.5 3559.06  47
  -1   5   2 92251.6 3484.24   3
   1  -5  -2 89098.3 3543.82   5
  -1   5   1 9930.05 605.668  38
   1  -5  -1 10935.9 706.247  14
   1  -5  -1 10485.2 707.963   9
   1  -5  -1 9103.85 663.299  43
  -1   5   1 9563.87 624.918  47
   1  -5  -1 9239.30 638.351   1
  -1   5   1 8589.85 600.056   3
   1  -5  -1 7809.36 623.538   5
   1  -5   0 16014.6 729.970  37
  -1   5   0 18206.2 863.856  38
   1  -5   0 17642.9 949.596  14
   1  -5   0 19075.2 1000.54   9
   1  -5   0 17028.1 962.793  11
   1  -5   0 15063.2 938.022  42
   1  -5   0 16777.7 911.816  43
   1  -5   0 16666.3 948.492  46
   1  -5   0 16711.7 929.148   5
  -1   5   0 17431.4 906.157   3
   1  -5   0 15777.1 893.047   1
  -1   5  -1 74054.5 3103.22  40
  -1   5  -1 82175.0 2982.18  38
   1  -5   1 80303.5 3078.08  14
   1  -5   1 81888.9 3108.29  11
   1  -5   1 82765.3 3173.31  42
   1  -5   1 75144.8 2995.93  43
   1  -5   1 81820.6 3091.32  46
   1  -5   1 79476.5 3074.76   5
  -1   5  -1 79510.5 3044.76   3
  -1   5  -2 145251. 5423.56  12
   1  -5   2 158844. 5540.50  11
  -1   5  -2 139124. 5584.90  40
   1  -5   2 152343. 5631.72  42
   1  -5   2 150547. 5488.73  43
   1  -5   2 160844. 5573.00   5
   1  -5   2 166509. 5565.33   1
  -1   5  -2 163517. 5553.03   3
  -1   5  -3 6365.23 455.665  12
   1  -5   3 7517.20 506.997  11
  -1   5  -3 6855.32 549.644  39
   1  -5   3 6868.26 523.111  42
  -1   5  -3 6541.72 524.126  40
   1  -5   3 6863.63 469.827  43
   1  -5   3 6431.20 514.871   5
   1  -5   3 7326.38 524.819   1
  -1   5  -3 7377.89 535.722   3
  -1   5  -4 1760.44 234.092  12
   1  -5   4 1790.34 228.024  11
   1  -5   4 1413.18 241.123   9
   1  -5   4 1478.06 223.164  42
  -1   5  -4 1427.89 234.332  40
  -1   5  -4 1681.39 255.749  39
   1  -5   4 1390.62 193.275  43
  -1   5  -4 1732.94 262.119  45
   1  -5   4 1404.58 235.781   5
   1  -5   4 1411.35 225.162   1
  -1   5  -4 1156.24 212.791   3
  -1   5  -5 382.116 122.970  16
   1  -5   5 326.561 116.773   9
   1  -5   5 287.096 101.040  11
  -1   5  -5 331.717 114.449  12
   1  -5   5 415.421 124.005  42
  -1   5  -5 425.005 140.191  39
  -1   5  -5 365.435 135.595  40
  -1   5  -5 295.219 122.333  45
   1  -5   5 283.315 117.648   5
  -1   5  -5 313.459 130.059   3
   1  -5   5 343.774 121.624   1
   1  -5   6 13281.0 819.594   9
   1  -5   6 15310.1 830.944  11
   1  -5   6 13760.9 836.225  42
  -1   5  -6 13876.6 878.299  40
  -1   5  -6 13196.5 874.728  45
  -1   5  -6 14721.8 849.778  12
  -1   5  -6 15241.8 942.790  15
  -1   5  -6 14323.2 864.943  16
  -1   5  -6 13036.7 850.050   3
   1  -5   7 43176.9 1966.48  37
  -1   5  -7 38004.2 1803.08  16
  -1   5  -7 39542.6 1890.51  15
   1  -5   7 38976.1 1746.69  11
  -1   5  -7 39488.5 1857.35  40
   1  -5   7 42471.5 1839.65  42
  -1   5  -7 37299.8 1841.11  45
  -1   5  -7 36483.6 1739.09  18
  -1   5  -7 38994.4 1724.47   3
  -1   5  -8 697.999 213.385  45
  -1   5  -8 760.000 200.621  13
  -1   5  -8 581.711 205.963  15
   1  -5   8 591.864 175.124  11
  -1   5  -8 602.746 195.952  12
   1  -5   8 443.430 177.520  37
   1  -5   8 758.630 205.968  42
  -1   5  -8 493.822 182.698  40
  -1   5  -8 551.614 165.272  20
  -1   5  -8 959.789 221.390  18
   1  -5   8 571.518 223.793  48
  -1   5  -9 34446.3 1850.35  45
  -1   5  -9 35212.0 1805.15  17
  -1   5  -9 39565.3 1906.69  12
  -1   5  -9 33539.4 1779.61  13
  -1   5  -9 37448.6 1894.56  15
   1  -5   9 35394.2 1780.64  11
  -1   5  -9 41585.0 2123.37  10
   1  -5   9 37769.7 1910.42  37
   1  -5   9 37281.2 1881.46  42
  -1   5  -9 34806.6 1800.50  18
  -1   5  -9 38345.6 1808.05  20
   1  -5   9 39724.1 2019.14  48
  -1   5 -10 27757.5 1582.81  45
   1  -5  10 25279.8 1497.24  37
  -1   5 -10 26212.4 1470.88  17
  -1   5 -10 25251.1 1536.12  12
  -1   5 -10 27629.6 1493.45  13
  -1   5 -10 26464.4 1528.65  15
  -1   5 -10 27049.5 1721.09  10
   1  -5  10 27291.4 1568.44  42
   1  -5  10 26982.2 1610.13  48
  -1   5 -10 30078.8 1523.30  20
  -1   5 -11 5928.23 626.814  15
  -1   5 -11 6429.36 619.012  17
  -1   5 -11 6262.19 617.370  13
  -1   5 -11 6710.10 651.332  22
  -1   5 -11 7019.89 712.434  45
   1  -5  11 5649.23 563.360  44
   1  -5  11 7507.76 720.047  48
  -1   5 -11 6235.67 611.742  20
  -1   5 -12-182.317 201.077  45
   1  -5  12 111.178 100.124  48
  -1   5 -12 180.843 143.830  22
  -1   5 -12 133.876 104.412  17
   1  -5  13 1695.21 285.633  28
  -1   5 -13 2034.77 379.040  24
  -1   5 -13 1949.87 288.409  22
  -1   5 -13 2651.47 321.415  17
   1  -5  13 2119.96 280.337  48
  -1   5 -14 1281.64 245.632  24
   1  -4 -10 407.826 163.666  35
   1  -4 -10 174.012 115.732  20
  -1   4  10 419.114 141.615  47
   1  -4 -10 264.567 127.555  31
   1  -4  -9 8147.37 763.006  31
   1  -4  -9 7178.64 703.463  20
   1  -4  -9 6888.65 623.870  14
   1  -4  -9 8043.28 823.234  35
  -1   4   9 7342.90 688.456  47
  -1   4   8 6548.86 731.574  47
   1  -4  -8 7631.70 642.431  22
   1  -4  -8 8178.90 798.059  25
   1  -4  -8 8285.47 973.902  23
   1  -4  -8 8130.55 855.639  31
   1  -4  -8 6975.05 691.756  14
   1  -4  -8 7046.46 863.581  35
   1  -4  -7 20773.9 1592.22  35
   1  -4  -7 23018.1 1560.07  31
  -1   4   7 25057.3 1676.60  41
  -1   4   7 22594.9 1474.73  38
   1  -4  -7 22520.7 1488.38  25
   1  -4  -7 22033.7 1685.57  23
   1  -4  -7 21042.8 1254.09  22
   1  -4  -7 21291.1 1330.13  46
   1  -4  -7 25988.6 1459.91  14
   1  -4  -6 32652.2 1980.10  35
   1  -4  -6 36690.3 2009.03  31
  -1   4   6 31401.1 1762.92  38
  -1   4   6 35519.3 2007.43  41
   1  -4  -6 35040.3 2095.63  23
   1  -4  -6 32862.7 1870.94  25
   1  -4  -6 33854.8 1763.18  46
   1  -4  -6 36218.1 1822.22  14
   1  -4  -5 1468.53 301.008  46
  -1   4   5 1388.86 330.368  41
   1  -4  -5 1294.63 335.339  31
   1  -4  -5 844.452 266.746  29
   1  -4  -5 1242.12 337.627  26
   1  -4  -5 1273.22 285.604  14
   1  -4  -5 999.605 306.707  23
   1  -4  -5 1030.01 280.837  25
  -1   4   5 1358.98 291.733  38
   1  -4  -4 88268.0 3812.02  26
   1  -4  -4 94444.8 3700.10  46
   1  -4  -4 97420.3 3702.30  14
  -1   4   4 91864.7 3625.33  38
  -1   4   4 89950.9 3799.81  41
   1  -4  -3 9249.22 681.981  46
  -1   4   3 8546.45 617.462  38
   1  -4  -3 7854.39 566.446   9
  -1   4   3 8887.20 535.003   3
   1  -4  -2 8378.89 600.112  46
  -1   4   2 7685.14 530.975  38
   1  -4  -2 6929.37 540.533   9
   1  -4  -2 8771.06 544.725   1
  -1   4   2 7372.95 492.288   3
  -1   4   1 439.606 123.567  38
  -1   4   1 315.807 101.485   3
   1  -4  -1 270.341 117.500  43
   1  -4   0 36627.1 1637.06  11
   1  -4   0 39065.9 1592.81  43
   1  -4   0 39015.4 1701.47  42
  -1   4   0 42135.7 1566.41  38
  -1   4   0 37681.9 1580.34   3
   1  -4   0 37115.2 1587.97   1
   1  -4   1 731.891 142.638  11
   1  -4   1 818.183 179.825  42
   1  -4   1 900.216 156.533  43
  -1   4  -1 665.341 128.392  38
  -1   4  -1 781.791 145.417   3
   1  -4   2 51844.7 1975.85  11
   1  -4   2 50920.0 2026.04  42
  -1   4  -2 52595.8 2042.11  40
   1  -4   2 50179.8 1928.97  43
   1  -4   2 51794.7 2011.67   1
  -1   4  -2 49636.1 1920.42  12
   1  -4   3 251241. 8529.12  11
   1  -4   3 249022. 8547.73  42
  -1   4  -3 246495. 8583.50  39
  -1   4  -3 256961. 8594.30  40
   1  -4   3 249295. 8470.95  43
  -1   4  -3 240316. 8593.10   3
   1  -4   3 246484. 8580.30   1
  -1   4  -3 252867. 8523.44  12
   1  -4   4 47139.3 1849.12  11
   1  -4   4 49084.7 1920.58   9
  -1   4  -4 47546.6 1916.29  39
   1  -4   4 46547.5 1857.75  42
  -1   4  -4 46768.3 1906.11  40
   1  -4   4 47533.0 1877.15   1
  -1   4  -4 45116.4 1908.93   3
  -1   4  -4 46740.3 1859.13  12
  -1   4  -5 92538.5 3356.24  12
   1  -4   5 89400.9 3325.94   9
   1  -4   5 92083.7 3357.83  42
  -1   4  -5 91101.2 3399.76  40
   1  -4   5 93518.2 3348.49  41
  -1   4  -5 88401.5 3411.41  45
  -1   4  -5 88616.0 3368.21   3
   1  -4   5 84655.4 3281.70   1
  -1   4  -5 87567.7 3358.92  16
  -1   4  -5 92283.8 3446.54  15
  -1   4  -6 19864.6 1043.30  16
  -1   4  -6 21965.8 1120.94  15
   1  -4   6 17205.4 897.569   9
   1  -4   6 20922.9 1034.92  41
  -1   4  -6 19731.8 1064.45  40
   1  -4   6 20347.0 1037.71  42
  -1   4  -6 18952.1 1059.34  45
  -1   4  -6 19733.5 974.035   3
  -1   4  -6 19643.4 933.239  36
   1  -4   6 21690.0 1128.44  37
  -1   4  -7 33.7781 83.3461  45
  -1   4  -7 30.0754 81.2952  13
  -1   4  -7 101.595 98.8540  15
  -1   4  -7 30.7989 67.9907  12
  -1   4  -7 320.455 153.061  10
   1  -4   7 243.787 121.493  37
   1  -4   7 153.860 96.0297  42
   1  -4   7 204.706 102.028  41
  -1   4  -7 167.565 104.577  40
  -1   4  -7 86.6534 90.1446  18
   1  -4   7-37.9081 72.4662  48
  -1   4  -8 3556.17 445.354  45
  -1   4  -8 2662.29 369.030  13
  -1   4  -8 4037.30 468.012  15
  -1   4  -8 2759.65 433.842  10
  -1   4  -8 4408.21 484.333  12
  -1   4  -8 3702.69 441.041  35
   1  -4   8 3493.36 437.571  37
   1  -4   8 3380.30 426.732  42
   1  -4   8 3591.61 423.922  41
  -1   4  -8 2797.06 376.905  20
  -1   4  -8 3423.07 415.764  18
   1  -4   8 3880.25 488.549  48
  -1   4  -9 23373.2 1372.36  45
  -1   4  -9 23196.5 1308.27  13
  -1   4  -9 24063.8 1376.00  12
  -1   4  -9 21502.0 1271.01  17
  -1   4  -9 22993.0 1343.68  15
  -1   4  -9 24713.6 1497.03  10
   1  -4   9 21420.2 1283.89  37
  -1   4  -9 22436.5 1326.81  35
   1  -4   9 25777.5 1451.45  48
   1  -4   9 23324.3 1334.01  41
   1  -4   9 23279.9 1368.12  42
  -1   4  -9 22737.2 1304.88  20
  -1   4  -9 22216.5 1333.95  18
   1  -4  10 12037.6 954.962  38
   1  -4  10 14380.4 1060.95  42
  -1   4 -10 13642.9 1024.07  45
  -1   4 -10 15186.9 984.517  17
  -1   4 -10 14513.7 1011.47  15
  -1   4 -10 12771.4 1009.03  12
  -1   4 -10 14375.1 975.682  13
  -1   4 -10 12704.4 1005.57  18
  -1   4 -10 14290.2 986.918  20
   1  -4  10 12770.8 1000.16  48
  -1   4 -10 15017.0 1151.39  10
  -1   4 -11 2034.73 341.864  17
  -1   4 -11 2166.09 364.164  15
  -1   4 -11 1806.84 359.648  45
   1  -4  11 2210.95 370.346  48
  -1   4 -11 2078.30 356.408  20
  -1   4 -12 821.362 214.855  20
   1  -4  12 592.408 170.159  48
  -1   4 -12 867.641 213.992  17
  -1   4 -12 698.193 236.986  22
   1  -4  13 4104.09 450.857  28
  -1   4 -13 4118.74 463.842  22
  -1   4 -13 4471.40 421.968  17
   1  -3 -11 3019.36 357.823  35
   1  -3 -11 2484.21 320.447  20
   1  -3 -10 567.540 205.412  31
   1  -3 -10 536.542 203.850  20
   1  -3 -10 734.255 252.559  35
   1  -3 -10 305.463 126.910  14
  -1   3  10 427.928 182.624  47
   1  -3  -9 14900.1 1264.33  35
   1  -3  -9 16260.6 1087.96  14
   1  -3  -9 16602.8 1076.24  22
   1  -3  -9 13711.3 1140.49  31
   1  -3  -8 56692.8 2876.94  31
   1  -3  -8 59792.0 3146.01  23
   1  -3  -8 61814.4 2929.76  25
   1  -3  -8 55676.6 2956.78  35
  -1   3   8 62026.9 2835.91  38
  -1   3   8 60810.0 3077.11  41
   1  -3  -8 59810.1 2746.73  14
   1  -3  -7 11993.9 1052.53  31
   1  -3  -7 9989.58 820.636  46
   1  -3  -7 10073.5 1050.61  23
   1  -3  -7 11108.1 999.441  25
   1  -3  -7 10307.1 1001.72  35
  -1   3   7 12030.5 1094.76  41
  -1   3   7 10938.5 917.590  38
   1  -3  -7 12765.0 982.676  17
   1  -3  -7 11135.4 908.023  14
  -1   3   6 17441.8 1096.00  38
  -1   3   6 16682.1 1249.47  41
   1  -3  -6 15431.3 1170.36  35
   1  -3  -6 17997.9 1127.04  17
   1  -3  -6 16897.4 1118.66  14
   1  -3  -6 16132.4 1202.54  31
   1  -3  -6 17579.5 1213.11  25
   1  -3  -6 19362.5 1337.56  23
   1  -3  -6 17599.5 1175.33  18
   1  -3  -6 17675.9 1106.20  46
  -1   3   5 274.770 167.812  41
   1  -3  -5 328.843 145.418  17
   1  -3  -5 95.6908 139.972  26
   1  -3  -5 589.188 212.306  23
   1  -3  -5 643.381 196.033  18
  -1   3   5 302.462 145.751  38
   1  -3  -5 238.536 125.052  46
   1  -3  -4 792.319 185.315  17
  -1   3   4 769.636 219.377  41
   1  -3  -4 1112.60 215.934  46
  -1   3   4 713.332 168.094  38
  -1   3   3 50525.8 1916.62  38
  -1   3   3 47767.2 1806.19   3
   1  -3  -3 44853.9 1831.06   9
  -1   3   2 54875.5 2060.34  38
   1  -3  -2 54488.4 2043.65   1
  -1   3   2 54904.9 2030.54   3
   1  -3  -2 50564.7 2062.51   9
   1  -3  -1 95573.9 2799.54   9
  -1   3   1 92216.8 2729.86   3
   1  -3  -1 91699.0 2746.88   1
   1  -3  -1 91612.5 2775.76  43
   1  -3   0 72373.2 2676.92  43
   1  -3   0 81546.5 2868.15  42
   1  -3   0 72171.0 2685.29   1
  -1   3   0 70212.0 2669.27   3
  -1   3   0 80821.6 2677.34  38
   1  -3   0 68805.5 2705.23  11
   1  -3   1 270008. 9135.86  11
  -1   3  -1 270344. 9076.24  12
   1  -3   1 267845. 9203.11  42
   1  -3   1 255284. 9096.90  43
  -1   3  -1 273936. 9157.33   3
   1  -3   1 284708. 9176.90   1
   1  -3   2 34381.9 1335.38  42
  -1   3  -2 34101.0 1359.64  39
  -1   3  -2 35458.3 1324.29  12
  -1   3  -2 31818.3 1358.19   3
   1  -3   2 34594.2 1363.35   1
   1  -3   2 35055.0 1338.15  11
   1  -3   3 78418.6 2846.41  42
   1  -3   3 81422.8 2869.75  41
  -1   3  -3 78028.6 2883.53  39
  -1   3  -3 76223.9 2890.50   3
   1  -3   3 80294.0 2862.10   1
   1  -3   3 83134.9 2895.07   9
  -1   3  -3 77862.4 2850.67  12
  -1   3  -4 66879.0 2560.30  39
  -1   3  -4 67277.7 2569.70  40
   1  -3   4 68875.1 2531.78  42
   1  -3   4 71227.1 2554.05  41
  -1   3  -4 65964.9 2536.18   3
   1  -3   4 65832.3 2475.71   1
  -1   3  -4 69710.1 2540.82  12
   1  -3   4 69171.6 2505.58   9
  -1   3  -5 10184.3 544.094  36
   1  -3   5 9336.50 613.481  37
  -1   3  -5 8880.53 583.550  16
  -1   3  -5 10359.9 638.541  15
   1  -3   5 9631.58 505.190   9
  -1   3  -5 9308.77 604.723  40
   1  -3   5 9857.81 592.759  42
   1  -3   5 10707.7 618.242  41
  -1   3  -5 9624.76 542.680   3
  -1   3  -5 9960.63 624.309  45
   1  -3   6 34276.4 1536.96  42
   1  -3   6 35862.2 1552.54  41
  -1   3  -6 35426.1 1574.50  40
  -1   3  -6 34561.2 1534.27  13
  -1   3  -6 35702.5 1582.85  15
  -1   3  -6 33123.0 1527.99  12
  -1   3  -6 32603.9 1398.34  36
   1  -3   6 36121.2 1585.08  37
   1  -3   6 36840.5 1644.17  48
  -1   3  -6 34102.6 1524.51  18
  -1   3  -6 33987.9 1566.04  45
   1  -3   7 5650.31 511.657  42
   1  -3   7 5822.42 522.617  41
  -1   3  -7 5832.53 506.996  13
  -1   3  -7 6542.41 552.799  15
  -1   3  -7 6258.71 577.996  10
  -1   3  -7 6412.67 544.794  12
   1  -3   7 6313.08 528.853  37
   1  -3   7 5497.02 555.081  48
  -1   3  -7 5878.21 524.634  18
  -1   3  -7 5799.22 533.001  45
   1  -3   8 15391.7 1009.44  42
   1  -3   8 15363.6 997.744  41
  -1   3  -8 15395.6 960.317  13
  -1   3  -8 15160.0 944.640  17
  -1   3  -8 15835.3 994.337  15
  -1   3  -8 15388.0 1055.44  10
  -1   3  -8 15095.7 996.671  12
  -1   3  -8 16944.5 1025.62  35
   1  -3   8 15755.0 957.909  37
   1  -3   8 16807.0 1061.92  48
  -1   3  -8 15449.4 985.341  20
  -1   3  -8 15507.3 1000.54  18
  -1   3  -8 15254.9 1001.42  45
   1  -3   9 71706.7 3146.36  42
   1  -3   9 70818.8 3116.74  41
  -1   3  -9 72137.9 3022.65  17
  -1   3  -9 71794.8 3041.22  13
  -1   3  -9 68609.7 3042.19  15
  -1   3  -9 73987.4 3146.74  12
  -1   3  -9 75749.2 3244.68  10
  -1   3  -9 80476.0 3158.94  35
   1  -3   9 69649.1 2950.61  37
   1  -3   9 75332.8 3130.88  48
  -1   3  -9 75579.6 3169.12  18
  -1   3  -9 71687.7 3077.55  20
  -1   3  -9 74498.1 3168.23  45
   1  -3  10 5201.89 592.196  38
   1  -3  10 5659.39 621.093  41
   1  -3  10 6568.33 688.138  42
  -1   3 -10 6902.30 681.644  35
  -1   3 -10 6610.69 695.105  12
  -1   3 -10 6008.48 589.637  17
  -1   3 -10 7499.51 678.714  15
   1  -3  10 5265.15 581.602  48
  -1   3 -10 6103.85 675.175  10
  -1   3 -10 6052.72 663.159  45
  -1   3 -10 5863.43 662.009  18
  -1   3 -10 5629.97 610.665  20
   1  -3  11 106.086 95.5530  48
  -1   3 -11 51.8571 151.330  18
  -1   3 -11 41.6304 79.5521  20
  -1   3 -11 49.4504 94.4856  45
  -1   3 -11 72.7868 89.7748  17
  -1   3 -12 5793.14 674.712  22
  -1   3 -12 4501.49 473.121  17
  -1   3 -12 4785.56 516.493  20
  -1   3 -13 731.435 257.245  24
  -1   3 -13 1062.40 255.635  22
  -1   3 -13 1350.04 221.761  17
   1  -2 -12 261.527 102.157  20
   1  -2 -12 121.494 92.2777  35
   1  -2 -11 299.206 134.609  22
   1  -2 -11 562.356 219.553  35
   1  -2 -11 676.854 214.084  20
  -1   2  11 176.743 123.772  47
   1  -2 -10 392.485 220.888  22
   1  -2 -10 186.261 136.152  31
   1  -2 -10 433.277 236.634  35
   1  -2 -10 282.714 197.390  20
   1  -2 -10 228.933 133.355  14
   1  -2  -9 35683.2 2026.51  25
   1  -2  -9 35236.3 1853.57  22
   1  -2  -9 31261.4 1852.32  31
   1  -2  -9 35922.3 2049.63  35
  -1   2   9 30934.4 1999.23  41
  -1   2   9 32075.2 1823.96  38
   1  -2  -9 31600.7 1771.46  14
   1  -2  -9 37307.9 1907.30  17
  -1   2   8 11939.6 1097.06  41
  -1   2   8 14046.5 1032.91  38
   1  -2  -8 14400.4 1168.14  25
   1  -2  -8 14783.7 1244.61  23
   1  -2  -8 12083.2 1048.26  31
   1  -2  -8 13700.2 1121.51  35
   1  -2  -8 13118.0 1061.31  18
   1  -2  -8 11714.7 967.230  14
   1  -2  -8 15571.2 1050.73  17
  -1   2   7 8736.71 729.963  38
  -1   2   7 8654.92 852.311  41
   1  -2  -7 8250.51 800.163  31
   1  -2  -7 8920.16 835.995  25
   1  -2  -7 9044.90 869.844  23
   1  -2  -7 7999.84 777.276  35
   1  -2  -7 8486.70 789.576  18
   1  -2  -7 8099.45 697.932  17
  -1   2   6 2821.35 431.398  41
  -1   2   6 2748.65 355.486  38
   1  -2  -6 2745.22 413.989  31
   1  -2  -6 3121.61 378.775  46
   1  -2  -6 2298.15 384.098  23
   1  -2  -6 2373.61 378.392  18
   1  -2  -6 2713.67 347.156  17
   1  -2  -6 2890.51 403.557  35
  -1   2   5 63134.5 2698.21  41
  -1   2   5 65913.0 2509.74  38
   1  -2  -5 61917.1 2558.43  46
   1  -2  -5 63853.5 2510.44  17
   1  -2  -5 61754.8 2625.10  18
  -1   2   4 5507.58 317.861   8
   1  -2  -4 5859.92 479.833  18
  -1   2   4 6598.01 422.376  38
  -1   2   4 6574.17 522.444  41
  -1   2   3 6806.73 399.518  38
  -1   2   3 6225.31 345.822   3
   1  -2  -3 5828.05 337.400   9
  -1   2   3 6607.47 334.345   8
  -1   2   2 48832.8 1772.20  38
   1  -2  -2 51505.8 1790.88   9
  -1   2   1 2015.26 165.326  38
   1  -2  -1 2405.07 184.859  43
   1  -2  -1 2482.90 190.310   1
  -1   2   1 2137.90 176.590   3
   1  -2  -1 2391.29 196.179   9
   1  -2   0 35536.9 1295.14  43
   1  -2   0 38224.4 1449.17  42
  -1   2   0 35676.9 1288.01  38
   1  -2   0 35682.0 1260.41  37
  -1   2   0 32719.1 1243.48  12
   1  -2   1 261673. 8591.65   9
  -1   2  -1 260757. 8532.95  12
   1  -2   1 248154. 8567.40   1
  -1   2  -1 259058. 8580.23  40
   1  -2   1 244089. 8542.41  42
   1  -2   2 3941.68 248.614   9
  -1   2  -2 3491.17 243.174   3
   1  -2   2 3680.36 235.913   1
   1  -2   2 3559.56 227.539  42
   1  -2   2 3736.67 250.263  41
  -1   2  -2 3736.45 244.877  39
  -1   2  -3 518.582 96.1707  12
   1  -2   3 621.793 95.2239   9
  -1   2  -3 833.377 118.298   3
   1  -2   3 816.311 121.546  41
  -1   2  -3 838.109 124.901  39
   1  -2   4 65910.0 2292.89   9
   1  -2   4 67982.2 2446.72  41
   1  -2   4 66706.2 2444.60  37
  -1   2  -4 65639.8 2358.77  36
  -1   2  -4 60117.1 2332.78   3
  -1   2  -5 65322.4 2497.43  13
  -1   2  -5 64466.2 2514.26  15
  -1   2  -5 62870.2 2495.62  12
   1  -2   5 69413.5 2546.38  41
   1  -2   5 67300.2 2569.52  48
  -1   2  -5 64756.3 2280.79   3
  -1   2  -5 63900.9 2409.18  36
   1  -2   5 69915.0 2528.82  37
   1  -2   6 964.596 194.341  41
   1  -2   6 947.114 179.200  37
  -1   2  -6 689.924 130.766  36
  -1   2  -6 757.814 157.283  17
  -1   2  -6 847.291 176.689  15
  -1   2  -6 770.445 160.503  13
  -1   2  -6 474.119 136.912  12
  -1   2  -6 564.019 163.358  10
   1  -2   6 677.124 175.800  48
  -1   2  -6 959.690 191.240  45
  -1   2  -6 604.943 151.586  18
   1  -2   7 363.168 136.431  41
   1  -2   7 283.197 113.804  37
  -1   2  -7 254.724 117.016  13
  -1   2  -7 86.6878 84.6245  15
  -1   2  -7 161.148 84.0909  17
  -1   2  -7 157.837 110.330  12
  -1   2  -7 376.877 151.317  10
   1  -2   7 288.219 136.979  48
  -1   2  -7 333.642 147.589  25
  -1   2  -7 255.853 117.205  45
  -1   2  -7 192.362 100.269  18
   1  -2   8 60989.1 2688.51  41
   1  -2   8 60757.1 2611.80  38
   1  -2   8 59467.3 2478.83  37
  -1   2  -8 60815.4 2619.50  35
  -1   2  -8 60066.2 2586.06  15
  -1   2  -8 61086.2 2549.98  17
  -1   2  -8 62558.5 2593.14  13
  -1   2  -8 63218.2 2706.05  10
  -1   2  -8 59319.3 2645.15  12
   1  -2   8 61489.9 2630.90  48
  -1   2  -8 67383.6 2807.38  25
  -1   2  -8 62948.1 2704.29  18
  -1   2  -8 59015.3 2617.94  20
  -1   2  -8 60170.9 2653.38  45
   1  -2   9 20629.0 1322.87  42
   1  -2   9 22804.6 1372.13  41
   1  -2   9 20022.4 1246.82  38
  -1   2  -9 20413.3 1195.74  17
  -1   2  -9 20982.0 1238.44  15
  -1   2  -9 21395.2 1338.08  12
  -1   2  -9 22869.0 1354.40  10
  -1   2  -9 23535.4 1334.44  35
   1  -2   9 21541.3 1252.71  48
  -1   2  -9 19226.5 1246.71  20
  -1   2  -9 22139.6 1376.79  18
  -1   2  -9 22484.3 1347.19  45
   1  -2  10 11189.3 900.343  38
   1  -2  10 11537.0 949.715  41
   1  -2  10 10737.8 927.054  42
  -1   2 -10 13133.0 953.780  35
  -1   2 -10 11683.2 965.496  12
  -1   2 -10 10613.6 943.351  18
  -1   2 -10 11007.3 891.110  20
  -1   2 -10 10971.2 934.399  45
   1  -2  10 9552.45 771.923  48
  -1   2 -10 11420.3 831.565  17
  -1   2 -11-36.1805 89.2770  17
  -1   2 -11 208.566 145.511  35
  -1   2 -11 264.980 168.752  20
  -1   2 -11 206.714 161.235  18
  -1   2 -12 20114.2 1330.68  22
  -1   2 -12 19193.6 1134.43  17
  -1   2 -12 21461.9 1214.66  20
  -1   2 -13 4563.79 439.202  20
  -1   2 -13 3957.24 420.966  24
  -1   2 -13 5283.85 507.246  22
   1  -1 -12 706.390 178.938  22
   1  -1 -12 365.838 167.191  20
   1  -1 -12 454.739 192.247  35
   1  -1 -11 8652.68 737.613  22
   1  -1 -11 6950.83 760.338  35
   1  -1 -11 6578.94 736.658  20
   1  -1 -10 14330.7 1156.16  20
   1  -1 -10 12482.0 974.527  31
   1  -1 -10 15183.6 1126.81  22
   1  -1 -10 15065.2 1059.54  17
   1  -1 -10 13579.6 996.671  14
   1  -1 -10 13957.3 1156.56  35
   1  -1  -9 41536.1 2248.25  35
  -1   1   9 43162.9 2310.10  41
  -1   1   9 46837.8 2178.72  38
   1  -1  -9 44222.3 2370.70  25
   1  -1  -9 40340.3 2120.36  31
   1  -1  -9 48528.6 2182.92  17
   1  -1  -9 43390.8 2269.65  18
   1  -1  -8 5009.76 582.854  35
   1  -1  -8 4305.11 532.015  31
  -1   1   8 3517.40 515.621  41
  -1   1   8 3446.29 455.605  38
   1  -1  -8 4805.95 613.798  25
   1  -1  -8 3841.43 542.228  18
   1  -1  -8 4470.60 490.565  17
   1  -1  -7 16004.6 1062.26  35
   1  -1  -7 16558.2 1068.46  31
   1  -1  -7 13992.3 890.785  12
   1  -1  -7 17273.7 1123.39  18
   1  -1  -7 17600.3 1150.37  25
  -1   1   7 16534.1 1097.11  41
  -1   1   7 17264.6 1005.92  38
   1  -1  -7 19121.5 1013.32  17
   1  -1  -6 27878.8 1395.52  18
   1  -1  -6 26982.9 1258.00  17
  -1   1   6 28275.3 1405.10  41
  -1   1   6 27177.6 1277.96  38
   1  -1  -6 24017.6 1171.99  12
   1  -1  -5 38848.6 1705.68  18
  -1   1   5 40888.8 1724.88  41
  -1   1   5 39510.1 1609.49  38
  -1   1   5 37604.5 1430.39   8
  -1   1   4 42329.2 1641.52  41
  -1   1   4 42059.9 1538.39  38
  -1   1   4 42124.2 1395.08   8
  -1   1   3 1115.32 102.171   3
  -1   1   3 1163.34 91.9792   8
   1  -1  -3 974.459 91.2041   9
  -1   1   2 441.261 67.5738   3
  -1   1   2 563.750 54.4160   8
   1  -1  -2 351.386 60.9569   9
  -1   1   1 110008. 3676.64  38
   1  -1  -1 108398. 3777.87  11
   1  -1  -1 108562. 3717.13   9
  -1   1   0 120801. 3877.10  40
   1  -1   0 107889. 3888.12  42
   1  -1   0 120239. 3881.49   9
  -1   1   0 112328. 3822.53  12
   1  -1   0 112111. 3851.74  37
   1  -1   1 6564.89 303.944   9
   1  -1   1 6504.54 312.557   2
  -1   1  -1 6277.66 294.333  39
  -1   1  -1 6797.38 318.661  40
   1  -1   1 6654.37 317.147  37
  -1   1  -2 3434.95 206.166   3
  -1   1  -2 3684.86 242.191  40
   1  -1   2 3456.92 235.430  37
  -1   1  -2 3701.20 228.273  36
   1  -1   3 871.217 82.2752   9
  -1   1  -3 632.540 88.3565   3
  -1   1  -3 864.506 129.232  40
   1  -1   3 884.848 132.795  41
   1  -1   3 975.420 131.090  37
  -1   1  -3 894.268 113.545  36
   1  -1   4 10616.9 403.913   9
  -1   1  -4 12201.2 566.943  36
   1  -1   4 13085.7 600.364  37
   1  -1   4 12382.7 638.499  41
  -1   1  -4 11057.7 415.166   3
  -1   1  -5 5115.12 364.667  36
   1  -1   5 5028.48 368.680  37
  -1   1  -5 4938.53 408.435  10
  -1   1  -5 5153.89 399.471  13
  -1   1  -5 4793.83 374.280  17
  -1   1  -5 4980.97 393.918  15
   1  -1   5 5252.23 422.743  48
  -1   1  -5 5387.79 428.386  18
   1  -1   5 5414.47 431.819  41
   1  -1   6 9207.68 559.139  37
  -1   1  -6 8286.05 552.661  36
  -1   1  -6 8578.66 591.575  15
  -1   1  -6 8709.96 574.957  17
  -1   1  -6 8673.45 592.887  13
  -1   1  -6 9890.58 649.012  10
   1  -1   6 8251.64 604.886  48
  -1   1  -6 8633.44 630.206  18
   1  -1   6 9663.74 672.741  41
  -1   1  -7 30806.2 1506.39  36
   1  -1   7 32577.6 1463.10  37
  -1   1  -7 34333.1 1560.20  17
  -1   1  -7 33646.1 1587.17  15
  -1   1  -7 32594.5 1634.07  12
  -1   1  -7 35857.8 1654.46  10
   1  -1   7 34575.0 1553.54   8
   1  -1   7 35094.6 1615.02  48
  -1   1  -7 38434.3 1791.62  25
  -1   1  -7 34557.1 1681.36  18
   1  -1   7 36854.9 1731.83  41
  -1   1  -8 38119.7 1863.43  35
  -1   1  -8 36983.2 1786.04  15
  -1   1  -8 37628.3 1759.36  17
  -1   1  -8 37123.8 1892.26  12
  -1   1  -8 40463.3 1885.92  10
   1  -1   8 39417.1 1743.07   8
   1  -1   8 36952.6 1771.22  48
  -1   1  -8 40672.3 2017.02  25
  -1   1  -8 38490.8 1945.64  18
   1  -1   8 37213.0 1922.81  41
  -1   1  -9 17320.0 1136.92  35
  -1   1  -9 15876.9 1016.77  17
  -1   1  -9 14830.0 1138.47  12
  -1   1  -9 18082.7 1264.42  25
  -1   1  -9 15004.6 1103.48  20
  -1   1  -9 17319.1 1218.02  18
   1  -1   9 16283.9 1185.49  41
   1  -1   9 17082.3 1020.65  48
  -1   1 -10 199.033 182.394  20
  -1   1 -10 166.900 173.948  18
  -1   1 -10 591.370 213.183  35
  -1   1 -10 648.449 218.915  17
  -1   1 -11 19717.3 1267.35  20
  -1   1 -11 17933.6 1260.04  18
  -1   1 -11 19122.8 1206.11  35
  -1   1 -11 20456.6 1189.68  17
  -1   1 -12 2668.84 397.075  20
  -1   1 -13 3124.16 320.624  20
   1   0 -13 7849.27 534.101  22
   1   0 -12 4154.17 491.610  22
   1   0 -12 4222.72 547.976  35
   1   0 -11 16644.5 1184.58  22
   1   0 -11 15832.3 1094.48  17
   1   0 -11 17473.3 1240.72  35
   1   0 -10 1663.51 321.334  17
   1   0 -10 1114.64 277.910  14
   1   0 -10 1453.44 344.373  35
  -1   0  10 1571.92 319.370  38
   1   0 -10 1588.69 388.685  22
   1   0  -9 27008.8 1392.30  17
   1   0  -9 24461.3 1527.59  18
  -1   0   9 26529.0 1426.42  38
  -1   0   9 21535.3 1421.15  41
   1   0  -9 24062.7 1469.98  35
  -1   0   8 1856.21 313.713  38
   1   0  -8 1651.55 314.552  35
   1   0  -8 1560.07 284.676  31
   1   0  -8 1915.02 291.299  12
  -1   0   8 1731.45 320.598  41
   1   0  -8 2083.88 381.354  25
   1   0  -8 1863.72 354.553  18
   1   0  -8 1912.74 296.001  17
   1   0  -7 12601.0 756.814  12
  -1   0   7 12470.3 848.055  41
  -1   0   7 13006.4 804.381  38
   1   0  -7 12288.4 867.015  18
   1   0  -7 13153.6 849.935  45
   1   0  -6 81647.2 3067.66  13
   1   0  -6 82024.4 3092.33  15
   1   0  -6 79051.5 2997.15  12
  -1   0   6 81964.4 2889.04   8
  -1   0   6 76351.9 2877.65  37
  -1   0   6 88703.0 3176.78  41
   1   0  -6 84541.8 3166.91  18
   1   0  -6 79828.0 3103.78  45
   1   0  -5 66319.7 2511.02  10
   1   0  -5 62924.1 2402.41  12
   1   0  -5 64825.5 2489.71  15
  -1   0   5 70539.2 2543.34  41
  -1   0   4 28289.6 969.834  41
   1   0  -4 30146.9 985.685  10
  -1   0   3 89246.5 3063.32  41
   1   0  -3 84911.8 2989.54  12
   1   0  -3 91644.5 2962.12   9
   1   0  -3 87657.0 3073.79  10
   1   0  -3 83835.5 2951.29   2
   1   0  -2 93869.8 3181.19  12
   1   0  -2 93146.6 3196.50   9
   1   0  -2 96386.6 3196.79   2
   1   0  -1 1741.69 101.277   8
   1   0  -1 1445.33 86.9083  11
   1   0   0 5640.29 257.602   2
  -1   0   0 5994.79 245.222  40
   1   0   0 6189.51 263.646  38
   1   0   0 5905.39 260.349   9
  -1   0   0 6170.74 270.162  36
  -1   0   0 5854.52 265.928  43
   1   0   1 1320.54 97.6491   2
   1   0   1 1361.31 106.015  38
  -1   0  -1 1312.54 111.419  40
   1   0   1 1440.23 111.412  37
  -1   0  -1 1296.46 114.128  43
   1   0   1 1562.95 101.319   9
   1   0   2 31392.0 1095.88   9
   1   0   2 31400.7 1105.83   2
  -1   0  -2 30461.3 1174.31  36
   1   0   2 30196.2 1155.01  37
  -1   0  -3 4525.36 198.539   1
   1   0   3 4535.33 340.246  41
   1   0   3 5131.46 290.913  37
  -1   0  -3 4290.18 294.793  36
   1   0   4 92372.3 3240.10  37
  -1   0  -4 87737.2 3296.63  36
  -1   0  -4 92626.6 3314.65  10
   1   0   4 93976.6 3407.51  41
   1   0   5 8723.96 619.840  41
  -1   0  -5 8813.67 537.457  17
  -1   0  -5 7873.65 535.677  15
  -1   0  -5 8891.04 551.354  10
   1   0   5 8505.65 533.169   8
   1   0   5 8507.97 477.393  37
  -1   0  -5 8033.81 538.986  36
   1   0   5 8514.51 552.336  48
  -1   0  -5 8916.53 606.167  18
  -1   0  -5 8194.58 576.599  45
   1   0   6 27846.2 1384.79  41
  -1   0  -6 24855.1 1211.55  15
  -1   0  -6 25154.1 1194.63  17
  -1   0  -6 25385.8 1220.77  10
   1   0   6 25854.8 1190.49   8
  -1   0  -6 23429.8 1211.01  36
   1   0   6 25015.6 1199.78  48
  -1   0  -6 24113.5 1250.01  46
  -1   0  -6 25030.5 1306.78  18
  -1   0  -6 23974.2 1258.58  45
  -1   0  -7 39395.4 1870.26  35
  -1   0  -7 34965.0 1789.30  36
   1   0   7 41166.6 1767.69   8
  -1   0  -7 44227.1 1854.46  10
  -1   0  -7 38048.4 1766.13  17
   1   0   7 39569.8 1762.67  48
   1   0   7 41114.7 2008.50  41
  -1   0  -7 43342.0 1995.40  18
  -1   0  -8 2694.77 413.504  35
  -1   0  -8 3559.41 494.180  12
  -1   0  -8 3862.93 440.069  17
   1   0   8 3092.47 372.438  48
   1   0   8 3793.95 524.341  41
  -1   0  -8 3389.19 497.775  18
  -1   0  -9 3636.20 504.751  35
  -1   0  -9 3092.68 431.381  17
   1   0   9 3245.33 522.517  41
  -1   0  -9 2979.91 494.255  12
  -1   0  -9 3429.59 529.832  18
  -1   0 -10 164.089 119.810  17
  -1   0 -10 323.041 168.882  35
  -1   0 -10 55.0692 148.857  18
  -1   0 -10 110.774 149.715  20
  -1   0 -11 20695.2 1329.75  20
  -1   0 -11 22774.6 1338.82  22
  -1   0 -12 4312.83 434.732  22
  -1   0 -12 3962.38 458.061  20
   1   1 -13 3454.61 410.314  22
   1   1 -13 2721.43 392.986  20
   1   1 -12 759.769 264.553  24
   1   1 -12 974.214 244.435  17
   1   1 -12 719.973 238.090  20
   1   1 -12 622.987 237.716  35
   1   1 -11 3949.71 495.211  17
   1   1 -11 4612.54 579.355  35
   1   1 -11 4172.80 572.866  20
   1   1 -10 62301.1 2609.68  17
   1   1 -10 61500.1 2751.00  35
  -1  -1  10 60987.9 2642.06  38
   1   1  -9 2413.18 359.543  17
  -1  -1   9 2390.59 372.923  41
  -1  -1   9 2923.82 404.178  38
   1   1  -9 2849.07 433.249  18
   1   1  -9 2449.67 396.074  35
   1   1  -8 8873.14 734.386  35
   1   1  -8 9238.03 712.989  15
   1   1  -8 9671.13 684.514  13
   1   1  -8 8962.92 657.772  12
  -1  -1   8 8640.15 691.609  41
  -1  -1   8 9394.54 684.737  48
   1   1  -8 9717.45 767.992  18
   1   1  -8 7910.32 691.780  45
  -1  -1   7 79432.2 3132.76  37
   1   1  -7 88385.4 3323.99  15
   1   1  -7 87302.9 3281.34  13
   1   1  -7 83253.3 3217.00  12
   1   1  -7 91491.2 3391.47  10
  -1  -1   7 88291.0 3315.14  41
  -1  -1   7 84569.9 3270.19  48
   1   1  -7 85839.1 3344.49  18
   1   1  -7 85634.0 3312.57  45
  -1  -1   6 109932. 3963.19  41
   1   1  -6 104938. 3950.24  45
   1   1  -6 112284. 4032.96  10
   1   1  -6 108110. 3893.38  12
   1   1  -6 107251. 3948.65  13
   1   1  -6 107740. 3973.10  15
   1   1  -5 40249.4 1235.36  12
   1   1  -5 41358.5 1353.24  10
  -1  -1   5 43265.7 1302.93  41
   1   1  -4 22256.9 910.160  12
   1   1  -4 22260.2 972.902  10
  -1  -1   4 24076.5 928.683  41
   1   1  -4 22958.6 834.681   2
  -1  -1   4 21536.9 853.189   1
   1   1  -3 918.851 102.786  12
  -1  -1   3 1119.32 98.9872   1
  -1  -1   3 880.024 93.1514  41
   1   1  -2 82681.0 2724.10   2
  -1  -1   2 82611.5 2722.75   1
   1   1  -2 75392.5 2674.14  40
  -1  -1   2 76557.7 2655.45  41
  -1  -1   2 85568.4 2734.41  42
   1   1  -2 81136.1 2723.92  12
   1   1  -1 142060. 4595.87   2
  -1  -1   1 136480. 4587.87   1
   1   1  -1 136548. 4592.33   3
  -1  -1   1 138690. 4567.29  36
  -1  -1   1 138526. 4601.95  43
   1   1  -1 132950. 4514.66  41
  -1  -1   1 132999. 4574.48  42
   1   1   0 2260.98 161.910   8
   1   1   0 2489.50 157.342   3
   1   1   0 2447.15 158.580   2
  -1  -1   0 2287.78 157.169  36
  -1  -1   0 2246.56 176.804  42
  -1  -1   0 2491.72 225.577  43
   1   1   0 2557.31 154.913  41
   1   1   1 546713. 18023.7   8
   1   1   1 535349. 17979.7   2
  -1  -1  -1 542049. 17979.0   1
  -1  -1  -2 113167. 4007.08  36
  -1  -1  -2 114305. 4057.84  43
  -1  -1  -2 116798. 3922.79  10
   1   1   2 118768. 3978.66   8
   1   1   2 109663. 3882.32   2
  -1  -1  -2 116568. 3899.35   1
  -1  -1  -3 53606.1 1924.97  36
   1   1   3 49705.5 1990.28  41
  -1  -1  -3 48228.3 1717.44   1
   1   1   3 46647.8 1697.92   2
   1   1   3 52596.1 1871.75   8
  -1  -1  -3 51918.7 1827.02  10
  -1  -1  -4 2333.68 270.568  36
   1   1   4 2245.05 236.561   8
  -1  -1  -4 1916.16 212.054  10
  -1  -1  -4 2023.67 222.926  17
   1   1   4 3001.98 332.432  41
   1   1   4 2414.20 266.490  38
  -1  -1  -4 2004.48 254.530  45
  -1  -1  -5 8160.55 597.316  36
  -1  -1  -5 7616.39 530.154  17
  -1  -1  -5 8378.67 528.993  10
   1   1   5 8251.51 540.970   8
   1   1   5 7536.36 514.216  48
  -1  -1  -5 7161.99 585.979  46
   1   1   5 8668.22 670.773  41
   1   1   5 8589.87 585.028  38
  -1  -1  -5 8360.69 602.909  45
   1   1   6 559.130 196.318  41
  -1  -1  -6 465.899 165.018  36
   1   1   6 504.163 160.161  38
  -1  -1  -6 374.340 126.267  17
   1   1   6 457.698 138.437   8
  -1  -1  -6 785.718 211.095  18
  -1  -1  -6 499.109 189.897  23
  -1  -1  -6 562.152 174.126  46
  -1  -1  -6 743.785 194.493  45
   1   1   7 20483.7 1206.67  38
   1   1   7 20510.6 1339.77  41
  -1  -1  -7 19796.9 1211.45  35
   1   1   7 18138.1 1247.53  32
  -1  -1  -7 18290.8 1186.91  46
  -1  -1  -7 20456.0 1138.82  17
  -1  -1  -7 18921.0 1246.69  18
  -1  -1  -8 10004.4 876.102  35
  -1  -1  -8 8522.85 844.967  12
  -1  -1  -8 10704.9 946.447  18
  -1  -1  -8 11315.7 1039.21  25
   1   1   8 10491.2 987.601  41
   1   1   8 10173.1 874.995  38
  -1  -1  -8 10420.6 828.066  17
  -1  -1  -9 4631.17 691.206  25
  -1  -1  -9 4006.46 540.356  17
  -1  -1  -9 4993.46 649.265  18
  -1  -1  -9 4139.74 560.671  35
  -1  -1 -10 15797.6 1158.63  18
  -1  -1 -10 14858.6 1190.29  20
  -1  -1 -10 16606.4 1123.01  35
  -1  -1 -11 9379.89 686.372  14
  -1  -1 -11 11359.2 781.758  22
  -1  -1 -11 9949.58 849.136  20
  -1  -1 -12 13.8532 57.1821  22
  -1  -1 -12 110.758 91.4202  20
   1   2 -13 428.766 175.411  17
   1   2 -13 575.874 194.897  20
   1   2 -13 688.719 231.857  24
   1   2 -13 612.655 225.973  22
   1   2 -12 21971.7 1472.89  24
   1   2 -12 20150.8 1392.03  22
   1   2 -12 21845.2 1257.52  17
   1   2 -12 22870.7 1364.70  20
   1   2 -12 20844.1 1322.58  35
   1   2 -11 1591.89 399.152  22
   1   2 -11 1752.58 318.276  17
   1   2 -11 1381.95 312.562  35
   1   2 -11 1835.90 382.916  20
   1   2 -10 432.430 212.219  35
  -1  -2  10 497.946 188.979  38
  -1  -2  10 202.568 148.137  42
  -1  -2  10 319.586 136.063  48
   1   2 -10 308.266 147.584  17
   1   2 -10 281.843 155.768  45
   1   2 -10 285.688 166.387  20
   1   2  -9 4619.48 543.885  35
   1   2  -9 3966.43 458.163  13
   1   2  -9 3985.63 494.465  15
   1   2  -9 4804.29 495.883  12
  -1  -2   9 4416.25 534.293  42
  -1  -2   9 4007.18 468.614  48
   1   2  -9 4688.80 532.507  20
   1   2  -9 3457.79 461.480  18
   1   2  -9 4196.01 522.222  45
   1   2  -8 3844.12 411.552  12
   1   2  -8 3418.05 399.060  13
   1   2  -8 4056.44 439.322  15
   1   2  -8 3494.08 437.762  10
  -1  -2   8 3533.00 371.897  37
   1   2  -8 4473.50 488.800  35
  -1  -2   8 4544.89 440.549  41
   1   2  -8 3930.89 454.295  20
   1   2  -8 3852.43 434.670  18
   1   2  -8 4131.45 445.713  45
   1   2  -7 81998.0 3116.74  10
   1   2  -7 77326.3 2956.46  12
   1   2  -7 72994.6 2978.34  45
  -1  -2   7 85226.7 2993.97  41
   1   2  -7 73212.4 2965.38  18
   1   2  -7 75473.1 2990.81  13
  -1  -2   6 71879.4 2468.12  41
   1   2  -6 69713.2 2559.56  16
   1   2  -6 68144.4 2523.52  13
   1   2  -6 71796.1 2610.63  10
   1   2  -6 68752.8 2474.71  12
  -1  -2   5 8839.85 465.862  41
   1   2  -5 8911.29 416.464   2
  -1  -2   5 8035.88 440.859   1
   1   2  -5 9057.24 496.446  12
  -1  -2   4 30808.6 1288.89  42
  -1  -2   4 34147.5 1227.32  41
   1   2  -4 31963.8 1250.75  40
   1   2  -4 33395.5 1280.43  12
   1   2  -4 31770.8 1239.88   3
  -1  -2   4 31045.1 1257.90   1
   1   2  -4 34698.3 1247.37   2
  -1  -2   3 39869.5 1439.15  42
  -1  -2   3 34365.2 1333.80  41
   1   2  -3 40215.5 1385.45  40
   1   2  -3 38959.6 1436.77  39
  -1  -2   3 37344.8 1425.85   1
   1   2  -3 40445.5 1438.46   3
   1   2  -3 40019.0 1437.39  12
   1   2  -3 35147.7 1424.65  10
  -1  -2   3 39208.6 1354.22  11
   1   2  -2 26845.0 970.953  40
  -1  -2   2 26484.6 1032.32  42
   1   2  -2 27458.1 1023.89  39
  -1  -2   2 26545.8 1041.95   1
   1   2  -2 25239.8 991.233  10
  -1  -2   2 28071.5 1003.40  11
  -1  -2   1 20190.7 882.878  42
  -1  -2   1 21168.4 826.668  36
  -1  -2   1 21327.1 816.507  11
   1   2  -1 22501.0 901.552   8
   1   2  -1 18727.5 700.056  10
   1   2   0 4178.60 291.003   8
  -1  -2   0 4005.87 275.706  36
   1   2   0 4165.48 319.561  38
   1   2   0 4268.75 266.104   3
  -1  -2   0 4007.18 256.588   1
  -1  -2   0 3657.89 316.541  42
   1   2   1 73138.0 2623.47  38
   1   2   1 71832.4 2621.22  41
  -1  -2  -1 74571.9 2729.07  43
  -1  -2  -1 72331.8 2545.71   1
   1   2   1 69674.6 2529.07   3
   1   2   1 68606.9 2530.00   2
   1   2   1 72543.0 2590.94   8
   1   2   2 102046. 3585.86   8
  -1  -2  -2 96985.9 3637.21  36
   1   2   2 103137. 3627.34  38
  -1  -2  -2 108070. 3771.95  43
  -1  -2  -2 99037.9 3516.42   1
   1   2   2 98608.2 3489.35   2
   1   2   3 4084.17 253.060   2
  -1  -2  -3 4313.80 280.696   1
   1   2   3 4445.63 345.976   8
  -1  -2  -3 4847.58 403.396  36
  -1  -2  -3 4155.19 370.861  45
  -1  -2  -3 4557.27 388.678  18
   1   2   3 4939.73 386.143  38
  -1  -2  -4 328.434 118.713  17
   1   2   4 336.800 111.775   8
  -1  -2  -4 336.120 135.015  36
   1   2   4 196.295 118.370  38
  -1  -2  -4 260.411 115.481  46
  -1  -2  -4 277.908 128.068  45
  -1  -2  -4 249.187 114.681  18
   1   2   4 499.245 156.048  41
  -1  -2  -5 9229.93 632.186  17
   1   2   5 6849.72 546.541   8
   1   2   5 8488.14 739.689  41
   1   2   5 7501.83 608.007  38
  -1  -2  -5 7235.72 643.320  36
  -1  -2  -5 6592.43 613.110  46
   1   2   6 21388.2 1422.55  32
  -1  -2  -6 19070.0 1331.68  31
  -1  -2  -6 24869.9 1290.99  17
   1   2   6 24439.0 1490.51  41
   1   2   6 22779.3 1307.84  38
  -1  -2  -6 21956.3 1465.10  25
  -1  -2  -6 25635.1 1489.42  23
  -1  -2  -6 21337.5 1318.44  46
  -1  -2  -6 21627.1 1317.74  35
  -1  -2  -7 864.980 305.308  25
  -1  -2  -7 1155.52 337.847  23
   1   2   7 1236.85 324.763  32
  -1  -2  -7 985.835 305.544  31
  -1  -2  -7 1504.60 320.641  46
   1   2   7 1730.37 357.946  38
  -1  -2  -7 1468.25 326.427  35
  -1  -2  -7 1149.14 302.111  18
  -1  -2  -7 1252.14 282.967  17
   1   2   7 1181.41 324.237  41
  -1  -2  -8 739.184 251.408  18
   1   2   8 540.489 236.231  41
   1   2   8 466.681 214.048  32
  -1  -2  -8 714.594 252.541  17
  -1  -2  -8 366.811 229.469  25
  -1  -2  -8 803.120 271.125  35
   1   2   8 108.763 323.422  38
  -1  -2  -9 4045.85 544.394  35
  -1  -2  -9 4704.53 614.210  18
  -1  -2  -9 3425.02 621.673  25
  -1  -2 -10 12552.1 881.587  14
  -1  -2 -10 12287.8 852.291  35
  -1  -2 -10 13126.7 891.477  22
  -1  -2 -10 12212.6 998.407  20
   1   2  10 11095.6 886.749  47
  -1  -2 -11 17904.6 1030.33  20
   1   3 -14 946.262 226.335  24
   1   3 -14 788.728 214.758  22
  -1  -3  14 288.821 102.956  28
   1   3 -13 2331.50 409.479  22
   1   3 -13 2337.80 439.093  24
   1   3 -13 1952.09 341.584  20
   1   3 -13 2252.58 330.101  17
   1   3 -12 11449.2 896.704  20
   1   3 -12 10723.2 822.112  17
   1   3 -12 10355.4 1031.95  24
   1   3 -12 11168.2 995.105  22
   1   3 -12 13778.0 985.308  35
   1   3 -11 44676.3 2086.55  35
   1   3 -11 39854.3 1907.04  17
  -1  -3  11 40148.7 2063.07  42
  -1  -3  11 34947.9 1880.51  38
   1   3 -11 41491.4 2133.18  22
   1   3 -11 42570.7 2033.41  20
  -1  -3  11 31203.0 1760.68  48
   1   3 -10 43.7051 96.4461  45
   1   3 -10 160.250 125.004  13
   1   3 -10 255.592 148.595  15
   1   3 -10 204.502 135.355  12
   1   3 -10 143.082 157.829  35
  -1  -3  10 147.203 121.040  42
   1   3 -10 90.3981 111.503  20
   1   3 -10-50.8202 185.914  22
  -1  -3  10 40.6813 89.7794  48
   1   3  -9 29898.2 1588.14  45
   1   3  -9 32355.1 1573.09  12
   1   3  -9 32189.9 1587.27  13
   1   3  -9 31690.7 1713.35  10
  -1  -3   9 27032.7 1462.65  37
   1   3  -9 35651.4 1726.19  35
  -1  -3   9 34597.0 1704.44  42
   1   3  -9 31153.9 1615.43  20
  -1  -3   9 27920.9 1557.05  48
   1   3  -8 41890.3 1941.08  13
   1   3  -8 46738.4 1947.87  12
   1   3  -8 42704.8 2051.26  10
  -1  -3   8 44983.6 2010.15  42
  -1  -3   8 41482.8 1839.49  41
   1   3  -8 44766.0 1992.94  20
   1   3  -8 49369.3 2086.99  35
   1   3  -8 41168.0 1932.18  45
  -1  -3   7 94315.6 3384.47  42
  -1  -3   7 88418.0 3217.91  41
   1   3  -7 86168.2 3295.93  45
   1   3  -7 84641.1 3330.89  13
   1   3  -7 86306.8 3283.39  12
   1   3  -7 81185.9 3333.16  15
  -1  -3   6 25972.8 1115.47  41
  -1  -3   6 27268.1 1234.99  42
   1   3  -6 27398.2 1200.58  12
   1   3  -6 26293.3 1248.23  15
  -1  -3   6 25054.4 1117.66   1
   1   3  -6 28497.8 1101.35   2
   1   3  -6 25614.6 1261.76  10
   1   3  -5 1965.11 240.724  10
   1   3  -5 2173.57 225.069  12
  -1  -3   5 2020.14 223.322  42
   1   3  -5 2198.74 212.099  40
  -1  -3   5 1902.30 173.907  41
  -1  -3   5 1787.22 210.102   1
   1   3  -5 1847.09 197.984   3
   1   3  -5 1882.60 197.976   2
  -1  -3   4 31924.3 1255.79  42
   1   3  -4 31024.8 1196.10  40
   1   3  -4 30494.3 1258.66  39
   1   3  -4 30500.4 1244.26  12
   1   3  -4 29022.9 1243.69  10
  -1  -3   4 29757.9 1152.70  11
   1   3  -4 29938.4 1253.39   3
  -1  -3   4 29507.7 1252.03   1
  -1  -3   3 79843.1 2822.26  42
   1   3  -3 81096.5 2818.89  39
   1   3  -3 81722.9 2754.90  40
   1   3  -3 73666.6 2769.83  10
  -1  -3   3 79518.6 2761.28  11
   1   3  -3 74760.6 2842.49   3
  -1  -3   3 75354.6 2831.97   1
  -1  -3   2 15119.6 737.433  42
   1   3  -2 14554.3 662.869  40
   1   3  -2 15209.1 726.796  38
  -1  -3   2 16108.5 731.633   1
   1   3  -2 15037.8 730.715   3
   1   3  -2 15423.5 620.440  10
  -1  -3   2 15856.0 706.605  11
   1   3  -1 7453.54 449.649   3
  -1  -3   1 6986.77 441.991  11
   1   3  -1 7671.98 481.834  38
  -1  -3   1 8330.49 477.098  36
  -1  -3   1 7208.46 508.312  42
   1   3   0 195194. 6838.16   3
  -1  -3   0 200407. 6843.67   1
   1   3   0 207934. 6929.65  38
   1   3   0 200728. 6911.63   8
  -1  -3   0 198252. 6905.11  36
  -1  -3   0 189749. 7003.57  42
   1   3   1 88019.5 3364.50  38
   1   3   1 97090.6 3366.73   8
   1   3   1 86541.9 3273.66   2
  -1  -3  -1 96013.4 3298.94   1
   1   3   1 88705.9 3265.51   3
  -1  -3  -2 6323.88 500.714  46
   1   3   2 6639.95 467.311   8
  -1  -3  -2 6374.79 497.017  36
   1   3   2 6239.96 508.221  41
   1   3   2 6421.90 493.943  38
  -1  -3  -2 5227.23 444.717  18
   1   3   2 6332.04 398.048   2
  -1  -3  -2 6270.23 411.934   1
   1   3   2 5950.80 388.391   3
   1   3   3 223.898 127.293  38
  -1  -3  -3 120.090 93.6898  36
  -1  -3  -3 28.1788 93.2710  17
   1   3   3-23.6592 82.5563   8
  -1  -3  -3 81.9592 79.7614  18
  -1  -3  -3 156.063 71.7532   1
  -1  -3  -3 422.333 148.812  46
  -1  -3  -4 21648.1 1243.46  36
  -1  -3  -4 22785.5 1221.12  17
   1   3   4 20438.4 1113.02   8
   1   3   4 21030.4 1189.72  38
  -1  -3  -4 22622.6 1259.94  46
  -1  -3  -4 22534.8 1231.08  18
  -1  -3  -5 21683.1 1236.00  17
  -1  -3  -5 21160.3 1258.06  18
  -1  -3  -5 20579.4 1321.00  23
  -1  -3  -5 17743.8 1319.64  25
   1   3   5 20183.7 1211.74  38
   1   3   5 19784.8 1322.58  41
  -1  -3  -5 20286.5 1246.55  46
  -1  -3  -5 15694.6 1156.40  35
  -1  -3  -6 32055.6 1915.34  31
   1   3   6 33092.4 1986.91  32
  -1  -3  -6 36122.6 1914.00  18
  -1  -3  -6 35156.2 2071.00  25
  -1  -3  -6 36752.0 2032.09  23
   1   3   6 35171.8 1875.85  38
   1   3   6 35290.8 2024.39  41
  -1  -3  -6 32149.1 1877.12  35
  -1  -3  -6 35470.2 1864.43  46
  -1  -3  -7 3105.37 460.527  46
   1   3   7 4808.97 683.365  41
  -1  -3  -7 3034.72 510.544  35
   1   3   7 3081.97 496.204  38
  -1  -3  -7 2636.69 490.833  31
   1   3   7 2624.10 493.557  32
  -1  -3  -7 2891.16 533.250  23
  -1  -3  -7 2179.92 497.038  25
  -1  -3  -8 16848.9 1254.14  31
   1   3   8 17865.8 1320.27  32
  -1  -3  -8 16718.5 1258.21  35
  -1  -3  -8 18583.1 1237.98  14
  -1  -3  -8 18507.9 1431.12  25
  -1  -3  -9 9928.87 816.451  35
  -1  -3  -9 11943.2 1005.75  25
  -1  -3  -9 10691.1 838.780  14
   1   3   9 9635.22 834.981  47
   1   3  10 12520.7 813.761  47
  -1  -3 -10 11791.8 764.566  14
  -1  -3 -10 13935.9 900.313  20
  -1  -3 -11 244.792 81.3800  20
   1   4 -14 10007.3 725.650  22
   1   4 -14 11609.3 879.351  24
   1   4 -14 9316.20 661.066  17
   1   4 -13 9632.19 792.655  22
   1   4 -13 8549.96 681.356  17
   1   4 -12 13509.4 1015.49  22
  -1  -4  12 10208.2 810.229  48
   1   4 -12 13586.1 957.853  20
   1   4 -12 12965.0 906.041  17
  -1  -4  11 567.746 199.409  48
   1   4 -11 194.072 170.170  22
  -1  -4  11 725.850 236.449  42
   1   4 -11 937.863 272.793  35
   1   4 -11 638.273 214.086  20
   1   4 -11 594.990 214.914  45
   1   4 -10 21041.2 1298.29  45
   1   4 -10 24047.2 1396.96  35
  -1  -4  10 16851.7 1155.16  37
   1   4 -10 21129.7 1290.61  12
  -1  -4  10 25491.2 1439.78  42
   1   4 -10 19977.3 1286.61  22
   1   4 -10 22984.9 1328.13  20
  -1  -4  10 22036.5 1344.84  48
   1   4  -9 548.681 181.063  12
   1   4  -9 429.818 196.049  35
  -1  -4   9 372.851 177.617  42
   1   4  -9 382.029 163.898  20
   1   4  -9 649.677 219.541  22
   1   4  -9 470.215 160.299  45
   1   4  -8 3725.01 408.618  45
   1   4  -8 4248.09 489.752  35
   1   4  -8 4426.18 486.501  15
   1   4  -8 3831.18 425.621  12
   1   4  -8 4583.71 514.887  10
   1   4  -8 3631.29 421.273  22
  -1  -4   8 4506.00 470.650  42
   1   4  -8 4545.47 464.818  20
   1   4  -7 69335.0 2786.62  16
   1   4  -7 70133.8 2792.80  15
   1   4  -7 69416.5 2707.23  12
   1   4  -7 67233.2 2673.05  45
  -1  -4   7 60313.2 2565.99   1
   1   4  -7 67780.2 2552.81   2
  -1  -4   7 67707.0 2547.88  11
   1   4  -7 68923.1 2829.66  10
   1   4  -6 67.3218 60.6440  12
  -1  -4   6 14.3413 35.4033  11
  -1  -4   6 70.9297 73.7700  42
   1   4  -6 39.0475 48.1742  40
   1   4  -6 19.4036 67.6907   2
  -1  -4   6 150.965 85.7732   1
   1   4  -6 19.5084 48.1363   3
   1   4  -6 53.6524 78.2935  15
   1   4  -6 215.822 111.337  16
   1   4  -5 121756. 4425.95  10
  -1  -4   5 121605. 4287.14  11
  -1  -4   5 133529. 4446.86  42
   1   4  -5 121639. 4434.78  39
   1   4  -5 127396. 4356.57  40
   1   4  -5 119184. 4426.79   3
  -1  -4   5 118421. 4418.97   1
   1   4  -5 119113. 4429.19  47
   1   4  -5 120155. 4407.87  12
  -1  -4   4 51420.1 1883.04  11
   1   4  -4 48022.0 1909.45  10
   1   4  -4 48270.6 1985.86   3
  -1  -4   4 49457.2 1981.37   1
  -1  -4   4 51501.2 1965.28  42
   1   4  -4 46502.4 1862.05  40
   1   4  -4 51864.0 1972.62  39
  -1  -4   3 592.691 120.076  11
   1   4  -3 485.620 94.3543  10
  -1  -4   3 261.707 97.8831  42
   1   4  -3 472.413 119.456  39
   1   4  -3 430.224 105.952  40
  -1  -4   3 490.892 122.300   1
   1   4  -2 85.1151 93.8956  38
  -1  -4   2 52.6077 67.0294  11
   1   4  -2 98.5198 39.0668  10
  -1  -4   2 48.3575 75.4535  42
   1   4  -2 69.7648 66.6678  40
   1   4  -2 39.4766 53.3653   3
  -1  -4   2 18.6585 68.2827   1
  -1  -4   1 44673.4 1929.79  11
   1   4  -1 53066.1 1991.28  38
  -1  -4   1 51323.4 2071.55  42
   1   4  -1 47054.1 1941.30   3
  -1  -4   1 48203.8 1931.91   1
   1   4   0 43520.1 1818.24  38
  -1  -4   0 43701.1 1869.16  36
  -1  -4   0 41262.7 1886.21  43
   1   4   0 43953.2 1797.29   3
  -1  -4   0 47304.9 1818.23   1
   1   4   1 616.447 168.973  47
  -1  -4  -1 765.092 156.576   1
   1   4   1 582.811 140.539   3
   1   4   1 535.507 138.753   2
   1   4   1 1031.09 199.561   8
   1   4   1 739.292 183.826  38
  -1  -4  -1 589.663 188.980  43
  -1  -4  -1 836.853 185.135  46
   1   4   2 44812.3 2006.53  41
   1   4   2 41374.1 1934.17  38
   1   4   2 42133.7 1964.30  47
   1   4   2 44701.1 1915.84   8
  -1  -4  -2 48143.1 1837.08   1
   1   4   2 42592.5 1781.75   2
   1   4   2 40779.5 1770.61   3
  -1  -4  -2 47981.9 2170.73  43
  -1  -4  -2 46790.6 1947.79  18
  -1  -4  -2 45312.8 2017.95  36
   1   4   3 907.746 242.710  41
   1   4   3 1004.28 214.444   8
  -1  -4  -3 1250.51 269.329  46
   1   4   3 548.976 191.752  38
  -1  -4  -3 1158.19 245.368  18
   1   4   4 51042.4 2221.83   8
  -1  -4  -4 48629.0 2398.12  23
  -1  -4  -4 46467.5 2478.77  25
   1   4   4 47078.2 2301.15  38
  -1  -4  -4 54283.8 2404.02  46
  -1  -4  -4 52904.9 2351.96  18
  -1  -4  -5 13111.2 1009.60  18
   1   4   5 12837.7 1003.31  38
  -1  -4  -5 12194.9 1098.02  25
  -1  -4  -5 11111.4 1016.97  23
  -1  -4  -5 12937.6 1002.61  46
  -1  -4  -5 11193.0 1006.12  35
  -1  -4  -6 1593.66 386.356  35
   1   4   6 2154.90 423.942  38
   1   4   6 2351.18 470.430  32
  -1  -4  -6 2452.30 467.349  31
  -1  -4  -6 2388.93 425.641  46
  -1  -4  -6 2473.91 502.183  25
  -1  -4  -6 2706.98 502.768  23
   1   4   6 2412.42 482.397  41
   1   4   6 1734.43 398.554  47
  -1  -4  -6 2097.40 425.547  18
  -1  -4  -7 138.175 134.462  46
  -1  -4  -7 448.018 254.539  23
  -1  -4  -7 66.0103 126.166  25
  -1  -4  -7 115.090 167.966  31
   1   4   7 247.777 180.798  32
  -1  -4  -7 56.4653 124.620  35
   1   4   7 268.900 177.988  47
   1   4   8 4955.29 580.408  47
  -1  -4  -8 4747.09 605.805  25
  -1  -4  -8 4044.78 521.243  35
  -1  -4  -8 4083.63 535.207  31
   1   4   8 3812.59 528.739  32
  -1  -4  -8 4361.42 518.412  14
  -1  -4  -9 2781.29 353.682  14
   1   4   9 3253.72 390.694  47
   1   5 -14 499.897 157.842  17
   1   5 -14 756.616 185.587  22
   1   5 -14 1042.59 277.081  24
   1   5 -13 11508.3 804.507  17
   1   5 -13 11846.9 847.234  22
  -1  -5  13 9144.07 717.863  48
   1   5 -12 10946.1 865.831  22
   1   5 -12 13223.3 1067.96  24
  -1  -5  12 12209.5 923.441  48
   1   5 -12 11478.0 830.557  19
   1   5 -11 87.7976 96.9368  45
   1   5 -11 96.7836 106.837  12
  -1  -5  11 254.106 168.210  48
   1   5 -11 339.350 187.185  22
  -1  -5  11 103.559 114.304  42
   1   5 -11 177.583 138.563  20
  -1  -5  10 564.566 207.819  37
   1   5 -10 46.2024 153.234  15
   1   5 -10 232.837 170.181  10
   1   5 -10 356.137 155.619  12
   1   5 -10 409.560 169.340  45
   1   5 -10 630.600 217.593  22
   1   5 -10 253.493 154.902  20
  -1  -5  10 332.366 157.454  42
   1   5  -9 96470.8 3754.73  12
   1   5  -9 94444.9 3778.67  16
   1   5  -9 91574.1 3776.10  15
   1   5  -9 89691.7 3892.59  10
   1   5  -9 89201.9 3654.77  45
   1   5  -9 88536.0 3625.16  22
   1   5  -9 95492.8 3738.19  20
  -1  -5   9 95184.2 3775.74  42
   1   5  -8 19260.6 1158.80  16
   1   5  -8 18089.9 1092.97  12
   1   5  -8 19067.7 1157.66  15
   1   5  -8 19578.2 1217.97  10
  -1  -5   8 21811.3 1178.47  42
   1   5  -8 17683.5 1039.28  22
   1   5  -8 19971.0 1100.18  45
   1   5  -8 21303.6 1149.32  20
   1   5  -7 5512.46 494.701  12
   1   5  -7 4513.74 484.547  16
   1   5  -7 4919.06 503.070  15
   1   5  -7 4756.42 498.260  10
  -1  -5   7 5051.40 393.414  11
   1   5  -7 4332.77 429.247  45
  -1  -5   7 4434.54 442.192   1
   1   5  -7 4655.87 438.748   3
   1   5  -7 4516.54 432.045   2
   1   5  -7 5336.19 453.741  40
  -1  -5   7 4857.39 466.052  42
  -1  -5   6 36280.4 1687.31   5
   1   5  -6 37609.6 1676.66  12
   1   5  -6 36930.3 1732.90  15
   1   5  -6 37843.3 1749.94  16
   1   5  -6 35176.3 1670.11  47
  -1  -5   6 37662.6 1542.05  11
   1   5  -6 34548.7 1662.24  10
  -1  -5   6 40646.7 1689.28  43
   1   5  -6 36112.0 1619.45  45
   1   5  -6 37477.2 1682.39   3
  -1  -5   6 36061.6 1660.80   1
   1   5  -6 37918.1 1680.28   2
  -1  -5   6 38335.4 1675.45  42
   1   5  -6 38384.5 1608.35  40
  -1  -5   5 60737.4 2519.59   5
   1   5  -5 58832.0 2495.88  47
   1   5  -5 59555.1 2415.98  10
  -1  -5   5 62519.4 2384.02  11
  -1  -5   5 64864.5 2484.07  43
   1   5  -5 64335.2 2541.36   3
  -1  -5   5 62772.3 2505.57   1
   1   5  -5 63463.1 2516.32  39
   1   5  -5 61573.3 2395.36  40
  -1  -5   5 63520.3 2501.37  42
  -1  -5   4 14822.8 857.285   5
   1   5  -4 12979.4 836.253  47
  -1  -5   4 14413.2 769.008  11
   1   5  -4 13925.1 720.598  10
  -1  -5   4 14747.8 828.502  43
   1   5  -4 13914.1 843.579   3
  -1  -5   4 14913.7 836.288   1
   1   5  -4 15738.6 780.264  40
   1   5  -4 14790.4 841.171  39
  -1  -5   4 14949.8 857.444  42
  -1  -5   3 46416.7 1928.32   5
   1   5  -3 38660.3 1909.59  47
  -1  -5   3 49487.9 1879.57  11
   1   5  -3 45621.9 1684.40  10
  -1  -5   3 43415.8 1925.06  43
  -1  -5   3 47366.1 1914.91   1
   1   5  -3 42388.4 1845.31  40
  -1  -5   3 44914.1 1985.39  42
   1   5  -2 28583.4 1339.40  40
   1   5  -2 28960.7 1394.38  47
   1   5  -2 27316.1 1040.13  10
  -1  -5   2 31479.4 1354.19  11
   1   5  -2 31437.8 1394.05   3
   1   5  -2 30816.4 1387.91  38
  -1  -5   2 29553.0 1412.47  43
  -1  -5   2 32973.4 1493.81  42
  -1  -5   1 31192.3 1508.77  43
  -1  -5   1 30649.7 1530.78  42
  -1  -5   1 31854.0 1491.82  46
   1   5  -1 33166.0 1489.57  47
  -1  -5   1 31904.9 1457.67   1
   1   5  -1 33062.7 1478.28   3
   1   5  -1 33685.2 1465.85  38
  -1  -5   1 31455.6 1474.83   5
  -1  -5   0 77495.9 2936.76  14
  -1  -5   0 72572.9 2928.20   5
  -1  -5   0 68321.2 2977.07  43
   1   5   0 72578.5 2897.14   3
  -1  -5   0 76283.3 2916.01   1
   1   5   0 73747.5 2917.76  47
  -1  -5   0 75282.7 2979.42  46
   1   5   0 77298.3 2912.07  38
   1   5   1 110511. 4085.81  47
  -1  -5  -1 107750. 4113.81  46
  -1  -5  -1 107850. 3983.93   1
   1   5   1 103205. 3946.39   2
   1   5   1 101088. 3949.63   3
   1   5   1 113151. 4069.01  38
  -1  -5  -1 115403. 4100.33  14
   1   5   1 104069. 4092.02  41
  -1  -5  -1 100962. 3974.92   5
  -1  -5  -1 99810.3 4164.95  43
  -1  -5  -1 105891. 4039.31  18
   1   5   2 34971.2 1635.46  38
   1   5   2 31767.0 1648.82  41
   1   5   2 28663.1 1391.76   2
  -1  -5  -2 30825.7 1438.27   1
  -1  -5  -2 32724.6 1593.12  14
  -1  -5  -2 30152.6 1712.60  43
  -1  -5  -2 31546.0 1566.49  18
   1   5   2 31812.4 1612.74  47
  -1  -5  -3 33183.7 1676.99  14
  -1  -5  -3 31354.2 1726.88  26
  -1  -5  -3 35606.5 1891.54  25
  -1  -5  -3 26915.9 1665.63  23
   1   5   3 32221.4 1694.04  38
   1   5   3 33703.5 1789.20  41
  -1  -5  -3 33818.6 1745.13  46
   1   5   3 31388.1 1700.89  47
  -1  -5  -3 31966.0 1659.55  18
  -1  -5  -4 7067.52 721.993  18
  -1  -5  -4 8307.44 854.422  25
  -1  -5  -4 6758.20 749.349  23
   1   5   4 7403.11 735.141  38
   1   5   4 7316.67 785.054  41
  -1  -5  -4 6692.19 692.314  14
   1   5   4 7917.27 761.951  47
  -1  -5  -4 7065.49 737.056  46
  -1  -5  -5 11204.7 966.651  46
   1   5   5 10105.8 917.216  47
  -1  -5  -5 11138.1 1046.49  25
  -1  -5  -5 10667.4 995.634  23
   1   5   5 11033.8 963.847  38
  -1  -5  -5 9828.50 947.540  35
  -1  -5  -5 12084.7 961.763  14
  -1  -5  -6 887.921 267.955  46
   1   5   6 961.753 285.999  47
  -1  -5  -6 828.538 285.845  23
  -1  -5  -6 1202.86 319.308  25
  -1  -5  -6 717.218 259.627  35
   1   5   6 477.257 238.833  32
  -1  -5  -6 1059.54 302.566  31
  -1  -5  -7 677.501 216.742  46
  -1  -5  -7 709.726 244.959  25
   1   5   7 787.081 247.143  47
  -1  -5  -7 893.598 257.240  35
   1   5   7 707.010 237.590  32
  -1  -5  -7 755.924 251.112  31
   1   5   8 20652.0 1216.69  32
  -1  -5  -8 22113.3 1232.93  31
  -1  -5  -8 27141.4 1355.96  25
  -1  -5  -8 23268.8 1236.88  14
   1   5   8 26966.1 1302.72  47
  -1  -5  -8 21952.2 1186.08  35
  -1  -5  -9 6509.39 480.815  20
   1   6 -14 13278.3 758.886  22
   1   6 -14 15998.5 991.494  24
   1   6 -13 7540.58 604.514  22
   1   6 -13 8539.25 763.912  24
   1   6 -12 35.4264 95.7059  22
   1   6 -12-48.3962 184.897  24
   1   6 -12 45.4417 100.235  15
  -1  -6  12-52.1443 128.595  48
  -1  -6  11 5616.55 676.965  37
   1   6 -11 5743.28 645.614  15
   1   6 -11 6028.20 667.984  12
   1   6 -11 5788.52 613.240  45
  -1  -6  11 8017.40 786.441  43
   1   6 -11 6510.61 612.007  22
   1   6 -11 5749.63 661.280  24
  -1  -6  11 6206.37 745.564  48
  -1  -6  11 6551.18 707.104  42
   1   6 -10 42133.3 2171.76  16
   1   6 -10 41056.0 2159.45  12
   1   6 -10 46414.8 2237.14  15
   1   6 -10 43993.8 2340.89  10
  -1  -6  10 46814.8 2234.41  42
   1   6 -10 43743.3 2089.92  45
  -1  -6  10 51511.6 2310.73  43
   1   6 -10 42544.0 2141.64  24
   1   6 -10 44899.0 2031.63  22
  -1  -6  10 40152.6 2237.45  37
   1   6  -9 4872.44 596.701  10
   1   6  -9 4431.08 520.960  24
   1   6  -9 4221.59 452.074  22
  -1  -6   9 4726.78 550.274  43
   1   6  -9 3721.17 458.284  45
  -1  -6   9 6406.90 629.505  42
   1   6  -9 4387.29 532.680  12
   1   6  -9 4934.47 578.206  15
   1   6  -9 4569.58 560.010  16
   1   6  -8 439.454 181.721  15
   1   6  -8 575.499 195.643  16
   1   6  -8 427.024 176.914  12
   1   6  -8 260.145 151.666  10
   1   6  -8 284.243 126.131   2
  -1  -6   8 235.243 122.861  43
   1   6  -8 443.799 155.677  45
  -1  -6   8 402.163 160.346  42
   1   6  -8 319.608 122.665  40
   1   6  -8 420.375 164.332  24
   1   6  -7 339.296 148.241  16
   1   6  -7 286.847 156.863  15
   1   6  -7 527.729 169.415  10
   1   6  -7 532.199 183.797  12
  -1  -6   7 553.322 177.604  42
   1   6  -7 550.572 153.581  40
  -1  -6   7 211.516 123.337  43
   1   6  -7 441.611 151.957  45
  -1  -6   7 69.8815 94.8996   5
   1   6  -7 283.705 146.670   3
   1   6  -7 384.055 149.454   2
  -1  -6   7 137.473 107.656   1
  -1  -6   6 17486.1 1029.05   1
   1   6  -6 18196.6 1071.40   3
   1   6  -6 19458.3 1129.20  15
   1   6  -6 17186.4 968.398  10
  -1  -6   6 16832.0 918.339  11
   1   6  -6 16428.6 939.572  40
   1   6  -6 16313.3 1044.84  39
  -1  -6   6 16319.2 1014.70  42
  -1  -6   6 18248.3 1033.01  43
   1   6  -6 17049.0 988.340  45
  -1  -6   6 16703.6 1029.62   5
   1   6  -6 17678.4 1075.61  47
   1   6  -5 104983. 4024.91   3
  -1  -6   5 105617. 3975.63   1
   1   6  -5 100257. 3782.72  10
  -1  -6   5 99620.2 3841.89  11
  -1  -6   5 105800. 4034.29  42
   1   6  -5 102464. 4032.65  39
   1   6  -5 105614. 3881.58  40
   1   6  -5 99134.6 3900.34  45
  -1  -6   5 105241. 3987.88  43
  -1  -6   5 107095. 4009.66   5
   1   6  -5 102462. 4051.80  47
  -1  -6   4 14340.2 888.624   1
   1   6  -4 13957.2 708.973  10
  -1  -6   4 15204.1 852.891  11
   1   6  -4 14865.1 967.734  39
   1   6  -4 13414.9 837.249  40
  -1  -6   4 15406.9 995.576  42
  -1  -6   4 14283.5 925.725  43
  -1  -6   4 17311.4 976.355   5
   1   6  -4 13078.3 931.574  47
  -1  -6   3 60.2487 81.3841   1
   1   6  -3 63.1883 92.1929   3
  -1  -6   3 81.4080 66.9248  11
  -1  -6   3 77.9029 113.660  42
   1   6  -3 29.9153 65.9903  40
  -1  -6   3 36.2457 89.3890  43
  -1  -6   3 56.9253 70.1963  46
  -1  -6   3-31.1084 102.929   5
   1   6  -3 142.320 117.723  47
  -1  -6   2 59676.2 2468.69  46
   1   6  -2 64923.8 2511.95  47
   1   6  -2 62516.8 2472.66  38
  -1  -6   2 62776.3 2435.39  14
  -1  -6   2 52876.8 2400.37  11
   1   6  -2 59300.3 2486.32   3
  -1  -6   2 58917.5 2462.52   1
   1   6  -2 57076.4 2409.24  40
  -1  -6   2 56108.1 2493.66  43
  -1  -6   2 54626.9 2507.58  42
  -1  -6   2 59637.2 2497.53   5
   1   6  -1 36582.8 1652.13  38
   1   6  -1 37139.2 1719.74   3
  -1  -6   1 35788.2 1687.23   1
  -1  -6   1 39364.2 1686.91  14
  -1  -6   1 33043.0 1677.72   5
  -1  -6   1 33551.9 1708.92  43
  -1  -6   1 37084.0 1735.20  46
   1   6  -1 38199.7 1680.73  47
   1   6   0 13752.6 844.069  38
  -1  -6   0 14854.2 893.161  14
   1   6   0 12466.4 825.128   2
  -1  -6   0 12057.2 822.505   1
   1   6   0 12943.4 841.144   3
  -1  -6   0 12205.9 851.868   5
   1   6   0 12838.1 835.962  47
  -1  -6   0 12574.5 887.302  46
  -1  -6   0 13482.2 926.641  43
  -1  -6  -1 10846.7 867.158  43
   1   6   1 9741.88 804.641  41
   1   6   1 10803.3 766.806  38
  -1  -6  -1 9648.35 761.529  14
   1   6   1 9941.85 704.970   2
  -1  -6  -1 10218.9 728.242   1
   1   6   1 8678.60 687.732   3
  -1  -6  -1 9008.04 795.673  25
   1   6   1 9306.68 736.131  47
  -1  -6  -1 10035.6 803.104  46
  -1  -6  -1 9600.47 717.899   5
  -1  -6  -2 8080.91 710.292  14
  -1  -6  -2 7848.90 718.956  26
   1   6   2 8433.28 722.980  47
  -1  -6  -2 6489.98 708.900  25
   1   6   2 7093.77 667.975  38
   1   6   2 8079.14 763.482  41
  -1  -6  -3 29811.9 1586.70  14
  -1  -6  -3 24767.4 1525.50  29
  -1  -6  -3 27909.0 1627.86  26
  -1  -6  -3 26074.9 1624.58  25
  -1  -6  -3 25700.5 1570.59  23
   1   6   3 26763.3 1632.34  41
   1   6   3 28568.0 1569.88  38
   1   6   3 29872.0 1592.18  47
  -1  -6  -3 27541.7 1613.34  46
  -1  -6  -4 4519.19 589.606  46
   1   6   4 4374.04 552.108  47
  -1  -6  -4 3397.17 518.388  23
  -1  -6  -4 3827.23 561.833  25
   1   6   4 3442.00 548.417  41
   1   6   4 3415.80 503.282  38
  -1  -6  -4 3388.42 499.490  14
  -1  -6  -5 486.666 215.385  31
  -1  -6  -5 453.475 200.747  46
  -1  -6  -5 371.293 203.028  23
  -1  -6  -5 326.311 180.372  25
  -1  -6  -5 700.543 241.913  14
  -1  -6  -5 151.246 147.637  35
   1   6   5 550.823 263.346  47
   1   6   6 5503.84 582.145  47
  -1  -6  -6 4668.51 552.744  46
  -1  -6  -6 4143.74 537.082  25
  -1  -6  -6 4428.60 554.638  23
  -1  -6  -6 4491.43 563.634  31
   1   6   6 3580.73 517.667  32
  -1  -6  -6 4775.86 546.453  35
  -1  -6  -6 4679.31 533.351  14
  -1  -6  -7 7906.81 646.134  25
   1   6   7 8737.79 647.384  47
  -1  -6  -7 7125.22 582.413  35
  -1  -6  -7 7493.48 639.364  31
   1   6   7 6297.53 598.623  32
  -1  -6  -8 5169.84 369.832  31
   1   6   8 4588.43 344.690  32
   1   7 -14 1244.44 254.662  24
  -1  -7  13 2998.17 452.681  48
   1   7 -13 2873.78 404.859  24
   1   7 -13 2071.16 352.721  15
   1   7 -13 2702.63 371.962  19
   1   7 -12 42.9587 134.083  24
   1   7 -12 142.115 138.303  15
  -1  -7  12 356.696 207.386  48
   1   7 -11 843.016 282.215  24
  -1  -7  11 917.896 316.179  48
   1   7 -11 623.790 223.444  15
   1   7 -10 46835.4 2398.48  10
   1   7 -10 45181.9 2190.26  24
  -1  -7  10 49094.5 2351.95  43
   1   7 -10 44973.3 2339.24  16
   1   7 -10 43686.0 2302.67  15
  -1  -7  10 50141.5 2396.55  42
   1   7  -9 30841.4 1777.11  10
   1   7  -9 33690.8 1693.60  24
   1   7  -9 32069.4 1667.84  45
  -1  -7   9 36345.0 1842.09  43
  -1  -7   9 36929.4 1876.98  42
   1   7  -9 31434.8 1830.42  16
   1   7  -9 29350.5 1728.48  12
   1   7  -9 34309.8 1865.04  15
  -1  -7   8 1556.52 324.517  42
   1   7  -8 1320.38 292.509   3
  -1  -7   8 1144.09 262.156   1
   1   7  -8 1459.30 300.864   2
   1   7  -8 1274.26 310.663  15
   1   7  -8 1290.92 316.614  16
   1   7  -8 942.951 238.559  10
   1   7  -8 1064.69 244.431  45
  -1  -7   8 1688.74 328.832  43
   1   7  -8 1019.01 239.328  24
  -1  -7   8 1424.28 290.334   5
   1   7  -8 1399.84 288.841   6
  -1  -7   7 53255.8 2353.58   1
   1   7  -7 52407.1 2383.43   2
   1   7  -7 46523.0 2367.38   3
   1   7  -7 52712.1 2465.74  15
   1   7  -7 45942.7 2445.31  16
   1   7  -7 54824.9 2257.42  10
  -1  -7   7 53032.1 2434.54  42
   1   7  -7 52084.2 2242.77  40
   1   7  -7 50828.6 2286.16  45
  -1  -7   7 54229.8 2395.71  43
   1   7  -7 47973.8 2321.20   6
  -1  -7   7 49356.8 2321.70   5
   1   7  -7 45351.9 2372.86  47
   1   7  -6 16878.1 1101.95   3
  -1  -7   6 16100.2 1043.20   1
   1   7  -6 15799.1 1115.00  15
   1   7  -6 16524.6 910.706  10
  -1  -7   6 15447.8 940.318  11
  -1  -7   6 16171.8 1110.60  42
   1   7  -6 15443.1 976.537  40
   1   7  -6 15709.0 1110.93  39
  -1  -7   6 15542.1 1059.57  43
   1   7  -6 15485.2 1033.67  45
  -1  -7   6 17896.3 1092.99   5
   1   7  -6 16104.8 1067.08   6
   1   7  -6 15019.2 1104.63  47
   1   7  -5 29815.7 1523.87   3
  -1  -7   5 29797.2 1470.45   1
   1   7  -5 28234.9 1197.26  10
  -1  -7   5 24958.2 1316.53  11
   1   7  -5 26892.3 1380.68  40
  -1  -7   5 23759.5 1491.13  42
   1   7  -5 25374.2 1498.96  39
   1   7  -5 24246.1 1389.69  45
  -1  -7   5 24022.4 1438.43  43
  -1  -7   5 27070.4 1438.96   5
   1   7  -5 25845.8 1430.48   6
   1   7  -5 23565.9 1477.56  47
  -1  -7   4 9000.80 701.085   1
  -1  -7   4 7666.05 630.117  11
   1   7  -4 7899.75 741.806  39
   1   7  -4 7476.86 654.569  40
  -1  -7   4 8306.14 730.753  43
  -1  -7   4 8243.70 772.461  42
  -1  -7   4 8688.62 713.509   5
   1   7  -4 7679.43 724.447  47
   1   7  -3 226.846 132.118   3
  -1  -7   3 199.541 110.346  11
  -1  -7   3 251.093 138.710  43
  -1  -7   3 172.575 126.521  46
  -1  -7   3 88.1686 175.495  42
   1   7  -3 449.915 152.901  40
   1   7  -3 473.113 170.489   6
   1   7  -3 232.663 160.231  47
   1   7  -2 41734.8 1927.25  47
  -1  -7   2 42455.6 1976.48  46
   1   7  -2 41318.4 1916.38  38
  -1  -7   2 45319.3 1936.04  14
  -1  -7   2 36515.0 1960.32  42
  -1  -7   2 42004.1 2008.02  43
   1   7  -2 40953.6 1894.93  40
   1   7  -2 43665.5 1982.96   6
  -1  -7   2 43157.4 2012.46   5
  -1  -7   2 41178.6 1966.93   1
   1   7  -2 42345.0 1998.11   3
  -1  -7   1 41080.2 1944.30  46
   1   7  -1 40043.4 1841.61  47
  -1  -7   1 36348.4 1872.93  25
   1   7  -1 38827.4 1824.06  38
  -1  -7   1 42520.4 1869.18  14
  -1  -7   1 38699.3 1940.65  43
   1   7  -1 34879.6 1791.52  40
  -1  -7   1 41785.3 1937.30   5
   1   7  -1 37108.3 1852.15   6
   1   7  -1 41303.9 1916.80   3
   1   7  -1 43223.8 1933.21   2
  -1  -7   1 39856.9 1904.83   1
  -1  -7   0 23909.7 1360.28  46
   1   7   0 22303.2 1253.48  47
  -1  -7   0 21035.3 1310.15  25
  -1  -7   0 20623.2 1342.85  43
   1   7   0 21885.3 1305.97  41
   1   7   0 24184.9 1281.80  38
  -1  -7   0 23548.7 1285.96  14
   1   7   0 22075.1 1254.03   2
  -1  -7   0 24291.1 1318.28   1
   1   7   0 21137.9 1250.74   3
  -1  -7   0 24574.7 1324.16   5
   1   7   0 20852.8 1231.78   6
   1   7   1 41337.8 1896.33  47
  -1  -7  -1 37745.1 1943.05  46
  -1  -7  -1 37158.6 1948.36  25
  -1  -7  -1 32564.1 1810.25   9
  -1  -7  -1 34123.4 1958.93  43
   1   7   1 39529.2 1971.88  41
   1   7   1 38861.8 1864.20  38
  -1  -7  -1 40912.2 1906.04  14
  -1  -7  -1 36830.7 1861.29  26
  -1  -7  -1 36845.5 1801.29   1
  -1  -7  -1 37464.7 1802.07   5
  -1  -7  -2 20295.1 1230.95  14
  -1  -7  -2 18059.1 1230.89  26
   1   7   2 20302.1 1231.92  47
  -1  -7  -2 19527.3 1312.96  25
   1   7   2 20155.4 1232.88  38
   1   7   2 17780.4 1279.49  41
  -1  -7  -3 14010.2 1036.91  29
  -1  -7  -3 15055.5 1150.73  25
  -1  -7  -3 15695.3 1129.22  23
   1   7   3 14884.5 1164.62  41
  -1  -7  -3 14762.8 1151.11  46
   1   7   3 16930.0 1107.00  47
   1   7   3 16788.0 1133.47  38
  -1  -7  -4 4528.19 581.181  25
  -1  -7  -4 5340.31 622.253  23
  -1  -7  -4 4637.66 572.040  35
  -1  -7  -4 5912.66 666.031  46
   1   7   4 5823.97 611.901  47
  -1  -7  -4 6264.97 630.389  14
  -1  -7  -5 1009.27 296.430  31
   1   7   5 805.923 252.405  32
   1   7   5 1070.49 249.313  47
  -1  -7  -5 971.151 252.433  25
  -1  -7  -5 880.545 259.093  23
  -1  -7  -5 859.240 237.689  35
  -1  -7  -5 863.456 239.817  46
  -1  -7  -5 659.367 211.542  14
   1   7   6 1086.52 224.324  47
  -1  -7  -6 1505.19 265.155  25
  -1  -7  -6 1669.38 267.070  35
  -1  -7  -6 1833.62 311.804  31
   1   7   6 1731.00 301.049  32
  -1  -7  -6 1759.89 278.607  14
  -1  -7  -7 9164.02 562.207  31
   1   7   7 7734.83 520.454  32
   1   8 -14 7869.97 543.633  24
  -1  -8  13 4888.45 593.344  48
   1   8 -13 4552.41 470.562  24
   1   8 -13 4364.89 510.650  15
   1   8 -13 4892.64 526.882  19
   1   8 -12 22571.2 1292.81  24
   1   8 -12 22977.4 1407.63  15
  -1  -8  12 24182.0 1570.52  48
   1   8 -11 980.127 277.088  13
   1   8 -11 1240.51 310.771  15
   1   8 -11 834.354 229.968  24
   1   8 -10 6418.71 667.884  10
   1   8 -10 5251.46 564.729  24
  -1  -8  10 5497.85 677.668  43
  -1  -8  10 6538.36 755.865  42
   1   8 -10 5384.32 693.937  16
   1   8 -10 5706.29 689.924  15
   1   8 -10 5960.11 714.675  13
   1   8  -9-57.7911 110.395  15
   1   8  -9 62.2536 137.316  16
   1   8  -9 84.7093 114.420  10
  -1  -8   9 60.9015 134.334  42
  -1  -8   9 56.5092 107.946  43
   1   8  -9 42.0798 131.264   6
   1   8  -9-37.6187 109.769  24
   1   8  -8 878.390 298.162  16
   1   8  -8 2010.78 404.102  15
  -1  -8   8 1422.14 337.744   9
   1   8  -8 1751.98 297.045  10
  -1  -8   8 1565.29 363.256  43
  -1  -8   8 1265.68 307.685   5
   1   8  -8 1675.02 348.149   6
  -1  -8   8 1687.87 385.448  42
  -1  -8   8 1986.44 374.552   1
   1   8  -8 1917.13 367.392   2
   1   8  -8 1671.15 357.050   3
  -1  -8   7 28880.2 1797.89  42
   1   8  -7 29600.1 1826.28  39
   1   8  -7 28887.6 1727.51   3
  -1  -8   7 32272.4 1704.96   1
   1   8  -7 33076.5 1767.09   2
  -1  -8   7 30024.4 1759.15  43
   1   8  -7 28546.3 1821.01  16
   1   8  -7 32525.2 1822.82  15
   1   8  -7 27456.3 1756.24  47
  -1  -8   7 32993.5 1708.27   5
   1   8  -7 30816.9 1697.45   6
   1   8  -6 48488.2 2492.44  39
   1   8  -6 50001.5 2456.73  15
   1   8  -6 49593.0 2404.06   3
  -1  -8   6 50776.6 2334.59   1
   1   8  -6 53462.0 2403.87   2
  -1  -8   6 47525.6 2399.74  43
   1   8  -6 44445.3 2250.67  45
  -1  -8   6 47799.7 2481.64  42
   1   8  -6 49351.4 2335.97   6
  -1  -8   6 52803.4 2363.13   5
   1   8  -6 44630.5 2415.08  47
   1   8  -5 8911.33 828.123  47
  -1  -8   5 7117.12 645.910  11
  -1  -8   5 8760.66 749.043   1
   1   8  -5 7261.70 703.729  45
  -1  -8   5 7585.80 766.218  43
  -1  -8   5 7943.97 808.549  42
  -1  -8   5 7648.86 718.394   5
   1   8  -5 9076.34 764.556   6
   1   8  -5 7698.79 798.620  39
   1   8  -5 7166.14 672.000  40
   1   8  -4 8565.88 775.405  47
  -1  -8   4 6337.62 642.400  11
   1   8  -4 7998.30 786.328  39
   1   8  -4 6935.93 655.101  40
  -1  -8   4 8171.50 720.800   5
   1   8  -4 8124.51 716.397   6
  -1  -8   4 7855.28 776.743  42
  -1  -8   4 6892.56 714.119  43
   1   8  -4 8289.96 749.150   3
  -1  -8   4 7982.31 710.497   1
   1   8  -3 54471.1 2576.07   3
  -1  -8   3 58253.5 2591.21   1
  -1  -8   3 51449.7 2555.35  43
  -1  -8   3 56173.1 2646.85  42
   1   8  -3 63622.4 2691.96  39
   1   8  -3 54661.5 2488.71  40
   1   8  -3 58928.8 2576.90   6
  -1  -8   3 60781.7 2617.71   5
   1   8  -3 57796.4 2559.93  47
  -1  -8   3 54877.3 2521.96  46
   1   8  -2 9201.09 787.660   3
   1   8  -2 8994.99 757.941   2
  -1  -8   2 8882.74 765.023   1
  -1  -8   2 8155.79 775.855  43
  -1  -8   2 7979.21 737.670  25
   1   8  -2 8765.40 727.305  40
   1   8  -2 8478.68 738.706   6
  -1  -8   2 9079.59 772.001   5
   1   8  -2 8006.21 706.197  47
  -1  -8   2 8343.20 759.444  46
   1   8  -1 2710.59 394.506  47
  -1  -8   1 2966.92 437.677  25
   1   8  -1 2964.79 410.360  40
   1   8  -1 2625.55 394.696  41
   1   8  -1 2978.19 412.800  38
  -1  -8   1 2932.12 411.140  14
  -1  -8   1 2948.02 463.039  43
  -1  -8   1 2318.27 401.516  46
   1   8  -1 2730.57 409.276   2
   1   8  -1 2109.40 365.332   3
  -1  -8   1 2551.90 408.889   1
   1   8  -1 2651.84 392.481   6
  -1  -8   1 2769.47 421.816   5
   1   8   0 10512.6 814.703  47
  -1  -8   0 10184.6 880.887  46
  -1  -8   0 9694.97 867.624  25
  -1  -8   0 9903.15 863.062   9
  -1  -8   0 9444.26 894.391  43
   1   8   0 10229.2 873.485  41
   1   8   0 9442.32 803.692  40
   1   8   0 12012.9 873.677  38
  -1  -8   0 9663.52 806.770  14
   1   8   0 9985.90 810.744   3
   1   8   0 9722.45 783.493   2
  -1  -8   0 11671.0 873.779   1
   1   8   0 10336.6 789.610   6
  -1  -8   0 10229.1 821.622   5
   1   8   1 30438.1 1612.88  38
  -1  -8  -1 31626.4 1614.52  14
  -1  -8  -1 28739.1 1588.63  26
  -1  -8  -1 34143.1 1762.45  46
   1   8   1 30019.6 1581.97  47
  -1  -8  -1 27690.5 1636.58  25
  -1  -8  -1 28249.1 1499.65   5
   1   8   1 26895.4 1650.88  41
   1   8   1 25612.5 1558.97  40
  -1  -8  -2 36049.2 1938.92  25
  -1  -8  -2 36340.9 1892.71  23
   1   8   2 39598.9 1908.38  47
  -1  -8  -2 40576.0 2045.81  46
  -1  -8  -2 35375.7 1883.10  29
  -1  -8  -2 39252.5 1907.71  14
  -1  -8  -3 31882.0 1717.83  25
  -1  -8  -3 32650.2 1708.00  23
   1   8   3 35339.4 1698.66  47
  -1  -8  -3 36320.7 1729.74  14
   1   8   4 998.690 280.878  32
  -1  -8  -4 1218.29 293.922  31
   1   8   4 1212.77 257.041  47
  -1  -8  -4 1159.33 263.130  25
  -1  -8  -4 1003.95 241.596  23
  -1  -8  -4 1001.23 262.546  46
  -1  -8  -4 814.987 220.305  35
  -1  -8  -4 1070.86 251.361  14
   1   8   5 7448.63 555.468  47
  -1  -8  -5 6727.28 593.502  31
   1   8   5 5201.42 539.955  32
  -1  -8  -5 5602.76 492.726  35
  -1  -8  -5 6614.89 541.521  23
  -1  -8  -5 6502.75 539.669  14
   1   8   6 2197.06 259.577  32
  -1  -8  -6 2932.06 299.878  31
   1   9 -14 388.853 114.427  19
  -1  -9  13 588.311 203.531  48
   1   9 -13 711.391 169.907  24
   1   9 -13 1041.62 241.435  19
   1   9 -13 755.382 193.263  15
   1   9 -13 820.624 219.092  13
   1   9 -13 699.942 204.653  17
   1   9 -12 6620.61 567.845  24
   1   9 -12 7657.76 739.369  17
   1   9 -12 7286.57 690.103  15
   1   9 -12 7269.56 723.705  13
  -1  -9  11 2993.03 515.806  48
   1   9 -11 2518.51 451.027  13
   1   9 -11 2750.90 458.452  15
   1   9 -10 8959.68 912.294  16
   1   9 -10 9851.69 903.588  15
  -1  -9   9 4555.09 640.421  43
  -1  -9   9 3676.22 600.891  42
  -1  -9   9 3329.29 474.420   5
   1   9  -9 3721.07 498.740   6
   1   9  -9 3728.62 584.191  16
   1   9  -9 4230.69 588.825  15
   1   9  -8 26695.8 1710.14  16
   1   9  -8 27122.1 1663.27  15
  -1  -9   8 24838.9 1635.83   9
   1   9  -8 24094.5 1602.07   3
   1   9  -8 27995.6 1646.89   2
  -1  -9   8 28877.0 1621.92   1
  -1  -9   8 26614.7 1710.43  43
   1   9  -8 26796.4 1563.52   6
  -1  -9   8 26327.4 1536.98   5
  -1  -9   8 25845.9 1750.30  42
  -1  -9   7 33559.1 1992.14  43
  -1  -9   7 34220.4 2074.40  42
   1   9  -7 34874.3 2098.66  39
   1   9  -7 35063.7 1927.84   2
   1   9  -7 36086.0 1991.38   3
  -1  -9   7 36709.6 1931.79   1
   1   9  -7 33347.1 1995.67  47
   1   9  -7 35611.1 2049.56  16
   1   9  -7 38669.7 2046.79  15
  -1  -9   7 38119.5 1926.80   5
   1   9  -7 35161.5 1891.59   6
  -1  -9   6 2029.51 411.826  43
   1   9  -6 2979.34 520.741  39
  -1  -9   6 2935.59 513.301  42
   1   9  -6 2453.50 418.287   2
   1   9  -6 2181.77 421.802   3
  -1  -9   6 2676.15 434.352   1
   1   9  -6 2579.05 463.675  47
   1   9  -6 2948.69 491.406  15
   1   9  -6 2638.44 424.315   6
  -1  -9   6 2742.94 432.187   5
  -1  -9   5 801.543 303.298  42
   1   9  -5 517.088 210.842  39
  -1  -9   5 480.951 192.001   1
  -1  -9   5 578.776 225.385  43
  -1  -9   5 374.882 194.116   5
   1   9  -5 515.156 213.260  47
   1   9  -4 4718.68 593.729  39
   1   9  -4 5249.83 595.752  47
   1   9  -4 3430.75 510.961   3
   1   9  -4 5269.69 598.913   2
  -1  -9   4 4320.20 591.788  42
  -1  -9   4 3876.02 549.518  43
   1   9  -4 4681.16 558.222   6
   1   9  -3 3294.40 486.706  39
   1   9  -3 4077.19 513.530   2
   1   9  -3 3025.84 463.974   3
  -1  -9   3 2967.16 450.185   1
   1   9  -3 3597.75 477.029  47
  -1  -9   3 2364.07 400.609  25
  -1  -9   3 2650.31 428.954   5
   1   9  -3 3834.56 486.597   6
  -1  -9   3 2715.39 448.478  43
  -1  -9   2 36158.5 1875.41   1
   1   9  -2 31108.6 1794.95   3
   1   9  -2 37009.6 1849.00   2
  -1  -9   2 33748.1 1919.77   9
   1   9  -2 35871.9 1793.59  47
  -1  -9   2 37380.3 1876.55  46
  -1  -9   2 32746.3 1785.15  25
  -1  -9   2 36257.1 1850.18   5
   1   9  -2 32460.1 1742.48   6
  -1  -9   2 33207.3 1886.46  43
   1   9  -1 1272.36 284.952  41
  -1  -9   1 1288.88 315.932  43
  -1  -9   1 1486.41 328.412  46
   1   9  -1 1840.35 331.832   2
   1   9  -1 1258.60 289.944   3
  -1  -9   1 1350.55 296.425   1
  -1  -9   1 1502.11 340.304   9
   1   9  -1 1257.71 287.799  47
  -1  -9   1 1263.27 303.514  25
  -1  -9   1 477.502 206.994   5
   1   9  -1 1283.34 274.174   6
   1   9   0 5134.78 564.823  47
  -1  -9   0 5406.68 621.665  46
  -1  -9   0 3969.86 529.351  25
   1   9   0 4128.34 460.006   6
  -1  -9   0 4724.71 520.119   5
  -1  -9  -1 18256.3 1214.74  25
  -1  -9  -1 17796.4 1174.31  23
  -1  -9  -1 20547.0 1309.15  46
   1   9   1 22231.7 1242.86  47
  -1  -9  -2 15967.2 1039.31  23
  -1  -9  -2 16276.3 1060.77  25
   1   9   2 17004.8 1033.96  47
  -1  -9  -2 14855.2 982.081  29
  -1  -9  -3 1729.47 288.186  25
  -1  -9  -3 1695.73 287.413  23
   1   9   3 1760.72 333.233  32
  -1  -9  -3 2470.32 342.966  35
   1   9   3 2283.97 321.601  47
  -1  -9  -4 517.284 152.167  23
  -1  -9  -4 590.758 147.447  35
   1   9   4 666.207 182.872  32
  -1  -9  -4 737.707 187.992  31
   1   9   4 555.551 145.761  47
  -1  -9  -5 1220.22 178.141  31
   1   9   5 815.281 151.711  32
   1  10 -13 31341.5 1499.25  13
  -1 -10  12 22774.4 1296.81  48
   1  10 -12 21258.6 1284.91  13
   1  10 -12 20348.8 1269.59  17
   1  10 -12 22518.0 1219.79  15
  -1 -10  11 136.953 133.450  48
   1  10 -11 308.237 170.164  13
   1  10 -11 328.401 150.370  15
  -1 -10  10-48.4095 106.801  48
   1  10 -10 101.296 111.738  16
   1  10 -10 232.453 153.835  15
  -1 -10   9 13791.6 1014.78   5
   1  10  -9 16405.0 1084.96   6
   1  10  -9 15841.2 1170.43  16
   1  10  -9 15358.0 1117.39  15
  -1 -10   8 12374.7 957.008   5
   1  10  -8 12038.0 946.352   6
   1  10  -8 12133.8 996.494  15
   1  10  -8 12628.9 1039.63  16
  -1 -10   7 9155.97 950.075  42
   1  10  -7 10967.3 943.072   2
   1  10  -7 11068.5 968.256   3
  -1 -10   7 12722.1 991.177   1
  -1 -10   7 10771.0 982.500   9
   1  10  -7 12844.3 1003.61  15
   1  10  -7 12175.2 1015.92  16
   1  10  -7 13439.3 1140.84  39
  -1 -10   7 11843.9 938.720   5
   1  10  -7 11674.6 931.315   6
   1  10  -7 11832.8 992.664  47
  -1 -10   6 370.254 218.551  43
  -1 -10   6 700.785 240.892   1
   1  10  -6 399.940 183.201   2
   1  10  -6 364.822 190.959   3
  -1 -10   6 574.998 228.916   9
   1  10  -6 431.203 183.380  15
  -1 -10   6 525.071 197.289   5
  -1 -10   6 349.673 193.142  42
   1  10  -6 712.934 262.327  39
   1  10  -6-203.611 194.789  47
  -1 -10   5 819.600 257.029  42
   1  10  -5 548.687 235.853  39
   1  10  -5 898.956 262.240  47
  -1 -10   5 687.220 261.752   9
  -1 -10   5 1140.33 297.604   5
   1  10  -5 1402.35 312.689   6
  -1 -10   5 644.775 227.079   1
   1  10  -5 920.771 271.852   3
   1  10  -5 981.995 272.041   2
  -1 -10   5 454.386 237.709  43
   1  10  -4 25277.5 1545.56  39
   1  10  -4 25478.8 1500.41   2
  -1 -10   4 27027.8 1552.51   1
   1  10  -4 25306.7 1520.80   3
  -1 -10   4 23105.7 1555.36   9
  -1 -10   4 20795.1 1445.04  43
  -1 -10   4 22959.1 1392.64  25
   1  10  -4 25107.7 1441.86   6
  -1 -10   4 25130.7 1483.85   5
   1  10  -4 26191.2 1460.51  47
   1  10  -3 20628.2 1289.21   2
  -1 -10   3 18883.9 1284.27   1
   1  10  -3 17470.8 1237.65   3
  -1 -10   3 17036.2 1295.47   9
  -1 -10   3 19507.3 1230.60  25
  -1 -10   3 19993.2 1265.12   5
   1  10  -3 19960.3 1222.40   6
   1  10  -3 20175.9 1230.09  47
  -1 -10   2 173.184 135.083  25
  -1 -10   2-43.2062 95.3383   5
   1  10  -2 193.356 141.477   6
   1  10  -2 125.783 130.816  47
  -1 -10   1 166.080 137.502  25
  -1 -10   1 113.507 110.562   5
   1  10  -1 266.567 132.633   6
   1  10  -1 199.802 124.794  47
  -1 -10   0 5674.10 572.561  23
  -1 -10   0 5234.02 549.660  25
   1  10   0 5735.38 565.321  47
  -1 -10  -1 13797.8 885.523  23
  -1 -10  -1 11862.0 834.403  25
   1  10   1 13883.4 897.146  47
  -1 -10  -1 15200.0 979.941  31
  -1 -10  -1 12537.3 858.917  29
  -1 -10  -2 734.067 195.496  23
  -1 -10  -2 1000.03 204.164  35
  -1 -10  -2 985.247 228.938  31
   1  10   2 786.761 182.855  47
  -1 -10  -3 577.483 130.390  35
   1  11 -13 4473.15 346.453  19
   1  11 -12 13108.9 750.266  19
   1  11 -12 10566.1 744.638  17
   1  11 -12 11478.4 765.841  13
   1  11 -11 10021.5 676.816  15
   1  11 -11 10607.0 790.842  13
  -1 -11  11 8595.10 688.487  48
   1  11 -10 7415.78 643.784  16
   1  11 -10 8067.35 635.607  15
  -1 -11  10 6520.48 603.867  48
  -1 -11   9 10357.8 796.601   5
   1  11  -9 11078.6 812.340   6
   1  11  -9 10101.8 814.446  16
   1  11  -9 11344.6 816.772  15
  -1 -11   9 10954.8 815.953  48
   1  11  -8 18046.8 1110.98   6
  -1 -11   8 17569.8 1120.58   5
   1  11  -8 18804.7 1160.99  16
   1  11  -8 18300.5 1116.71  15
  -1 -11   8 14266.8 985.710  48
  -1 -11   7 5323.85 579.345   5
   1  11  -7 4670.69 537.867   6
   1  11  -7 5626.51 594.416  16
   1  11  -7 4890.57 532.640  15
   1  11  -7 5165.71 586.536  47
  -1 -11   6 12663.7 965.496   5
   1  11  -6 13449.0 971.386  47
   1  11  -6 14431.4 1005.16  16
   1  11  -6 13321.5 936.832  15
   1  11  -5 7689.27 701.310   6
   1  11  -5 9528.69 778.190  47
  -1 -11   5 7606.96 690.523  25
   1  11  -5 9325.71 724.699  15
  -1 -11   4 10302.6 805.503  25
   1  11  -4 11358.7 856.004   6
  -1 -11   4 12091.8 899.560   5
   1  11  -4 11489.7 862.174  47
  -1 -11   3 11284.0 838.171  25
  -1 -11   3 12752.7 905.046   5
   1  11  -3 11765.1 837.374   6
   1  11  -3 11603.4 858.036  47
  -1 -11   2 1510.20 272.556  25
   1  11  -2 1051.45 222.223   6
  -1 -11   2 1419.69 267.710   5
   1  11  -2 2032.37 319.758  47
  -1 -11   1 4941.96 472.530  23
   1  11  -1 4952.83 491.677  47
   1  11  -1 4732.91 410.725   6
  -1 -11   0 20685.2 1059.45  23
   1  11   0 21065.1 1097.96  47
  -1 -11   0 19957.0 1084.96  29
  -1 -11   0 21415.9 1131.01  31
  -1 -11  -1 1679.61 230.678  35
  -1 -11  -1 1245.65 177.148  29
   1  11   1 1769.78 259.624  32
  -1 -11  -1 1611.48 237.972  31
   1  11   2 36.0411 56.2366  32
  -1 -11  -2 60.2388 52.5471  31
   1  12 -12 1889.35 192.874  19
   1  12 -11 10468.2 600.331  19
   1  12 -10 2302.62 265.586  19
   1  12 -10 2043.05 296.844  13
   1  12  -9 2934.69 300.205  19
   1  12  -9 2428.91 304.842  16
   1  12  -9 2955.64 341.425   6
  -1 -12   9 3028.17 354.955   5
   1  12  -8 6118.25 536.755   6
  -1 -12   8 6042.87 546.181   5
   1  12  -8 5700.69 500.532  16
  -1 -12   8 5168.34 483.072  25
  -1 -12   7 476.505 176.889   5
  -1 -12   7 462.567 153.859  25
   1  12  -7 617.185 172.359  16
   1  12  -6 17688.0 1006.85   6
  -1 -12   6 17733.3 1045.61   5
   1  12  -6 17431.3 1008.14  47
   1  12  -6 17200.5 978.832  16
  -1 -12   5 29184.8 1450.62   5
   1  12  -5 31372.6 1443.01   6
   1  12  -5 30356.9 1437.48  47
   1  12  -5 27291.1 1367.40  16
  -1 -12   4 3838.56 417.278   5
   1  12  -4 3622.94 392.482   6
   1  12  -4 3008.59 370.871  47
  -1 -12   3 3440.63 364.908   5
   1  12  -3 2696.73 313.988   6
   1  12  -3 2793.19 334.095  47
  -1 -12   2 1125.89 179.956  23
   1  12  -2 1288.87 179.654   6
  -1 -12   2 1437.51 241.293  29
  -1 -12   1 5137.99 401.773  29
   1  13  -9 20602.8 930.477   6
   1  13  -8 324.909 101.657   6
  -1 -13   7 5513.28 446.660   5
   1  13  -6 6245.71 460.722   6
   1  13  -5 2288.17 257.554   6
   1  13  -4 4254.09 335.098   6
  -1 -13   4 5154.97 412.196  29
  -1 -13   3 1052.04 157.798  29
   2 -13   1 4074.59 307.464  23
   2 -13   1 3843.02 292.804  35
   2 -13   1 4340.03 319.494  29
   2 -13   2 4997.99 387.184  23
  -2  13  -3 3989.42 332.519   6
   2 -13   3 3997.77 368.751  29
   2 -13   4 6942.78 514.063   5
  -2  13  -4 7033.92 500.386   6
   2 -13   4 7147.44 520.788  29
  -2  13  -5 37957.3 1599.23   6
   2 -13   5 35915.9 1572.34  29
   2 -13   6 1536.05 233.977   5
  -2  13  -6 1310.17 225.578  15
   2 -13   7 404.040 129.032   5
  -2  13  -7 246.493 99.2634   6
  -2  13  -8 456.854 109.019   6
   2 -12  -1 495.734 134.074  23
   2 -12  -1 630.620 137.489  29
   2 -12   0 12026.2 747.481  23
   2 -12   0 12016.0 701.373  26
   2 -12   0 13991.5 797.924  29
  -2  12  -1 6764.43 464.471   6
   2 -12   1 6404.82 504.526  26
  -2  12  -1 5851.97 530.318  45
   2 -12   2 1055.74 213.865   5
  -2  12  -2 1134.95 211.840   6
   2 -12   2 778.444 190.346  26
  -2  12  -2 1327.57 250.613  45
  -2  12  -3 16559.1 981.937   6
   2 -12   3 17776.8 1035.16   5
   2 -12   3 18039.5 1081.79  29
   2 -12   3 16741.7 971.784  26
  -2  12  -3 15652.7 1026.60  45
  -2  12  -4 656.056 189.056   6
  -2  12  -4 622.865 194.832  45
   2 -12   4 558.274 172.649  26
  -2  12  -5 1681.72 293.346  45
   2 -12   5 1402.13 271.725   5
  -2  12  -5 1218.70 253.461   6
   2 -12   5 822.070 195.477  26
  -2  12  -6 3171.06 400.530   6
   2 -12   6 3005.87 396.703   5
  -2  12  -6 3154.04 424.857  15
  -2  12  -6 3604.58 429.553  45
   2 -12   7 801.257 203.762   5
  -2  12  -7 962.284 215.768   6
  -2  12  -7 815.301 233.029  15
  -2  12  -7 944.232 217.412  45
  -2  12  -8 7000.74 541.340   6
   2 -12   8 7306.47 579.290   5
   2 -12   8 5856.03 498.168  44
  -2  12  -8 5763.16 495.810  13
  -2  12  -8 7030.06 614.467  15
   2 -12   9 25604.9 1317.09  44
  -2  12  -9 32606.9 1461.07  15
  -2  12 -10 13622.8 799.235  15
   2 -11  -3 350.008 121.850  23
   2 -11  -3 343.199 99.4929  29
   2 -11  -2 3442.70 379.900  23
   2 -11  -2 3607.18 383.882  29
   2 -11  -1 3012.31 391.449  23
   2 -11  -1 2739.39 364.375  26
   2 -11  -1 3802.12 432.300  29
   2 -11   0 8218.84 686.348  26
  -2  11   0 9144.40 617.208   6
   2 -11   0 6996.86 613.285   4
   2 -11   1 8324.94 708.655  26
   2 -11   1 8809.84 709.694   5
  -2  11  -1 8675.38 673.698   6
   2 -11   2 21383.2 1276.12  26
   2 -11   2 23358.9 1331.78   5
  -2  11  -2 23316.4 1298.48   6
  -2  11  -3 5247.80 615.049  45
   2 -11   3 6386.79 616.238  26
  -2  11  -3 6689.28 638.529   6
   2 -11   3 5897.36 624.795   5
  -2  11  -4 16964.2 1103.50   6
  -2  11  -4 16351.3 1151.50  45
   2 -11   5 15018.1 1030.99   5
  -2  11  -5 11622.6 976.284  45
  -2  11  -6 4202.59 512.823   6
   2 -11   6 4532.57 535.353   5
  -2  11  -6 3524.11 524.489  15
  -2  11  -6 4029.31 537.561  45
   2 -11   7 3445.73 464.639   5
  -2  11  -7 3112.67 435.441   6
  -2  11  -7 4238.80 559.481  15
  -2  11  -7 3863.06 516.754  45
  -2  11  -8 11063.8 805.149   6
   2 -11   8 11301.7 847.056   5
  -2  11  -8 11978.4 933.323  45
  -2  11  -8 12158.1 982.412  15
  -2  11  -9 11451.4 847.197  45
  -2  11  -9 10844.5 796.373  13
  -2  11 -10 3269.71 370.230  13
  -2  11 -11 518.542 159.779  17
   2 -10  -5 722.720 130.157  35
   2 -10  -5 858.148 142.180  23
   2 -10  -4 4598.24 410.340  31
   2 -10  -4 5154.71 457.037  35
   2 -10  -4 4481.74 396.732  29
   2 -10  -4 5010.41 458.464  23
   2 -10  -3 389.345 164.864  29
   2 -10  -3 731.243 214.500  23
   2 -10  -3 517.241 165.273  31
   2 -10  -2 16319.7 1080.97  26
   2 -10  -2 18359.9 1135.34  29
   2 -10  -2 17863.8 1126.03  23
   2 -10  -2 15591.5 1027.66  31
   2 -10  -1 14813.7 1010.20  31
   2 -10  -1 17646.1 1170.56  29
   2 -10  -1 15969.4 1084.17  26
   2 -10   0 10384.1 816.074   5
  -2  10   0 9850.13 762.775   6
   2 -10   0 9660.73 772.553  31
   2 -10   0 10767.4 868.770  26
   2 -10   0 12037.4 961.320  29
   2 -10   1 90.0095 121.631   5
  -2  10  -1 367.880 191.294   6
   2 -10   1 89.3962 130.474  26
   2 -10   1 67.2583 90.9171  31
   2 -10   2 278.848 184.727   9
  -2  10  -2 367.753 183.433  39
  -2  10  -2 415.566 181.377  40
  -2  10  -2 176.564 154.194   6
   2 -10   2 523.863 203.609   5
  -2  10  -2 50.3450 124.463   3
   2 -10   2 369.642 176.742  34
   2 -10   3 9653.67 933.399  11
   2 -10   3 11731.8 1023.31   9
  -2  10  -3 12613.2 1017.90  40
  -2  10  -3 13985.2 1080.68  39
  -2  10  -3 12849.6 960.294   6
  -2  10  -3 11794.4 990.861   3
   2 -10   3 10250.1 872.423  34
   2 -10   4 3385.06 514.155  11
   2 -10   4 4028.18 575.592   9
  -2  10  -4 4130.11 586.041  39
  -2  10  -4 4508.47 584.312  40
  -2  10  -4 3355.53 514.251  45
   2 -10   4 3108.35 472.889   5
  -2  10  -4 3556.70 495.920   6
  -2  10  -4 3263.64 503.458   3
   2 -10   5 1414.84 331.693   9
   2 -10   5 922.088 275.840  11
   2 -10   5 1167.72 311.270  42
  -2  10  -5 701.826 274.245  39
  -2  10  -5 1059.04 305.894  40
  -2  10  -5 709.435 262.601  45
   2 -10   5 775.772 241.099   5
  -2  10  -5 1038.04 277.059   6
  -2  10  -5 852.282 270.955   3
  -2  10  -6 746.759 257.238   3
   2 -10   6 536.842 214.454  11
   2 -10   6 897.024 277.276   9
   2 -10   6 410.952 158.333  37
  -2  10  -6 881.918 311.374  45
  -2  10  -6 770.732 279.369  39
  -2  10  -6 623.615 239.129  40
   2 -10   6 453.081 217.339  42
   2 -10   6 819.431 244.471   5
  -2  10  -6 654.968 231.652   6
  -2  10  -7 15944.5 1273.43  45
   2 -10   7 15992.3 1122.12   5
  -2  10  -7 15903.8 1101.23   6
   2 -10   8 16337.6 1057.40  48
  -2  10  -8 16497.9 1288.67  45
  -2  10  -8 16832.8 1096.95   6
   2 -10   8 16862.7 1123.93   5
  -2  10  -9 7867.10 809.957  45
  -2  10  -9 6613.08 669.306  13
   2 -10   9 8069.30 691.917  48
  -2  10 -10 140.824 126.879  45
  -2  10 -10 76.0864 93.9107  13
  -2  10 -10 54.3357 146.846  15
   2 -10  10 256.510 127.868  48
  -2  10 -11 13672.6 904.949  45
   2 -10  11 14168.4 965.051  44
  -2  10 -11 11607.2 888.950  17
  -2  10 -11 12889.2 838.188  13
  -2  10 -11 13017.8 962.511  15
   2 -10  11 13643.7 876.499  48
   2 -10  12 8530.93 657.908  44
  -2  10 -12 10425.8 723.225  15
   2  -9  -6 6215.26 453.403  35
   2  -9  -6 6128.77 467.048  23
   2  -9  -5 15902.3 915.680  29
   2  -9  -5 16940.7 999.910  35
   2  -9  -5 18277.3 1044.73  23
   2  -9  -5 16420.2 978.223  31
   2  -9  -4 696.140 204.078  29
   2  -9  -4 911.304 248.861  35
   2  -9  -4 1101.84 264.006  23
   2  -9  -4 886.561 245.899  31
   2  -9  -3 6009.64 634.820  29
   2  -9  -3 5801.16 631.766  26
   2  -9  -3 5403.06 618.915  23
   2  -9  -3 4441.39 555.586  31
   2  -9  -2 11694.8 927.247  26
   2  -9  -2 10997.7 939.996  29
   2  -9  -2 9110.39 840.796  31
   2  -9  -1 371.012 218.953  29
   2  -9  -1 192.151 159.265  26
  -2   9   1 472.213 200.711  40
   2  -9  -1 239.403 132.408   5
  -2   9   1 318.674 146.470   6
   2  -9  -1 404.058 192.037  31
   2  -9   0 675.514 243.604  34
   2  -9   0 413.522 188.641  31
   2  -9   0 520.844 209.423  26
   2  -9   0 622.527 222.100   9
   2  -9   0 449.654 186.163   5
  -2   9   0 448.339 174.744   6
  -2   9   0 261.720 153.476  40
  -2   9   0 500.656 188.420   3
   2  -9   1 1531.52 304.246  31
   2  -9   1 1818.31 382.417  11
   2  -9   1 1956.64 388.495   9
  -2   9  -1 2200.21 392.272   3
   2  -9   1 1795.09 362.192   5
  -2   9  -1 1787.18 335.014   6
   2  -9   1 1644.17 361.144  34
  -2   9  -1 2072.98 396.424  40
   2  -9   2 20618.3 1392.02   9
   2  -9   2 18592.7 1337.49  11
  -2   9  -2 22230.9 1369.93   3
  -2   9  -2 20288.7 1284.98   6
   2  -9   2 22693.9 1360.82   5
  -2   9  -2 22296.9 1394.50  39
  -2   9  -2 20855.0 1374.72  40
   2  -9   2 19599.7 1309.86  34
   2  -9   3 37865.2 1920.72  34
   2  -9   3 34494.0 1963.93  11
  -2   9  -3 36887.0 1949.65   3
   2  -9   3 32723.2 1889.84  42
  -2   9  -3 37143.5 1909.42   6
  -2   9  -3 39744.7 2065.57  39
  -2   9  -3 38971.3 2039.26  40
   2  -9   4 7086.53 753.311  11
   2  -9   4 7713.49 788.154   9
  -2   9  -4 9018.49 895.156  39
  -2   9  -4 7764.65 816.947  40
  -2   9  -4 8449.22 861.371  45
   2  -9   4 6716.10 743.543  42
   2  -9   4 7305.91 721.802   5
   2  -9   4 6737.92 614.960  37
   2  -9   4 7568.94 712.836  34
   2  -9   5 1943.72 342.889  37
  -2   9  -5 2921.26 459.942   3
   2  -9   5 1759.19 374.028   9
   2  -9   5 1537.11 356.234  11
  -2   9  -5 1781.41 422.627  45
   2  -9   5 2397.90 407.604   5
  -2   9  -5 1794.61 354.912   6
  -2   9  -5 2447.17 484.073  39
   2  -9   5 1654.20 372.079  42
  -2   9  -5 1368.26 357.505  40
   2  -9   6 47966.4 2245.61  37
  -2   9  -6 48240.6 2345.03   3
   2  -9   6 44883.7 2102.93  48
   2  -9   6 46155.9 2366.60   9
   2  -9   6 46429.7 2330.20  11
  -2   9  -6 47191.1 2564.90  45
   2  -9   6 42480.5 2366.01  42
   2  -9   6 44225.5 2235.34   5
  -2   9  -6 48115.2 2273.79   6
  -2   9  -6 43575.5 2516.12  39
  -2   9  -6 43172.9 2478.66  40
   2  -9   7 10814.8 907.523  37
  -2   9  -7 12251.3 980.288   3
   2  -9   7 10994.5 1021.78  42
  -2   9  -7 8569.01 977.917  45
   2  -9   7 9752.33 892.273  11
   2  -9   7 10262.4 929.193   9
  -2   9  -7 10589.6 1072.98  40
   2  -9   7 9156.99 833.421   5
  -2   9  -7 11327.8 904.574   6
   2  -9   7 9482.14 819.763  48
   2  -9   8 1852.16 376.208  37
  -2   9  -8 2222.23 495.528  15
  -2   9  -8 2420.67 501.897  45
   2  -9   8 2433.99 413.575  11
  -2   9  -8 2567.44 429.035  10
   2  -9   8 2631.75 401.872   5
  -2   9  -8 1997.60 360.445   6
   2  -9   8 2225.16 389.438  48
   2  -9   8 1903.25 420.269  42
  -2   9  -8 1915.48 441.655  40
   2  -9   9 1459.42 323.822  48
  -2   9  -9 857.657 302.049  45
  -2   9  -9 1136.30 278.527  13
  -2   9  -9 827.476 306.221  15
   2  -9  10 906.521 264.605  48
  -2   9 -10 936.098 289.938  45
  -2   9 -10 910.429 285.395  15
  -2   9 -10 730.512 224.068  13
   2  -9  11 19370.6 1168.43  48
  -2   9 -11 16031.6 1138.84  45
   2  -9  11 14773.3 1098.74  44
  -2   9 -11 15245.1 1061.86  17
  -2   9 -11 15975.7 1019.28  13
  -2   9 -11 16479.3 1166.83  15
   2  -9  12 30727.5 1491.32  48
  -2   9 -12 28559.9 1505.41  15
  -2   9 -12 28142.3 1416.65  17
  -2   9 -12 28561.6 1378.13  13
   2  -9  12 26033.9 1444.27  44
  -2   9 -12 28986.6 1480.16  45
   2  -8  -7 11036.9 686.075  35
   2  -8  -7 10847.8 677.493  31
   2  -8  -6 9718.51 756.189  35
   2  -8  -6 9338.18 657.092  29
   2  -8  -6 10162.0 785.502  23
   2  -8  -5 2367.06 378.512  29
   2  -8  -5 2322.52 408.795  35
   2  -8  -5 2904.20 445.246  23
   2  -8  -5 2616.02 442.584  31
   2  -8  -4 1358.03 318.348  26
   2  -8  -4 1766.80 361.189  29
   2  -8  -4 1875.37 382.910  23
   2  -8  -4 1599.15 361.188  31
   2  -8  -3 6644.19 721.227  29
   2  -8  -3 5789.55 667.287  26
   2  -8  -3 5296.50 645.731  31
   2  -8  -2 28459.8 1694.93  29
   2  -8  -2 27568.5 1614.07  26
  -2   8   2 28350.4 1647.88  40
   2  -8  -2 27392.3 1479.21   5
   2  -8  -2 27553.5 1624.59  31
   2  -8  -1 20382.0 1419.13  34
   2  -8  -1 21915.7 1371.50  31
   2  -8  -1 21794.8 1375.28  26
  -2   8   1 23472.7 1314.16   6
   2  -8  -1 21820.8 1323.40   5
   2  -8  -1 22009.3 1396.46   9
  -2   8   1 24403.2 1456.50  40
  -2   8   1 24018.3 1356.31   3
  -2   8   0 7258.97 692.415   3
   2  -8   0 8178.95 785.620  34
   2  -8   0 8133.22 736.188   5
  -2   8   0 8005.77 762.896  40
   2  -8   0 6820.89 727.055  11
   2  -8   0 7827.85 766.415   9
  -2   8  -1 64015.3 2817.60   3
   2  -8   1 55873.7 2714.77  28
   2  -8   1 62195.1 2851.06  34
   2  -8   1 69045.7 2890.79   5
  -2   8  -1 68447.2 2932.35  40
   2  -8   1 61008.7 2874.50  11
   2  -8   1 71203.7 2989.47   9
  -2   8  -2 40691.2 1994.06  40
  -2   8  -2 36813.7 1846.60   3
   2  -8   2 31832.9 1738.61  28
   2  -8   2 35094.7 1844.61  34
   2  -8   2 31177.8 1788.32  42
   2  -8   2 37097.5 1857.89   5
   2  -8   2 38452.6 1960.87   9
   2  -8   2 36004.5 1891.11  11
  -2   8  -3 5143.31 630.251  40
  -2   8  -3 4381.38 593.855  39
  -2   8  -3 4780.40 550.347   3
   2  -8   3 3769.06 466.913  28
   2  -8   3 3731.86 414.494  37
   2  -8   3 4221.51 517.273  34
   2  -8   3 4037.00 546.949  42
   2  -8   3 4925.81 555.165   5
   2  -8   3 3458.56 498.636  11
   2  -8   3 4724.91 573.302   9
   2  -8   4 519.746 215.301  42
  -2   8  -4 648.174 243.885  39
  -2   8  -4 413.282 216.776  40
   2  -8   4 609.742 186.490  37
  -2   8  -4 497.049 200.225   3
   2  -8   4 614.185 190.263  28
  -2   8  -4 901.804 304.430  45
   2  -8   4 494.924 197.702   9
   2  -8   4 651.859 212.561  11
   2  -8   4 526.657 194.524   5
   2  -8   5 604.795 227.963  42
  -2   8  -5 565.608 230.941  39
  -2   8  -5 443.221 221.933  40
   2  -8   5 569.385 191.585  37
  -2   8  -5 654.893 219.997   3
   2  -8   5 555.084 186.838  28
  -2   8  -5 644.665 257.304  45
   2  -8   5 1112.87 276.284  11
   2  -8   5 601.328 215.186   9
   2  -8   5 928.329 218.954  48
   2  -8   5 983.474 252.366   5
   2  -8   6 567.801 205.931  48
  -2   8  -6 895.513 245.178  12
   2  -8   6 695.877 217.974  11
   2  -8   6 453.832 193.666   9
   2  -8   6 732.280 256.909  42
  -2   8  -6 844.291 304.531  39
  -2   8  -6 397.025 207.362  40
   2  -8   6 1141.93 276.633  37
  -2   8  -6 564.346 181.947  16
   2  -8   6 536.607 194.154  28
  -2   8  -6 268.825 197.101  45
  -2   8  -6 631.798 215.311   3
  -2   8  -6 820.944 242.042   6
   2  -8   6 496.125 199.952   5
   2  -8   7 3961.09 524.275  48
   2  -8   7 4106.60 522.440  11
   2  -8   7 3065.34 466.701   9
   2  -8   7 4239.85 579.649  42
  -2   8  -7 2901.97 528.465  40
   2  -8   7 3155.68 486.914  37
  -2   8  -7 2940.42 547.287  15
  -2   8  -7 3377.69 443.013  16
  -2   8  -7 4250.56 521.551  12
   2  -8   7 3243.38 449.061  28
  -2   8  -7 3395.94 577.219  45
  -2   8  -7 3605.00 510.247   3
  -2   8  -7 3601.59 499.349   6
   2  -8   7 3484.95 470.207   5
   2  -8   8 31301.0 1809.94  42
  -2   8  -8 28194.0 1863.28  40
  -2   8  -8 26487.7 1632.91  13
  -2   8  -8 32523.7 1965.57  15
  -2   8  -8 30805.4 1729.25  12
   2  -8   8 31974.9 1682.09  28
   2  -8   8 31514.0 1814.40  37
   2  -8   8 33550.8 1756.09  11
  -2   8  -8 33498.7 1886.73  10
   2  -8   8 31726.3 1782.89  48
  -2   8  -8 33139.9 1960.83  45
   2  -8   9 3885.61 549.998  42
  -2   8  -9 3664.00 585.444  40
   2  -8   9 4489.98 601.757  37
  -2   8  -9 3199.22 472.268  13
  -2   8  -9 3668.16 571.027  15
  -2   8  -9 3309.99 490.224  12
  -2   8  -9 4002.54 598.643  10
  -2   8  -9 3386.19 559.112  45
   2  -8   9 3591.31 468.240  28
   2  -8   9 3984.18 562.482  48
   2  -8  10 21907.2 1298.67  28
   2  -8  10 22656.4 1467.68  48
  -2   8 -10 22470.3 1500.21  45
  -2   8 -10 21673.8 1317.43  13
  -2   8 -10 23214.7 1487.61  15
  -2   8 -11 13742.0 908.598  24
  -2   8 -11 15176.0 1148.92  45
   2  -8  11 16952.7 1172.08  44
  -2   8 -11 17294.0 1090.97  17
  -2   8 -11 15178.0 1011.24  13
  -2   8 -11 16751.7 1147.22  15
   2  -8  11 17504.7 1048.30  28
  -2   8 -12 1534.04 244.721  24
   2  -8  12 1530.20 282.835  44
  -2   8 -12 1813.67 337.814  45
  -2   8 -12 1650.49 269.863  17
  -2   8 -12 1989.45 331.363  15
   2  -8  12 1594.50 254.107  28
   2  -7  -8 2682.82 317.514  31
   2  -7  -8 3239.06 349.452  35
   2  -7  -7 28726.5 1433.29  35
   2  -7  -7 27852.5 1449.86  23
   2  -7  -7 27953.6 1402.29  31
   2  -7  -6 16496.0 1151.48  31
   2  -7  -6 14287.3 1018.71  29
   2  -7  -6 14742.4 1111.10  35
   2  -7  -6 14660.4 995.064  14
   2  -7  -6 14997.0 1137.14  23
   2  -7  -5 1976.59 387.209  29
   2  -7  -5 2865.53 488.787  26
   2  -7  -5 2690.04 475.567  35
   2  -7  -5 2220.26 433.070  23
  -2   7   5 2577.08 360.427  47
   2  -7  -5 2202.34 386.145  14
   2  -7  -4 18153.1 1166.33  14
   2  -7  -4 19648.6 1327.97  31
   2  -7  -4 17726.9 1282.82  23
  -2   7   4 17876.7 1065.21  47
  -2   7   4 14238.2 1163.33  41
   2  -7  -4 17116.4 1245.04  26
   2  -7  -4 17610.2 1268.36  29
   2  -7  -3 57761.1 2775.18  26
   2  -7  -3 64636.6 2908.59  29
   2  -7  -3 59318.9 2844.56  31
  -2   7   3 61035.4 2546.95  47
   2  -7  -2 4678.62 597.823  34
   2  -7  -2 3794.05 522.799  31
   2  -7  -2 5104.62 629.294  29
   2  -7  -2 5260.17 597.038  26
   2  -7  -2 3550.33 471.035   9
   2  -7  -2 4110.31 479.011   5
  -2   7   2 4138.49 466.143   3
  -2   7   2 4303.11 441.809  47
   2  -7  -1 1135.71 293.496  34
  -2   7   1 1287.50 224.524  38
   2  -7  -1 1262.22 276.253  14
  -2   7   1 1027.79 208.628  47
   2  -7  -1 1370.10 295.361   9
  -2   7   1 1407.01 274.003   3
   2  -7  -1 1435.15 291.250   5
   2  -7   0 2899.39 407.947   5
   2  -7   0 2851.73 396.630  28
   2  -7   0 2554.13 400.604  34
  -2   7   0 2281.53 355.349   3
   2  -7   0 2193.67 307.753  43
   2  -7   0 3036.24 436.886   9
  -2   7  -1 13442.2 978.995  40
   2  -7   1 13380.0 970.426  11
   2  -7   1 16983.1 1082.80   9
   2  -7   1 14057.7 964.132   5
   2  -7   1 13729.0 982.589  34
  -2   7  -1 16564.2 1004.19   3
   2  -7   1 12222.2 789.214  43
   2  -7   2 78961.9 3227.61  11
   2  -7   2 76779.8 3197.68  42
   2  -7   2 70701.3 2890.06  43
   2  -7   2 76001.7 2932.00  37
  -2   7  -2 75902.7 3261.86  40
  -2   7  -2 79733.6 3175.93   3
  -2   7  -3 20549.2 1334.88  40
  -2   7  -3 19500.0 1334.03  39
   2  -7   3 22595.5 1270.58   5
   2  -7   3 19914.7 1226.42  11
   2  -7   3 21998.4 1298.83   9
   2  -7   3 22779.2 1167.40  37
   2  -7   3 21588.4 1230.58   1
   2  -7   3 20341.9 1078.39  43
   2  -7   3 22246.5 1327.88  42
   2  -7   4 1147.14 284.049  42
  -2   7  -4 1529.45 332.927  39
  -2   7  -4 1481.52 335.261  40
   2  -7   4 922.332 222.604  37
   2  -7   4 1164.80 273.202   5
   2  -7   4 1254.82 234.852  48
  -2   7  -4 775.603 202.726  12
   2  -7   4 1158.08 265.823   9
   2  -7   4 1371.52 281.020  11
   2  -7   4 1118.40 220.693  43
  -2   7  -4 681.479 247.908  45
  -2   7  -4 1105.06 256.337   3
  -2   7  -5 34441.6 1945.14  45
   2  -7   5 34862.1 1667.44  43
  -2   7  -5 36577.5 1957.11  40
   2  -7   5 37712.8 1880.61  42
  -2   7  -5 36214.6 1927.21  39
   2  -7   5 37252.6 1823.41  37
  -2   7  -5 35353.1 1738.58  12
  -2   7  -5 35933.0 1706.99  16
   2  -7   5 37983.2 1776.27  28
   2  -7   5 34170.4 1731.51  48
   2  -7   5 37244.4 1868.36   9
   2  -7   5 37289.3 1788.19  11
   2  -7   5 35791.5 1798.04   5
  -2   7  -5 38556.4 1865.19   3
  -2   7  -6 51315.6 2568.42  45
   2  -7   6 54327.5 2274.78  43
  -2   7  -6 53794.4 2583.35  40
  -2   7  -6 50567.3 2502.35  39
   2  -7   6 56901.1 2489.07  42
   2  -7   6 52403.0 2449.86  37
  -2   7  -6 54082.8 2378.95  12
  -2   7  -6 48164.4 2280.71  16
   2  -7   6 53359.2 2365.78  28
   2  -7   6 52769.1 2434.57  48
   2  -7   6 53500.4 2380.10  11
   2  -7   6 55541.2 2472.93   9
   2  -7   6 51313.3 2371.76   5
  -2   7  -6 54106.9 2473.96   3
  -2   7  -7 1565.18 358.326  45
   2  -7   7 2073.04 311.131  43
   2  -7   7 1216.57 286.350  42
  -2   7  -7 1061.11 294.000  40
  -2   7  -7 1906.04 328.450  36
  -2   7  -7 1539.48 354.342  15
  -2   7  -7 1536.84 289.434  16
   2  -7   7 1753.76 318.629  28
   2  -7   7 1975.30 379.654  48
  -2   7  -7 2034.31 348.954  12
   2  -7   7 1930.21 324.426  11
   2  -7   7 1304.52 274.230   9
   2  -7   7 1893.28 320.849   5
  -2   7  -7 2169.88 380.792   6
  -2   7  -7 1426.20 317.496   3
  -2   7  -8 4938.10 623.516  45
   2  -7   8 4524.09 490.200  43
   2  -7   8 4247.34 581.977  37
  -2   7  -8 4065.58 505.435  13
  -2   7  -8 4071.28 510.883  12
  -2   7  -8 4159.23 579.230  15
   2  -7   8 4488.62 522.492  28
   2  -7   8 3735.27 501.114  42
  -2   7  -8 4261.19 599.343  40
   2  -7   8 4881.35 550.565  11
  -2   7  -8 4330.05 628.691  10
  -2   7  -8 3940.38 521.946  18
   2  -7   8 5095.37 640.298  48
  -2   7  -9 2654.88 466.708  40
   2  -7   9 1940.62 367.377  42
   2  -7   9 3052.14 498.155  37
  -2   7  -9 2342.19 386.667  13
  -2   7  -9 2873.15 469.684  15
   2  -7   9 1996.16 364.670  11
  -2   7  -9 2395.11 409.893  12
  -2   7  -9 2917.42 531.006  10
  -2   7  -9 2847.81 472.389  45
   2  -7   9 2083.28 366.662  28
   2  -7   9 2026.01 416.215  48
   2  -7  10 15328.3 1051.15  28
  -2   7 -10 15307.1 1040.52  17
  -2   7 -10 13094.9 968.661  13
  -2   7 -10 15161.0 1114.53  15
  -2   7 -10 15577.7 1158.48  45
   2  -7  11 16260.7 1069.03  28
   2  -7  11 18337.1 1223.18  48
  -2   7 -11 17477.7 1215.94  45
   2  -7  11 15134.4 1095.14  44
  -2   7 -11 16267.5 1116.50  15
  -2   7 -11 15759.8 1032.82  17
  -2   7 -11 17433.6 1072.11  13
   2  -7  12 461.671 159.096  28
   2  -7  12 651.377 211.024  48
  -2   7 -12 424.124 164.230  24
   2  -7  12 188.455 110.363  44
  -2   7 -12 361.003 186.697  45
  -2   7 -12 575.531 170.873  17
  -2   7 -12 568.316 171.282  15
  -2   7 -13 11776.4 691.724  24
   2  -7  13 11918.2 765.587  48
   2  -7  13 10459.7 646.527  28
   2  -6  -9 9540.05 630.711  31
   2  -6  -9 10324.7 674.076  35
   2  -6  -8 5368.11 590.303  35
   2  -6  -8 6760.51 681.234  23
   2  -6  -8 5738.38 587.278  31
   2  -6  -7 2135.65 406.453  31
   2  -6  -7 2786.53 419.058  29
   2  -6  -7 2673.16 472.211  35
   2  -6  -7 3651.32 554.506  23
  -2   6   7 2420.58 345.616  47
   2  -6  -7 3126.25 420.073  14
   2  -6  -6 2301.07 452.517  31
   2  -6  -6 2981.01 514.591  29
   2  -6  -6 2535.98 485.340  35
   2  -6  -6 2744.05 531.708  23
   2  -6  -6 3135.42 451.219  14
  -2   6   6 2322.59 371.514  47
   2  -6  -5 6323.87 648.986  14
   2  -6  -5 5812.40 713.997  29
   2  -6  -5 5966.54 727.640  26
  -2   6   5 5533.01 587.701  47
  -2   6   5 5131.79 649.502  41
   2  -6  -4 15043.3 1174.32  31
   2  -6  -4 17536.9 1250.22  29
   2  -6  -4 16654.1 1221.47  26
  -2   6   4 14594.2 1127.05  41
  -2   6   4 15142.6 1007.45  47
   2  -6  -4 17004.5 1102.83  14
   2  -6  -3 14834.0 1110.28  31
   2  -6  -3 13522.7 958.651   9
  -2   6   3 15247.5 947.217  47
   2  -6  -3 15888.9 1123.64  26
   2  -6  -3 16954.1 1197.42  29
  -2   6   3 16335.0 932.503  38
   2  -6  -3 14102.9 1096.12  34
   2  -6  -2 11017.7 804.230   5
   2  -6  -2 11841.2 888.865  26
   2  -6  -2 9915.18 788.383   9
  -2   6   2 10887.3 748.014   3
  -2   6   2 10672.0 687.913  38
   2  -6  -2 10485.5 871.170  34
  -2   6   2 10284.9 703.169  47
   2  -6  -1 244.013 133.314  14
  -2   6   1 160.791 94.9797  47
  -2   6   1 157.037 98.1576   3
  -2   6   1 217.206 96.0102  38
   2  -6  -1 139.185 94.1945   5
   2  -6  -1 227.599 125.651   9
   2  -6   0 42536.6 1971.20   9
  -2   6   0 39944.3 1697.92  38
  -2   6   0 44503.1 1899.57   3
   2  -6   0 41686.9 1907.11   5
   2  -6   0 38738.1 1728.26  43
   2  -6   1 76414.4 3145.06  11
   2  -6   1 78875.5 3170.69   9
   2  -6   1 77828.7 2885.07  37
   2  -6   1 77516.3 3091.06   1
  -2   6  -1 78197.7 3089.93   3
   2  -6   1 73272.3 2886.95  43
   2  -6   1 78781.7 3125.91  42
   2  -6   1 77138.0 3106.19   5
   2  -6   2 1005.74 224.408   5
   2  -6   2 1522.55 268.164  11
   2  -6   2 1270.26 261.420   9
   2  -6   2 892.365 184.133  37
   2  -6   2 1817.37 308.075  42
  -2   6  -2 1344.80 249.764   3
   2  -6   2 1481.83 256.493   1
   2  -6   2 1285.77 196.705  43
   2  -6   3 2369.25 289.357  43
   2  -6   3 2600.67 330.570  37
  -2   6  -3 2871.49 321.798  12
   2  -6   3 3428.97 384.833  11
   2  -6   3 3497.71 414.811   9
  -2   6  -3 2441.77 374.375  40
   2  -6   3 2183.08 345.932  42
  -2   6  -3 2863.23 395.682  39
   2  -6   3 2941.44 363.600   1
   2  -6   3 2601.80 351.970   5
  -2   6  -4 13736.4 963.145  45
   2  -6   4 13150.2 766.934  43
   2  -6   4 13978.2 880.779  37
  -2   6  -4 14932.9 837.024  12
   2  -6   4 13953.2 859.650  48
   2  -6   4 13660.1 849.979  11
   2  -6   4 13569.6 914.199   9
   2  -6   4 13654.7 886.369  42
  -2   6  -4 14409.2 957.017  40
  -2   6  -4 13035.3 903.094  39
  -2   6  -4 14126.8 900.355   3
   2  -6   4 13526.9 887.427   5
   2  -6   5 69644.8 2644.18  43
  -2   6  -5 69647.6 2935.21  45
   2  -6   5 71179.7 2808.95  42
  -2   6  -5 67389.0 2854.00  39
  -2   6  -5 66056.0 2888.80  40
   2  -6   5 65127.9 2837.82  37
  -2   6  -5 63904.2 2693.48  16
  -2   6  -5 66972.2 2740.72  12
   2  -6   5 67166.9 2825.46  48
   2  -6   5 70156.0 2773.46  11
   2  -6   5 66673.8 2830.63   9
  -2   6  -5 68886.8 2856.65   3
   2  -6   5 68078.2 2801.71   5
   2  -6   6 10436.0 747.045  42
  -2   6  -6 11126.8 844.032  40
   2  -6   6 9268.17 707.214   5
  -2   6  -6 10480.7 743.023  12
  -2   6  -6 9282.55 702.781  16
  -2   6  -6 9839.28 814.160  15
   2  -6   6 8481.77 697.090  28
   2  -6   6 10533.0 679.996  43
  -2   6  -6 10474.8 830.642  45
   2  -6   6 11710.2 773.221  11
   2  -6   6 9640.12 732.354   9
  -2   6  -6 9895.99 779.331   3
   2  -6   6 11092.7 842.452  48
   2  -6   7 7306.56 627.221  42
  -2   6  -7 5746.62 623.913  40
   2  -6   7 6794.91 687.343  37
  -2   6  -7 5777.85 539.141  36
  -2   6  -7 5772.04 570.259  12
  -2   6  -7 6581.60 591.369  13
  -2   6  -7 5372.35 604.115  15
   2  -6   7 6558.06 605.039  28
  -2   6  -7 6432.98 651.761  45
   2  -6   7 6919.37 600.630  11
  -2   6  -7 5565.76 577.020   3
   2  -6   7 5871.11 644.509  48
  -2   6  -8 13605.2 1021.12  45
  -2   6  -8 14360.0 987.098  12
  -2   6  -8 12136.2 887.527  13
  -2   6  -8 14071.0 1021.62  15
   2  -6   8 13281.2 951.039  28
   2  -6   8 15804.0 1111.54  37
   2  -6   8 14203.7 962.682  42
  -2   6  -8 13042.5 1013.31  40
  -2   6  -8 11911.7 932.810  18
   2  -6   8 13383.7 932.061  11
  -2   6  -9 22492.7 1401.87  45
   2  -6   9 23644.6 1443.57  37
  -2   6  -9 19504.1 1229.10  13
  -2   6  -9 22319.9 1362.55  15
   2  -6   9 21460.6 1313.21  28
   2  -6   9 24028.7 1350.04  11
   2  -6   9 21298.0 1308.48  42
  -2   6  -9 20243.9 1313.78  18
  -2   6 -10 7858.01 697.140  17
  -2   6 -10 8533.84 721.336  13
  -2   6 -10 8461.21 793.493  12
  -2   6 -10 8298.66 760.836  15
   2  -6  10 8377.78 767.833  28
  -2   6 -10 8816.68 939.728  10
   2  -6  10 9256.90 870.831  48
  -2   6 -10 7308.13 752.130  45
   2  -6  11 11541.1 898.530  28
   2  -6  11 10162.9 813.307  44
  -2   6 -11 11861.3 957.274  45
  -2   6 -11 10562.2 759.192  22
   2  -6  11 13163.8 982.833  48
  -2   6 -11 11260.3 822.903  13
  -2   6 -11 11733.9 884.895  15
  -2   6 -11 10595.4 797.431  17
   2  -6  12 326.070 144.332  28
  -2   6 -12 571.115 199.961  45
  -2   6 -12 213.413 114.328  22
   2  -6  12 187.173 117.100  48
  -2   6 -12 228.400 126.251  17
  -2   6 -12 290.619 147.096  15
   2  -6  13 2170.26 285.149  28
  -2   6 -13 2035.94 312.816  24
   2  -5 -10 167.289 102.082  35
   2  -5 -10-18.9030 72.2206  31
  -2   5   9 1233.83 212.170  47
   2  -5  -9 1268.49 232.520  20
   2  -5  -9 1183.79 297.299  35
   2  -5  -9 1702.55 312.468  31
   2  -5  -8 4993.85 632.204  31
   2  -5  -8 5240.26 682.458  35
  -2   5   8 4897.40 526.112  47
   2  -5  -8 4605.32 527.300  20
   2  -5  -8 4296.71 495.174  14
   2  -5  -7 22345.4 1487.20  29
   2  -5  -7 24400.8 1566.21  31
   2  -5  -7 22771.9 1603.89  35
  -2   5   7 20710.8 1342.38  47
   2  -5  -7 22095.0 1339.13  14
  -2   5   6 925.713 297.650  41
   2  -5  -6 837.086 288.440  29
   2  -5  -6 606.550 268.655  31
   2  -5  -6 668.330 286.480  35
  -2   5   6 769.876 240.732  47
   2  -5  -6 623.823 226.477  14
   2  -5  -5 45049.8 2102.91  14
   2  -5  -5 45135.7 2300.38  31
  -2   5   5 39998.8 2044.08  47
  -2   5   5 45171.1 2066.18  38
  -2   5   5 41693.4 2232.67  41
   2  -5  -5 41597.0 2193.85  27
   2  -5  -5 45096.8 2352.86  26
   2  -5  -5 41922.8 2260.15  29
   2  -5  -4 59535.2 2501.94  14
   2  -5  -4 53952.9 2640.23  29
   2  -5  -4 55542.6 2559.72  27
   2  -5  -4 60780.4 2722.61  26
  -2   5   4 52475.9 2418.68  47
   2  -5  -4 56080.6 2526.14  46
  -2   5   4 54544.1 2387.54  38
  -2   5   3 2384.62 309.862  38
   2  -5  -3 1875.68 353.922  34
   2  -5  -3 1820.09 348.519  31
   2  -5  -3 2663.28 422.380  29
   2  -5  -3 2696.36 419.554  26
   2  -5  -3 1976.04 303.756   9
  -2   5   3 2144.74 310.890  47
   2  -5  -3 2753.12 389.084  46
  -2   5   3 1725.22 254.477   3
   2  -5  -3 2018.94 321.229  14
   2  -5  -2 1012.81 217.576   5
   2  -5  -2 673.049 197.702  11
   2  -5  -2 1016.16 215.198   9
   2  -5  -2 872.325 211.524  46
  -2   5   2 809.031 180.578  47
  -2   5   2 1006.26 197.450   3
  -2   5   2 1098.12 190.933  38
   2  -5  -1 5587.70 522.369  11
   2  -5  -1 6579.62 559.807   9
  -2   5   1 6740.90 450.675  38
  -2   5   1 6856.90 523.552   3
   2  -5  -1 6374.57 551.854   5
  -2   5   0 45641.1 1977.70  40
   2  -5   0 45496.7 1925.70  14
   2  -5   0 43888.7 1937.09   9
   2  -5   0 44312.4 1679.80  37
  -2   5   0 43115.0 1725.06  38
   2  -5   0 43777.9 1912.71  42
   2  -5   0 42343.4 1751.88  43
   2  -5   0 43370.1 1905.19   5
  -2   5   0 44312.8 1868.30   3
   2  -5   1 50251.7 2112.89  42
   2  -5   1 46599.7 1883.61  43
   2  -5   1 50271.9 1935.00  37
   2  -5   1 50426.4 2077.24  11
  -2   5  -1 49448.4 2052.36   3
   2  -5   2 15425.2 922.902  42
  -2   5  -2 15532.7 783.536  12
   2  -5   2 17669.5 951.309   9
   2  -5   2 16591.2 881.286  11
   2  -5   2 15256.8 832.214  37
   2  -5   2 15469.0 784.384  43
   2  -5   2 16092.8 887.107   1
   2  -5   2 15978.5 903.242   5
   2  -5   3 1060.15 202.009  42
  -2   5  -3 1580.70 252.361  39
   2  -5   3 1351.07 223.085  37
  -2   5  -3 1544.87 208.923  12
   2  -5   3 1742.82 266.944   9
   2  -5   3 1281.81 206.987  11
   2  -5   3 1384.87 183.576  43
  -2   5  -3 1455.16 241.356   3
   2  -5   3 1194.11 221.731   5
   2  -5   4 128270. 4890.49  37
  -2   5  -4 137084. 4803.70  12
   2  -5   4 132693. 4819.30  11
   2  -5   4 140465. 4913.38   9
  -2   5  -4 131841. 4900.90   3
   2  -5   4 128689. 4869.59  48
   2  -5   4 132283. 4809.74  42
  -2   5  -4 128897. 4862.45  39
   2  -5   4 135332. 4881.43   5
   2  -5   5 55724.8 2347.42   5
  -2   5  -5 61222.7 2385.09  12
  -2   5  -5 58342.8 2343.73  16
   2  -5   5 60205.3 2382.62  11
   2  -5   5 58526.5 2383.07   9
  -2   5  -5 57888.3 2422.25  39
  -2   5  -5 57801.0 2449.57  40
   2  -5   5 57771.5 2346.67  42
  -2   5  -5 56225.6 2453.32  45
   2  -5   5 55682.3 2453.21  48
  -2   5  -5 61532.6 2474.36   3
   2  -5   6 10856.2 795.150  37
  -2   5  -6 9573.88 663.163  36
  -2   5  -6 9626.11 682.631  16
  -2   5  -6 9180.09 731.136  15
  -2   5  -6 10472.7 717.080  12
   2  -5   6 9250.01 637.833   9
   2  -5   6 10938.0 722.888  11
  -2   5  -6 10095.2 762.108  45
   2  -5   6 9332.24 764.186  48
  -2   5  -6 10451.7 747.551   3
  -2   5  -6 10966.3 779.402  40
   2  -5   6 9719.00 678.752  42
  -2   5  -7 12961.3 852.519  13
  -2   5  -7 14438.9 922.311  12
  -2   5  -7 13258.2 919.841  15
   2  -5   7 14728.9 999.262  37
  -2   5  -7 12730.7 800.943  36
   2  -5   7 13898.4 881.826  42
  -2   5  -7 14095.1 957.885  40
  -2   5  -7 11876.1 868.799  18
  -2   5  -7 13832.9 951.595  45
  -2   5  -8 13209.7 968.564  45
  -2   5  -8 13480.0 904.284  13
  -2   5  -8 12916.2 935.927  15
  -2   5  -8 13617.9 1083.42  10
   2  -5   8 14797.3 1025.52  37
  -2   5  -8 11711.5 944.492  40
   2  -5   8 14725.7 949.612  42
  -2   5  -8 12914.6 849.173  20
  -2   5  -8 11569.2 897.806  18
   2  -5   8 14662.1 1066.83  48
  -2   5  -9 62966.7 2908.64  45
  -2   5  -9 60322.4 2749.28  17
  -2   5  -9 65547.4 2906.90  12
  -2   5  -9 64568.5 2795.01  13
  -2   5  -9 63157.5 2852.89  15
   2  -5   9 67398.6 2881.90  11
  -2   5  -9 72731.8 3190.31  10
   2  -5   9 64343.4 2893.38  37
   2  -5   9 65131.0 2858.59  42
  -2   5  -9 62599.4 2875.99  18
  -2   5  -9 67286.1 2758.01  20
   2  -5   9 71930.2 3080.01  48
   2  -5  10 20409.9 1280.87  44
  -2   5 -10 21598.9 1373.94  45
   2  -5  10 20782.7 1296.06  37
  -2   5 -10 22464.4 1267.52  17
  -2   5 -10 23283.1 1344.16  15
  -2   5 -10 25431.3 1456.93  12
  -2   5 -10 22471.3 1286.02  13
  -2   5 -10 22798.7 1534.83  10
   2  -5  10 18644.9 1271.48  38
   2  -5  10 21033.2 1340.40  42
   2  -5  10 23593.3 1431.57  48
  -2   5 -10 22029.4 1241.45  20
  -2   5 -10 21789.3 1394.67  18
  -2   5 -11 4309.47 468.045  17
  -2   5 -11 4383.78 499.829  15
   2  -5  11 4013.79 434.883  44
  -2   5 -11 4034.29 531.524  45
  -2   5 -11 3531.98 468.589  22
   2  -5  11 3863.18 497.959  48
  -2   5 -11 4975.51 494.226  20
   2  -5  12 1741.42 327.321  28
  -2   5 -12 1652.62 332.161  45
  -2   5 -12 1945.71 302.466  22
  -2   5 -12 1633.49 255.963  17
   2  -5  12 1761.55 289.071  48
  -2   5 -13 13406.5 930.183  24
  -2   5 -13 14274.7 769.637  22
   2  -5  13 12952.4 825.264  28
   2  -4 -11 61.1224 81.0423  35
   2  -4 -10 7844.35 613.564  20
   2  -4 -10 8680.65 690.539  31
   2  -4 -10 9591.22 791.294  35
   2  -4  -9 19968.0 1413.01  35
   2  -4  -9 20968.7 1330.38  31
  -2   4   9 17138.4 1125.04  47
   2  -4  -9 18030.4 1177.69  20
   2  -4  -9 17601.2 1083.00  14
   2  -4  -8 6702.02 803.091  31
   2  -4  -8 7478.88 792.440  29
   2  -4  -8 7963.83 922.709  35
  -2   4   8 7788.45 774.900  47
   2  -4  -8 7875.42 712.273  14
  -2   4   7 11247.3 1092.46  41
  -2   4   7 11031.2 927.584  38
   2  -4  -7 10843.8 1015.78  29
   2  -4  -7 10402.2 1012.72  31
   2  -4  -7 11325.4 1110.60  35
   2  -4  -7 9972.12 877.986  25
   2  -4  -7 12872.0 944.326  14
   2  -4  -6 5418.05 730.062  35
   2  -4  -6 6293.35 731.666  31
   2  -4  -6 5351.42 680.944  29
   2  -4  -6 6523.78 647.508  14
  -2   4   6 7117.40 801.666  41
  -2   4   6 6473.18 653.465  38
   2  -4  -5 17440.1 1220.93  31
   2  -4  -5 16511.3 1190.54  29
   2  -4  -5 17799.3 1217.80  27
   2  -4  -5 17851.9 1111.87  46
  -2   4   5 16969.1 1052.16  38
  -2   4   5 18002.3 1253.42  41
   2  -4  -5 18249.0 1107.75  14
   2  -4  -4 18324.2 1047.47  46
  -2   4   4 15664.8 922.991  38
   2  -4  -4 14288.7 838.088   9
   2  -4  -4 17055.7 1002.38  14
   2  -4  -3 1158.55 224.840  14
   2  -4  -3 616.581 153.265   9
   2  -4  -3 578.436 166.164  46
  -2   4   3 832.236 174.517  38
  -2   4   3 635.732 144.969   3
   2  -4  -2 1710.81 278.408  11
   2  -4  -2 2205.07 284.187   9
  -2   4   2 1734.38 223.939  38
   2  -4  -2 1931.37 275.862  46
  -2   4   2 1779.90 232.622   3
   2  -4  -2 2589.05 311.518  14
   2  -4  -1 140661. 5072.37   9
  -2   4   1 147588. 4917.61  38
  -2   4   1 142709. 5016.80   3
   2  -4   0 138296. 4753.09   9
  -2   4   0 119872. 4774.88  40
   2  -4   0 141234. 4784.40  42
   2  -4   0 126473. 4542.57  43
  -2   4   0 123619. 4525.23  38
   2  -4   0 134971. 4559.00  37
  -2   4   0 139501. 4700.75   3
  -2   4  -1 49478.6 1955.54  12
   2  -4   1 57806.3 2159.46   9
  -2   4  -1 52380.0 2157.29  40
   2  -4   1 52176.0 2152.86  42
   2  -4   1 53055.0 1965.01  43
   2  -4   1 55876.0 2042.66  37
  -2   4  -1 53813.2 2092.06   3
   2  -4   2 62384.2 2285.16  11
   2  -4   2 60355.9 2336.52   9
  -2   4  -2 57950.5 2293.78  39
  -2   4  -2 60934.3 2333.19  40
   2  -4   2 59535.2 2292.59  42
   2  -4   2 57134.8 2150.76  43
   2  -4   2 56181.5 2270.60  37
  -2   4  -2 61167.1 2211.04  12
   2  -4   3 69612.0 2587.86  11
  -2   4  -3 68006.3 2547.30  12
   2  -4   3 71348.5 2638.47   9
  -2   4  -3 68461.8 2596.76  39
   2  -4   3 67809.9 2546.00  42
   2  -4   3 65743.2 2627.27  37
  -2   4  -3 65964.6 2616.56   3
   2  -4   4 3900.08 383.063  48
   2  -4   4 3702.49 320.879  42
  -2   4  -4 3505.73 340.328  39
  -2   4  -4 3681.02 335.776  12
   2  -4   4 3785.20 337.730   9
  -2   4  -4 4037.34 374.357   3
  -2   4  -5 1578.14 247.323  15
  -2   4  -5 1112.99 193.493  16
   2  -4   5 1047.93 175.678   9
  -2   4  -5 1348.16 217.025  12
   2  -4   5 1044.50 181.978  42
   2  -4   5 1160.82 206.293  41
   2  -4   5 1337.71 241.341  48
  -2   4  -5 662.161 151.125  36
   2  -4   5 918.521 205.830  37
  -2   4  -5 1278.03 220.097   3
  -2   4  -6 265.218 117.494  13
  -2   4  -6 473.291 155.996  15
  -2   4  -6 408.856 140.804  12
   2  -4   6 240.890 102.821  42
   2  -4   6 451.577 152.531  41
   2  -4   6 328.911 136.153  37
  -2   4  -6 169.539 85.1508  36
  -2   4  -7 11877.6 787.609  13
  -2   4  -7 11631.0 821.246  15
   2  -4   7 13102.7 873.464  37
  -2   4  -7 10427.7 705.122  36
   2  -4   7 12301.3 838.665  41
  -2   4  -7 11551.8 853.360  40
   2  -4   7 12285.8 805.701  42
  -2   4  -7 11604.6 826.256  18
   2  -4   7 14008.2 945.068  48
  -2   4  -8 22131.7 1359.73  45
  -2   4  -8 23232.2 1286.55  17
  -2   4  -8 24202.1 1318.10  13
  -2   4  -8 24039.5 1353.25  15
  -2   4  -8 25676.9 1416.29  12
  -2   4  -8 24088.2 1476.54  10
   2  -4   8 25432.6 1384.92  37
   2  -4   8 24199.8 1345.29  42
   2  -4   8 24964.3 1394.10  41
  -2   4  -8 26309.0 1333.31  20
  -2   4  -8 23900.6 1376.52  18
   2  -4   8 27317.0 1498.78  48
  -2   4  -9 51559.3 2430.07  45
   2  -4   9 46903.6 2281.98  44
  -2   4  -9 52672.6 2301.07  17
  -2   4  -9 49628.0 2328.19  15
  -2   4  -9 51053.6 2307.29  13
  -2   4  -9 54695.6 2561.68  10
  -2   4  -9 51610.3 2427.62  12
   2  -4   9 52425.1 2336.70  37
   2  -4   9 59989.6 2537.72  48
   2  -4   9 55828.6 2460.35  41
   2  -4   9 43304.8 2256.97  38
   2  -4   9 49479.6 2360.41  42
  -2   4  -9 53124.5 2442.44  18
  -2   4  -9 50262.4 2284.88  20
   2  -4  10 3090.58 454.009  38
   2  -4  10 2915.16 444.001  42
   2  -4  10 2833.13 442.753  41
  -2   4 -10 3751.98 507.857  45
   2  -4  10 2802.22 376.003  44
  -2   4 -10 2536.23 373.949  17
  -2   4 -10 3072.08 425.700  15
  -2   4 -10 2589.31 436.752  18
  -2   4 -10 2329.51 376.757  20
   2  -4  10 2667.72 421.903  48
  -2   4 -10 2988.41 458.621  12
  -2   4 -10 3380.59 508.354  10
   2  -4  10 2906.10 432.718   8
  -2   4 -11 2792.83 361.316  17
  -2   4 -11 2546.23 413.626  45
  -2   4 -11 1623.78 358.144  18
  -2   4 -11 2413.04 357.121  20
   2  -4  11 2554.52 377.188  48
   2  -4  12 1772.56 273.604  48
  -2   4 -12 1996.76 352.297  22
  -2   4 -12 1914.11 278.597  20
  -2   4 -12 1965.74 278.861  17
  -2   4 -13 4061.89 494.710  24
  -2   4 -13 4760.94 445.366  22
   2  -4  13 5150.32 476.789  28
   2  -3 -11 4364.91 430.354  20
   2  -3 -11 5385.09 557.405  35
   2  -3 -11 4418.77 426.604  31
  -2   3  10 11988.0 898.788  47
   2  -3 -10 14105.4 1009.33  20
   2  -3 -10 13110.7 1015.01  31
   2  -3  -9 757.745 273.235  31
   2  -3  -9 209.546 218.510  35
   2  -3  -9 354.741 180.045  22
   2  -3  -9 748.354 250.660  20
   2  -3  -9 630.113 204.389  14
  -2   3   8 3897.65 536.247  38
  -2   3   8 5318.09 732.486  41
   2  -3  -8 4408.19 605.212  29
   2  -3  -8 4396.80 635.481  31
   2  -3  -8 5359.63 738.532  35
   2  -3  -8 4985.72 618.647  25
   2  -3  -8 4549.83 543.017  22
   2  -3  -8 4433.37 536.326  14
  -2   3   7 5481.02 586.913  38
  -2   3   7 4749.82 674.432  41
   2  -3  -7 4430.07 609.511  31
   2  -3  -7 3803.42 546.480  29
   2  -3  -7 3399.51 550.933  35
   2  -3  -7 4637.92 519.447  22
   2  -3  -7 4300.91 557.842  25
   2  -3  -7 5757.52 606.722  14
  -2   3   6 46849.9 2315.25  41
  -2   3   6 47743.5 2036.99  38
   2  -3  -6 41802.4 2187.44  31
   2  -3  -6 40297.3 2096.73  29
   2  -3  -6 46019.3 2311.62  27
   2  -3  -6 41516.2 2293.77  26
   2  -3  -6 45627.7 2120.46  25
   2  -3  -6 42124.3 1973.95  22
   2  -3  -6 45524.1 2290.97  23
   2  -3  -6 40321.8 2150.94  35
   2  -3  -6 41903.0 1999.39  46
   2  -3  -6 46644.0 2093.64  14
   2  -3  -6 46801.9 2112.00  17
   2  -3  -5 65207.6 2701.22  46
   2  -3  -5 64641.8 2705.73  17
   2  -3  -5 64963.6 2722.30  14
  -2   3   5 63619.3 2883.22  41
  -2   3   5 68463.6 2638.47  38
   2  -3  -4 33520.2 1481.67   9
  -2   3   4 39318.7 1591.72  38
   2  -3  -4 38031.4 1686.52  46
  -2   3   4 37326.4 1489.90   3
   2  -3  -4 40216.8 1706.98  17
   2  -3  -4 38271.6 1697.58  14
   2  -3  -3 17673.9 862.452   9
  -2   3   3 17699.8 841.644   3
   2  -3  -3 18002.3 952.383  14
   2  -3  -3 18931.6 973.479  17
  -2   3   3 17428.7 842.163  38
  -2   3   2 88686.1 3352.48  38
  -2   3   2 98388.0 3419.24   3
   2  -3  -2 95113.9 3583.99  11
   2  -3  -2 98872.9 3460.79   9
  -2   3   1 104292. 3564.76  38
   2  -3  -1 98272.1 3704.95  11
   2  -3  -1 100705. 3664.99   9
  -2   3   1 101976. 3634.79   3
  -2   3   0 36801.6 1412.04  12
   2  -3   0 38658.8 1547.50  11
  -2   3   0 38398.6 1595.59  40
   2  -3   0 38902.8 1396.11  43
  -2   3   0 38002.7 1399.41  38
   2  -3   0 40937.2 1488.41  37
  -2   3   0 39671.8 1546.37   3
   2  -3   1 5509.13 376.705   9
   2  -3   1 4728.35 348.326  42
  -2   3  -1 5855.66 383.640  40
   2  -3   1 5037.20 276.339  43
   2  -3   1 5918.51 361.845  37
  -2   3  -1 5418.16 309.526  12
   2  -3   2 767.297 132.904   9
  -2   3  -2 433.768 93.0944  12
  -2   3  -2 413.524 106.384   3
   2  -3   2 402.282 101.891  37
   2  -3   2 589.443 100.506  42
  -2   3  -2 190.303 75.4755  40
  -2   3  -2 453.504 101.790  39
   2  -3   3 67446.1 2411.27  41
  -2   3  -3 64893.5 2412.66  40
   2  -3   3 61397.9 2306.83  42
  -2   3  -3 61624.4 2356.78  39
  -2   3  -3 61216.8 2364.36   3
  -2   3  -3 62792.2 2344.93  12
   2  -3   3 61719.8 2336.53   9
   2  -3   4 104768. 3787.54   9
  -2   3  -4 106279. 3866.12  12
   2  -3   4 113068. 3931.80  41
   2  -3   4 107545. 3830.15  42
  -2   3  -4 109750. 3930.70  40
  -2   3  -4 106972. 3934.25  45
  -2   3  -4 100004. 3855.26   3
  -2   3  -4 104581. 3857.00  36
   2  -3   4 110803. 3927.53  37
   2  -3   5 470.644 137.346  37
  -2   3  -5 370.011 109.667  36
  -2   3  -5 538.790 146.158  15
  -2   3  -5 460.464 120.799  13
  -2   3  -5 398.799 122.195  12
   2  -3   5 432.890 92.6166   9
  -2   3  -5 345.417 121.671  45
   2  -3   5 406.298 140.849  48
  -2   3  -5 402.991 116.358   3
   2  -3   5 543.472 129.153  42
   2  -3   5 478.405 139.586  41
  -2   3  -6 2300.11 288.301  13
  -2   3  -6 2400.43 313.490  15
   2  -3   6 1914.46 287.874  37
  -2   3  -6 1963.89 257.491  36
   2  -3   6 2414.16 319.023  41
   2  -3   6 2429.14 301.467  42
  -2   3  -6 2305.27 316.176  18
   2  -3   6 2254.18 333.711  48
  -2   3  -7 33229.5 1605.82  17
  -2   3  -7 36492.4 1663.83  13
  -2   3  -7 36113.8 1686.17  15
  -2   3  -7 35945.0 1787.49  10
  -2   3  -7 34409.9 1718.55  12
   2  -3   7 38801.8 1714.64  37
  -2   3  -7 35694.2 1593.76  36
   2  -3   7 35669.8 1685.10  42
   2  -3   7 34759.1 1729.33  41
  -2   3  -7 34503.3 1639.23  20
  -2   3  -7 35566.5 1723.98  18
   2  -3   7 37973.6 1794.67  48
   2  -3   8 41159.8 1868.50  44
  -2   3  -8 40393.4 1875.57  15
  -2   3  -8 36203.3 1773.61  17
  -2   3  -8 39197.9 1839.47  13
  -2   3  -8 39083.8 1936.10  12
  -2   3  -8 40515.3 1998.88  10
   2  -3   8 38890.9 1826.64  37
   2  -3   8 39228.1 1901.63  42
   2  -3   8 40298.3 1963.82  41
   2  -3   8 37977.9 1853.26  38
  -2   3  -8 39915.0 1945.97  18
  -2   3  -8 35349.7 1803.54  20
   2  -3   8 42191.8 1967.63  48
   2  -3   9 2109.85 319.677  44
  -2   3  -9 1681.28 293.337  17
  -2   3  -9 1523.77 303.689  15
  -2   3  -9 2359.79 407.013  10
   2  -3   9 1929.07 344.918   8
  -2   3  -9 1906.15 365.776  12
   2  -3   9 2084.19 352.756  38
   2  -3   9 2415.23 391.533  48
   2  -3   9 1816.32 345.450  42
   2  -3   9 1416.27 366.765  41
  -2   3  -9 1838.83 359.571  18
  -2   3  -9 2178.67 357.812  20
  -2   3 -10 697.254 189.349  17
  -2   3 -10 480.950 172.280  20
  -2   3 -10 837.011 271.301  18
   2  -3  10 484.749 179.248  48
  -2   3 -11 3101.52 392.044  17
  -2   3 -11 3190.82 471.453  45
  -2   3 -11 3332.28 490.038  18
  -2   3 -11 3086.49 409.709  20
   2  -3  11 3027.41 386.459  48
  -2   3 -12 20620.2 1291.70  22
  -2   3 -12 19672.4 1067.24  17
  -2   3 -12 19703.6 1082.66  20
  -2   3 -13 7804.06 579.236  22
  -2   3 -13 6229.96 565.532  24
   2  -3  13 6217.63 534.309  28
   2  -2 -12-32.5529 101.546  35
   2  -2 -12 23.1578 67.5730  20
   2  -2 -11 13065.9 957.086  20
   2  -2 -11 11126.7 870.120  31
   2  -2 -11 13973.8 1098.77  35
   2  -2 -11 14806.1 885.923  22
   2  -2 -10 8500.57 839.361  20
   2  -2 -10 9720.50 877.550  31
   2  -2 -10 9288.40 780.613  22
   2  -2 -10 9044.81 945.858  35
  -2   2   9 31892.7 1744.05  38
   2  -2  -9 32992.0 1878.55  31
   2  -2  -9 30718.2 1908.77  35
   2  -2  -9 31773.3 1853.21  20
   2  -2  -9 33587.3 1762.74  22
   2  -2  -9 31167.8 1676.90  14
   2  -2  -8 4590.40 626.449  35
   2  -2  -8 3996.24 531.135  29
   2  -2  -8 4349.33 600.557  31
  -2   2   8 4671.79 653.437  41
  -2   2   8 4350.20 529.226  38
   2  -2  -8 5650.09 657.670  25
   2  -2  -8 4653.91 567.574  22
   2  -2  -8 4875.30 674.135  23
   2  -2  -8 5543.88 589.487  14
   2  -2  -7 60202.8 2813.50  35
   2  -2  -7 63046.3 2844.53  31
  -2   2   7 65433.1 2668.60  38
  -2   2   7 64645.4 2925.49  41
   2  -2  -7 56916.4 2704.11  29
   2  -2  -7 62347.5 2678.15  17
   2  -2  -7 63253.3 2727.48  14
   2  -2  -7 66577.3 2827.14  25
   2  -2  -7 64350.0 2921.43  23
   2  -2  -6 19130.4 1210.58  31
   2  -2  -6 21157.2 1386.31  27
   2  -2  -6 19613.8 1282.51  26
   2  -2  -6 19942.9 1240.11  23
  -2   2   6 22516.5 1111.18  38
  -2   2   6 22509.8 1308.90  41
   2  -2  -6 21458.6 1119.43  17
   2  -2  -6 19675.2 1152.82  14
  -2   2   5 15393.7 805.711  38
   2  -2  -5 14382.0 821.274  17
   2  -2  -5 14111.7 876.736  14
  -2   2   4 15457.1 681.735  38
   2  -2  -4 13168.2 595.348   9
  -2   2   4 13324.1 606.979   3
   2  -2  -4 14695.6 717.854  17
  -2   2   3 63835.9 2285.20   3
   2  -2  -3 61734.9 2281.16   9
  -2   2   3 61936.4 2265.05  38
  -2   2   2 15800.1 703.521   3
   2  -2  -2 16129.2 828.138  11
   2  -2  -2 16121.7 719.499   9
  -2   2   2 15204.0 645.748  38
   2  -2  -1 108139. 3848.84  11
   2  -2  -1 113142. 3832.39   9
  -2   2   1 107709. 3726.99  38
   2  -2   0 273.370 78.9256   9
   2  -2   0 209.136 70.0005  11
  -2   2   0 221.895 48.8196  12
   2  -2   0 187.718 74.8268  42
  -2   2   0 243.774 71.7797  40
   2  -2   1 33619.8 1297.45  37
  -2   2  -1 32799.8 1244.88  12
   2  -2   1 32007.4 1294.31   9
  -2   2  -1 33720.7 1259.84  39
  -2   2  -1 34501.6 1308.01  40
   2  -2   1 33686.3 1229.70  42
   2  -2   2 986611. 31580.4   9
  -2   2  -2 977533. 31591.6   3
   2  -2   2 999999. 31623.5  37
  -2   2  -2 952833. 31619.9  40
   2  -2   2 954529. 31625.5  41
  -2   2  -2 915302. 31557.8  39
   2  -2   2 893675. 31519.7  42
   2  -2   3 77800.8 2878.72   9
  -2   2  -3 79484.4 2919.07   3
  -2   2  -3 81724.4 2962.38  36
   2  -2   3 81242.4 2975.91  37
   2  -2   3 85453.1 3012.86  41
  -2   2  -3 85768.6 3008.19  40
   2  -2   4 9578.87 468.697   9
  -2   2  -4 8961.57 539.648  36
   2  -2   4 10360.0 584.400  37
   2  -2   4 10527.6 611.373  41
  -2   2  -4 10175.8 600.286  40
  -2   2  -4 8257.76 507.065   3
   2  -2   5 1563.53 242.757  48
  -2   2  -5 1118.38 182.686  13
  -2   2  -5 1217.33 191.418  15
   2  -2   5 1432.56 232.861  41
  -2   2  -5 1164.23 206.732  40
  -2   2  -5 1483.84 225.362  45
   2  -2   5 1262.70 202.216  37
  -2   2  -5 1075.83 177.826  36
  -2   2  -5 1602.23 238.995  18
  -2   2  -5 1061.45 151.411   3
  -2   2  -6 15292.3 929.386  45
  -2   2  -6 16352.3 873.680  36
   2  -2   6 17448.5 909.417  37
  -2   2  -6 15990.4 884.392  13
  -2   2  -6 14744.6 837.924  17
  -2   2  -6 15665.2 883.495  15
   2  -2   6 16909.3 975.522  41
  -2   2  -6 14827.7 920.422  18
  -2   2  -6 14707.2 863.937  46
   2  -2   6 17132.1 968.570  48
  -2   2  -7 34034.9 1687.71  45
   2  -2   7 34893.0 1599.92  44
  -2   2  -7 31767.9 1550.38  36
   2  -2   7 36206.3 1596.03  37
  -2   2  -7 32211.8 1590.34  15
  -2   2  -7 32407.1 1545.53  17
  -2   2  -7 34120.7 1605.16  13
  -2   2  -7 32355.4 1671.38  12
  -2   2  -7 35291.9 1711.97  10
   2  -2   7 34342.9 1631.49  38
   2  -2   7 35208.2 1730.08  41
  -2   2  -7 35819.3 1759.21  25
  -2   2  -7 33625.2 1693.31  18
   2  -2   7 38252.1 1718.93  48
   2  -2   8 13356.7 911.565  48
  -2   2  -8 11734.0 944.155  25
  -2   2  -8 13348.3 965.189  12
  -2   2  -8 13636.9 953.907  10
   2  -2   8 12211.0 869.214   8
   2  -2   8 12065.4 805.217  44
  -2   2  -8 11825.7 920.743  18
  -2   2  -8 11039.9 845.907  20
   2  -2   8 12635.2 898.140  38
   2  -2   8 12413.8 964.358  41
  -2   2  -8 11254.7 789.029  17
  -2   2  -8 12674.8 850.174  15
   2  -2   9 284.220 156.945  42
   2  -2   9 311.467 162.141  41
   2  -2   9 43.5813 240.464  38
  -2   2  -9 307.751 141.346  17
  -2   2  -9 153.466 149.494  18
  -2   2  -9 251.062 146.165  20
   2  -2   9 313.603 161.973  48
  -2   2  -9 557.387 209.262  12
  -2   2  -9 179.520 131.215  10
   2  -2  10 28830.8 1469.56  48
  -2   2 -10 27842.5 1449.52  17
  -2   2 -10 26397.9 1510.68  20
  -2   2 -10 27951.1 1677.36  18
   2  -2  11 5384.05 493.934  48
  -2   2 -11 5461.18 530.046  17
  -2   2 -11 5565.22 573.596  20
  -2   2 -11 5611.90 634.797  18
  -2   2 -12 3186.25 380.830  20
  -2   2 -12 3261.78 476.377  22
   2  -2  13 42.3535 66.0595  28
  -2   2 -13-59.0734 84.1095  22
   2  -1 -13 716.401 155.953  35
   2  -1 -12 6606.96 693.056  35
   2  -1 -12 7541.68 586.439  22
   2  -1 -12 6462.51 613.303  20
   2  -1 -11 4244.15 577.837  20
   2  -1 -11 4479.66 532.789  31
   2  -1 -11 5317.90 673.244  35
   2  -1 -11 5040.83 560.176  22
   2  -1 -10 2796.98 485.777  20
   2  -1 -10 2869.11 452.517  31
   2  -1 -10 2748.44 453.003  22
   2  -1 -10 3559.77 467.489  24
   2  -1 -10 3278.41 536.695  35
  -2   1   9 7122.77 663.039  38
   2  -1  -9 5183.38 624.037  31
   2  -1  -9 6252.74 722.944  35
   2  -1  -9 6928.17 741.557  20
   2  -1  -9 6540.07 725.586  22
   2  -1  -9 5453.86 585.036  14
   2  -1  -8 4198.38 524.354  31
   2  -1  -8 4273.71 498.375  29
   2  -1  -8 4133.22 538.675  35
   2  -1  -8 4682.18 595.841  23
   2  -1  -8 3283.70 492.288  22
   2  -1  -8 4302.52 554.512  25
  -2   1   8 4676.13 498.428  38
  -2   1   8 3297.30 480.494  41
   2  -1  -8 4082.43 471.435  17
   2  -1  -8 4441.25 508.808  14
  -2   1   7 21166.7 1064.05  38
  -2   1   7 19237.0 1139.25  41
   2  -1  -7 16705.5 1077.63  31
   2  -1  -7 17667.1 1345.59  27
   2  -1  -7 18718.2 1176.94  23
   2  -1  -7 17565.5 995.145  17
   2  -1  -7 16620.3 1091.25  35
   2  -1  -7 15262.3 1065.67  18
  -2   1   6 138991. 4770.45  38
  -2   1   6 131418. 4885.80  41
   2  -1  -6 129446. 4893.12  18
   2  -1  -6 124784. 4723.38  17
  -2   1   5 34893.5 1478.57  41
  -2   1   5 34615.2 1363.17  38
   2  -1  -5 31672.7 1343.21  17
   2  -1  -4 22529.1 874.602   9
   2  -1  -4 21386.5 808.446  12
  -2   1   4 21571.5 873.769   3
   2  -1  -3 20607.1 818.519   9
   2  -1  -3 19155.1 822.064   2
   2  -1  -2 1280.13 164.345  11
   2  -1  -2 1380.46 138.201   9
   2  -1  -2 1398.60 144.391   2
   2  -1  -1 505.377 78.9890  11
  -2   1   1 486.413 36.8347  38
   2  -1   0 77.3609 43.5508   9
   2  -1   0 80.5175 32.7715  42
  -2   1   0 141.281 49.3003  40
   2  -1   1 384.491 75.5210   9
   2  -1   1 622.708 98.8719  37
   2  -1   1 674.911 104.646   2
  -2   1  -1 315.455 72.1661  40
  -2   1  -1 516.111 71.6233  39
   2  -1   1 700.581 74.6201  38
   2  -1   2 711245. 24005.2   9
   2  -1   2 753918. 24081.3  37
  -2   1  -2 698765. 24070.7  36
   2  -1   2 731611. 24049.3   2
  -2   1  -2 716513. 24078.6  40
   2  -1   3 96483.7 3457.73  41
  -2   1  -3 97210.3 3433.34  40
  -2   1  -3 94016.6 3401.11  36
   2  -1   3 100318. 3407.52  37
   2  -1   3 90760.8 3283.42   9
  -2   1  -4 3106.79 256.405   3
   2  -1   4 3770.80 227.059   9
  -2   1  -4 4011.29 349.016  45
   2  -1   4 3446.01 334.435  48
   2  -1   4 4795.53 389.443  41
  -2   1  -4 4347.40 356.388  40
   2  -1   4 4437.91 333.187  37
  -2   1  -4 4264.64 335.578  36
   2  -1   5 42359.4 1812.11  38
   2  -1   5 48727.7 1957.08  41
  -2   1  -5 43392.3 1775.57  17
  -2   1  -5 43751.1 1823.55  13
  -2   1  -5 45702.6 1818.20  15
   2  -1   5 44642.8 1795.24  37
  -2   1  -5 42367.0 1820.78  36
  -2   1  -5 44303.0 1880.27  45
   2  -1   5 44799.9 1817.37  44
  -2   1  -5 42407.6 1873.36  18
   2  -1   5 47621.7 1893.13  48
  -2   1  -5 42991.9 1840.90  46
   2  -1   6 16573.0 978.042  41
   2  -1   6 14538.0 854.424  38
  -2   1  -6 13179.6 822.975  36
  -2   1  -6 14652.8 832.048  15
  -2   1  -6 13835.0 793.237  17
  -2   1  -6 14841.2 881.432  10
   2  -1   6 13554.7 799.315  44
  -2   1  -6 14114.4 879.735  45
   2  -1   6 14235.7 865.191  48
  -2   1  -6 12909.8 838.256  46
  -2   1  -6 15057.8 914.372  18
   2  -1   7 5572.66 522.658  48
  -2   1  -7 4923.32 503.396  46
  -2   1  -7 5332.96 582.863  25
   2  -1   7 4806.29 504.153  38
   2  -1   7 5058.31 579.973  41
  -2   1  -7 5413.49 513.488  36
   2  -1   7 5399.19 557.650  32
  -2   1  -7 5397.99 525.158  10
   2  -1   7 5344.07 510.045   8
  -2   1  -7 4505.20 509.676  45
  -2   1  -7 4885.25 475.327  15
  -2   1  -7 5064.50 469.500  17
  -2   1  -7 5198.26 559.620  18
   2  -1   8 4992.87 526.464  48
  -2   1  -8 5997.42 668.410  25
  -2   1  -8 4885.87 488.832  17
  -2   1  -8 4483.03 517.093  10
  -2   1  -8 4814.17 591.151  12
   2  -1   8 5198.19 532.144   8
  -2   1  -8 5185.10 589.490  45
  -2   1  -8 5177.02 608.093  18
   2  -1   8 5438.90 627.021  41
   2  -1   8 5108.07 569.103  38
   2  -1   9 1010.18 286.265  41
   2  -1   9 703.889 234.664  38
  -2   1  -9 1315.60 274.432  17
  -2   1  -9 1610.10 369.427  12
  -2   1  -9 1904.48 389.091  25
   2  -1   9 1385.16 276.915  48
  -2   1  -9 1412.20 346.289  18
  -2   1  -9 1008.24 270.239  20
  -2   1  -9 1030.22 278.585  45
  -2   1 -10 17140.2 1180.15  20
  -2   1 -10 17152.2 1259.26  18
  -2   1 -10 19958.9 1148.22  17
  -2   1 -11 21765.2 1291.97  20
  -2   1 -11 20187.9 1304.55  18
  -2   1 -11 22282.6 1231.73  17
  -2   1 -12 4969.98 468.761  20
   2   0 -13 764.995 221.380  35
   2   0 -13 740.137 189.123  20
   2   0 -13 705.368 177.563  22
   2   0 -12 10307.3 914.871  35
   2   0 -12 8618.73 813.358  20
   2   0 -12 10814.7 841.425  22
   2   0 -11 21606.0 1433.49  35
   2   0 -11 22265.2 1434.08  20
   2   0 -11 21546.2 1400.34  22
   2   0 -11 20109.8 1321.95  24
   2   0 -10 2315.66 448.348  22
   2   0 -10 2208.43 366.625  31
   2   0 -10 1632.01 364.779  20
  -2   0  10 1748.73 349.523  38
   2   0 -10 1308.80 329.206  35
  -2   0   9 8814.36 736.372  38
   2   0  -9 8281.08 738.323  31
   2   0  -9 8589.09 814.032  35
   2   0  -9 8308.33 826.535  22
   2   0  -9 8327.68 788.240  20
   2   0  -9 8808.83 719.675  17
   2   0  -8 73439.0 3123.14  35
   2   0  -8 70444.8 3023.75  31
   2   0  -8 70308.0 3096.76  18
   2   0  -8 73209.9 3095.89  20
  -2   0   8 77483.1 3003.35  38
  -2   0   8 74910.0 3049.25  41
   2   0  -8 74257.1 3020.94  29
   2   0  -8 73184.5 2961.48  17
  -2   0   7 74989.1 2962.64  41
   2   0  -7 72434.9 3011.10  18
   2   0  -7 74071.0 2882.88  17
  -2   0   6 6524.24 477.982  41
   2   0  -6 5710.80 431.524  17
   2   0  -6 5529.62 363.694  12
   2   0  -6 5572.95 431.573  13
   2   0  -6 5394.62 476.813  18
  -2   0   5 1044.04 110.267   1
   2   0  -5 656.649 103.563  12
   2   0  -5 949.036 154.039  15
  -2   0   5 875.074 150.039  41
   2   0  -4 1005.78 117.932   2
   2   0  -4 1254.30 131.358   9
   2   0  -4 1061.45 109.614  12
  -2   0   4 1098.36 143.966  41
   2   0  -3 90574.1 3059.90   2
   2   0  -3 86151.9 2982.60  12
   2   0  -3 87444.0 3052.77   9
   2   0  -2 222713. 7331.86   9
   2   0  -2 214264. 7301.89   8
   2   0  -2 212988. 7246.27  11
   2   0  -2 222610. 7323.99   2
  -2   0   1 15642.4 635.410  36
   2   0  -1 15163.8 615.406   8
  -2   0   1 15130.8 628.195  43
  -2   0   1 16192.8 584.691  40
   2   0   0 41409.1 1578.11   2
  -2   0   0 44910.4 1599.93  36
   2   0   0 43135.6 1582.14   9
   2   0   0 40909.8 1565.61   8
  -2   0   0 45286.5 1573.79  43
  -2   0   0 44324.9 1540.54  40
   2   0   0 43836.8 1573.45  41
   2   0   0 43442.6 1603.87  38
   2   0   1 19283.4 780.471   2
  -2   0  -1 19554.5 816.729  36
  -2   0  -1 19162.3 790.781  43
   2   0   1 19030.2 777.378   9
   2   0   1 20214.2 826.961  41
   2   0   1 18693.9 770.581  38
  -2   0  -1 18947.3 783.307  40
   2   0   2 232361. 7854.23   2
   2   0   2 229193. 7880.54  38
  -2   0  -2 235860. 7915.57  40
   2   0   2 232790. 7845.70   9
  -2   0  -3 20392.7 915.605  36
   2   0   3 18946.8 868.904  38
   2   0   3 19169.1 799.851   2
  -2   0  -4 28179.3 1057.21   1
  -2   0  -4 29629.3 1260.07  10
   2   0   4 31710.4 1311.38   8
  -2   0  -4 28446.7 1304.63  46
   2   0   4 31100.1 1297.39  48
  -2   0  -4 27822.5 1291.35  45
   2   0   4 28095.9 1261.03  38
   2   0   4 33386.8 1412.19  41
  -2   0  -4 27926.8 1288.62  36
  -2   0  -5 30781.9 1408.40  36
  -2   0  -5 29382.0 1305.89  17
  -2   0  -5 29041.9 1329.85  15
  -2   0  -5 28548.3 1336.87  10
   2   0   5 32198.5 1400.28   8
  -2   0  -5 32083.9 1445.07  45
  -2   0  -5 29457.6 1412.76  46
   2   0   5 30837.5 1374.55  48
   2   0   5 28164.8 1359.87  38
   2   0   5 31467.8 1507.36  41
   2   0   6 32934.5 1493.57  48
  -2   0  -6 31009.7 1551.20  46
  -2   0  -6 30009.6 1614.72  25
   2   0   6 31018.9 1514.24  38
   2   0   6 31012.4 1645.84  41
  -2   0  -6 31366.9 1542.58  36
   2   0   6 29091.7 1603.24  32
  -2   0  -6 32900.6 1480.11  10
   2   0   6 33486.9 1511.58   8
  -2   0  -6 31149.7 1545.00  45
  -2   0  -6 31614.6 1434.24  17
  -2   0  -6 30432.7 1582.32  18
  -2   0  -7 20159.2 1236.34  46
   2   0   7 21065.6 1146.76  48
  -2   0  -7 23320.9 1387.96  25
   2   0   7 20249.8 1325.46  41
   2   0   7 19625.3 1201.40  38
  -2   0  -7 15887.3 1156.10  36
   2   0   7 20787.1 1296.14  32
  -2   0  -7 22257.4 1164.25  10
   2   0   7 21757.6 1177.15   8
  -2   0  -7 21312.0 1266.38  45
  -2   0  -7 20107.7 1118.56  17
  -2   0  -7 21925.7 1309.67  18
   2   0   8 832.965 209.726  48
  -2   0  -8 888.155 254.093  45
   2   0   8 745.809 269.881  41
   2   0   8 764.207 242.996  32
  -2   0  -8 825.842 277.416  25
  -2   0  -8 766.429 257.667  12
  -2   0  -8 918.572 235.439  17
   2   0   8 698.700 242.560  38
  -2   0  -8 1312.17 312.970  18
  -2   0  -9 23971.6 1562.98  18
  -2   0  -9 23973.7 1386.91  17
  -2   0  -9 27016.3 1707.45  25
  -2   0 -10 17235.7 1246.45  18
  -2   0 -10 17782.4 1245.69  20
  -2   0 -10 19627.6 1192.10  17
  -2   0 -11 2531.37 391.202  20
  -2   0 -11 2548.65 349.650  14
  -2   0 -12 468.189 126.367  22
  -2   0 -12 377.180 118.714  20
   2   1 -14 155.335 89.4298  22
   2   1 -13 44530.9 2030.97  22
   2   1 -13 40222.7 2014.49  20
   2   1 -12 16125.5 1138.66  24
   2   1 -12 17833.3 1205.11  22
   2   1 -12 15997.2 1144.62  20
   2   1 -12 15984.7 1168.80  35
   2   1 -11 265.607 211.287  24
   2   1 -11 52.6216 153.616  20
   2   1 -11 212.025 175.439  35
   2   1 -10 2868.07 472.617  20
   2   1 -10 2223.88 362.198  17
  -2  -1  10 2931.65 416.995  38
  -2  -1  10 3371.58 488.681  42
   2   1 -10 2337.04 421.113  35
   2   1  -9 8453.85 770.195  35
   2   1  -9 7079.85 642.746  31
   2   1  -9 9268.04 775.194  20
  -2  -1   9 7624.78 662.122  38
   2   1  -9 8369.58 665.182  17
   2   1  -8 40823.0 1884.67  35
   2   1  -8 34038.4 1712.36  31
   2   1  -8 33258.3 1749.13  18
   2   1  -8 38687.9 1822.15  20
  -2  -1   8 39933.1 1738.92  41
   2   1  -8 38594.4 1782.19  29
   2   1  -8 38736.8 1724.79  17
   2   1  -8 39436.6 1732.70  13
   2   1  -7 588.918 128.613  12
  -2  -1   7 618.696 151.090  41
   2   1  -7 629.963 150.368  17
   2   1  -7 686.816 166.238  15
   2   1  -7 677.735 159.425  13
   2   1  -7 845.435 182.226  45
   2   1  -6 30703.6 1363.35  15
   2   1  -6 30812.7 1352.12  16
   2   1  -6 28073.8 1307.06  17
   2   1  -6 30388.2 1253.64  12
   2   1  -6 30160.1 1329.30  13
  -2  -1   6 33221.7 1315.70  41
   2   1  -5 27879.1 1100.89  12
   2   1  -5 25954.1 1049.64   2
  -2  -1   5 26323.1 1074.74   1
  -2  -1   5 29828.9 1120.10  41
   2   1  -4 98595.8 3440.77  12
  -2  -1   4 94627.5 3437.29   1
   2   1  -4 97982.0 3431.82   2
  -2  -1   4 102855. 3402.04  41
  -2  -1   3 369732. 12444.4  42
  -2  -1   3 369799. 12339.8  41
  -2  -1   3 372368. 12339.9  36
   2   1  -3 379272. 12461.8   2
  -2  -1   2 13955.9 547.925  42
  -2  -1   2 13070.4 580.318  43
  -2  -1   2 13404.0 539.643  36
   2   1  -2 12979.9 650.838   8
   2   1  -1 14340.7 516.089  39
   2   1  -1 14468.7 560.861  41
  -2  -1   1 14411.1 654.412  42
  -2  -1   1 14358.1 703.311  43
   2   1  -1 14499.9 617.142  38
  -2  -1   1 14505.5 609.020  36
   2   1  -1 15599.9 653.166   9
   2   1  -1 14013.4 638.847   8
   2   1   0 977.613 120.134   2
   2   1   0 815.959 109.036  41
  -2  -1   0 1114.47 129.458  36
   2   1   0 816.805 154.427  38
   2   1   1 71263.1 2551.96   8
   2   1   1 66215.7 2490.54   2
   2   1   1 73720.9 2581.49  38
   2   1   1 73311.4 2570.01  41
  -2  -1  -1 69314.6 2561.83  36
  -2  -1  -1 71017.5 2613.36  43
   2   1   2 11036.7 622.350  41
   2   1   2 10957.8 593.426  38
   2   1   2 12123.8 607.101   8
  -2  -1  -2 11265.0 644.121  43
   2   1   2 11058.5 526.684   2
  -2  -1  -2 11377.5 522.471   1
  -2  -1  -3 122.331 52.4660  10
   2   1   3 198.496 91.3221   8
  -2  -1  -3 181.391 83.3036  18
   2   1   3 188.966 60.0463   2
  -2  -1  -3 121.107 52.6017   1
   2   1   3 129.872 93.8866  38
  -2  -1  -3 101.615 71.0360  36
   2   1   4 1937.70 261.399  38
  -2  -1  -4 1340.10 195.451  17
   2   1   4 1846.21 245.913   8
  -2  -1  -4 1214.63 175.102  10
  -2  -1  -4 1681.54 258.172  36
  -2  -1  -4 1614.73 246.284  46
  -2  -1  -4 1880.34 253.037  45
  -2  -1  -4 1705.31 255.392  18
   2   1   4 1559.82 215.230  48
   2   1   5 149041. 5324.61  41
   2   1   5 128981. 5081.82  38
  -2  -1  -5 139643. 5160.90  36
  -2  -1  -5 141469. 5013.20  17
  -2  -1  -5 135233. 4943.93  10
   2   1   5 138541. 5073.95   8
  -2  -1  -5 140414. 5149.23  45
   2   1   5 138064. 5005.29  48
  -2  -1  -5 134715. 5157.28  46
  -2  -1  -5 145472. 5208.97  18
   2   1   6 8881.64 810.057  41
   2   1   6 7686.09 673.715  38
  -2  -1  -6 6295.87 654.648  36
   2   1   6 8341.44 784.078  32
   2   1   6 7972.15 649.275   8
  -2  -1  -6 8811.47 817.287  25
  -2  -1  -6 8627.36 734.701  46
   2   1   6 7562.77 593.816  48
  -2  -1  -6 8827.86 722.488  45
  -2  -1  -6 7722.14 614.550  17
  -2  -1  -7 2789.20 457.873  36
  -2  -1  -7 4469.99 487.443  17
   2   1   7 3713.23 536.640  32
  -2  -1  -7 3895.45 586.624  25
  -2  -1  -7 4643.80 548.264  46
   2   1   7 3737.50 420.103  48
   2   1   7 3108.44 506.954  41
   2   1   7 3837.42 514.565  38
  -2  -1  -8 3138.02 587.835  25
   2   1   8 2541.80 478.982  41
   2   1   8 3136.93 492.157  38
   2   1   8 3111.63 493.979  32
  -2  -1  -8 2517.90 404.132  46
  -2  -1  -8 2997.65 435.577  17
  -2  -1  -8 2777.90 479.498  18
  -2  -1  -8 2284.86 454.196  12
  -2  -1  -9 7679.90 802.098  18
   2   1   9 6452.58 698.208  32
  -2  -1 -10 7658.32 738.587  18
  -2  -1 -10 7271.26 753.174  20
   2   1  11 6348.43 540.450  47
  -2  -1 -11 7257.26 613.770  20
   2   2 -13 19224.9 1226.14  24
   2   2 -13 19390.2 1218.68  35
   2   2 -12 17350.5 1116.50  17
   2   2 -12 18823.9 1308.93  22
   2   2 -12 19453.6 1371.49  24
   2   2 -12 19270.3 1259.43  35
  -2  -2  11 25246.9 1470.68  38
  -2  -2  11 27074.3 1603.93  42
   2   2 -11 29029.4 1637.02  35
   2   2 -11 25489.5 1444.79  17
   2   2 -11 27956.5 1696.54  22
   2   2 -11 28099.1 1751.11  24
  -2  -2  10 9020.12 802.433  42
   2   2 -10 8649.04 803.432  35
   2   2 -10 9296.89 863.827  22
  -2  -2  10 7033.34 640.151  48
   2   2 -10 8464.86 702.802  17
   2   2  -9 36404.9 1828.08  45
   2   2  -9 43455.7 2003.90  35
  -2  -2   9 41993.7 1953.11  42
   2   2  -9 37924.5 1760.22  19
   2   2  -9 37315.4 1788.09  17
   2   2  -9 36387.8 1829.12  15
   2   2  -9 38410.0 1806.22  13
   2   2  -9 36732.9 1939.46  22
   2   2  -8 26321.3 1315.72  45
   2   2  -8 27295.1 1328.38  17
   2   2  -8 25419.8 1303.87  13
   2   2  -8 27037.5 1268.91  12
   2   2  -8 25584.1 1338.53  15
   2   2  -8 26759.4 1421.29  35
  -2  -2   8 29712.5 1431.22  42
   2   2  -8 24593.9 1347.99  20
   2   2  -8 24998.9 1397.13  22
  -2  -2   7 1504.42 192.621  41
   2   2  -7 1398.84 213.954  45
   2   2  -7 1146.36 191.471  12
   2   2  -7 1355.69 218.676  13
   2   2  -7 1152.02 214.926  15
   2   2  -7 1580.76 249.494  16
   2   2  -7 1416.75 226.609  17
  -2  -2   6 43438.9 1630.52  41
  -2  -2   6 44481.2 1784.01  42
   2   2  -6 44401.9 1778.74  13
   2   2  -6 41347.1 1768.93  15
   2   2  -6 46592.0 1828.46  16
   2   2  -6 45026.4 1724.39  12
  -2  -2   6 40104.5 1662.85   1
   2   2  -6 41702.4 1609.36   2
  -2  -2   5 209029. 6681.75  42
  -2  -2   5 182906. 6484.55  41
   2   2  -5 201161. 6638.32  12
   2   2  -5 192377. 6703.29  10
  -2  -2   5 183993. 6608.69   1
   2   2  -5 199104. 6585.86   2
  -2  -2   4 3652.30 263.505  42
   2   2  -4 3530.17 269.742  12
  -2  -2   4 2882.26 141.552  11
   2   2  -4 3231.01 270.395  10
  -2  -2   4 3496.36 261.280   1
   2   2  -4 3883.02 267.354   2
   2   2  -3 27596.9 1118.27   2
  -2  -2   3 26649.2 1110.60   1
  -2  -2   3 27675.9 1091.47  42
  -2  -2   3 28501.3 1058.62  36
  -2  -2   3 27659.1 1124.29  43
  -2  -2   2 2977.23 227.175   1
  -2  -2   2 2328.07 205.035  42
   2   2  -2 2543.62 171.988  39
   2   2  -2 2409.41 118.157  41
   2   2  -2 2903.55 226.209  38
  -2  -2   2 2696.01 197.427  36
  -2  -2   2 2370.66 221.605  43
   2   2  -1 22429.9 935.663   2
   2   2  -1 22075.8 865.547  41
  -2  -2   1 22545.9 932.338  36
   2   2  -1 20894.7 981.296  38
  -2  -2   1 21854.9 1057.64  43
   2   2   0 192538. 6852.26   2
  -2  -2   0 192865. 6836.17   1
   2   2   0 215705. 7009.47  38
   2   2   0 206414. 6854.33  41
   2   2   0 199766. 6912.35   8
  -2  -2   0 197891. 6881.96  36
  -2  -2   0 210915. 7111.91  43
   2   2   1 35884.4 1444.05   2
  -2  -2  -1 39281.8 1452.28   1
   2   2   1 37174.2 1558.97  38
   2   2   1 39798.5 1530.37  41
   2   2   1 41118.4 1540.75   8
  -2  -2  -1 34610.5 1279.75  10
  -2  -2  -1 39898.3 1544.77  36
  -2  -2  -1 44568.6 1725.30  43
   2   2   2 14098.9 743.101   8
  -2  -2  -2 13325.5 562.667  10
   2   2   2 13418.5 768.802  41
   2   2   2 13049.3 643.417   2
  -2  -2  -2 14792.2 672.912   1
  -2  -2  -2 14493.9 880.401  43
  -2  -2  -3 11466.8 692.656  45
  -2  -2  -3 11538.1 735.725  36
  -2  -2  -3 13072.7 710.041  17
   2   2   3 12323.3 712.087   8
  -2  -2  -3 10184.4 524.042  10
   2   2   3 11816.0 768.462  41
  -2  -2  -3 11077.0 574.394   1
  -2  -2  -3 11033.3 723.418  46
   2   2   3 11208.6 647.010  48
  -2  -2  -3 12150.1 728.447  18
  -2  -2  -4 47515.7 2246.89  36
  -2  -2  -4 55899.0 2183.27  17
   2   2   4 53408.6 2196.59   8
  -2  -2  -4 54768.2 2227.02  45
  -2  -2  -4 50640.2 2258.78  46
   2   2   4 48576.4 2074.05  48
  -2  -2  -4 53505.8 2257.14  18
  -2  -2  -5 29166.2 1593.95  36
   2   2   5 27455.0 1682.55  32
   2   2   5 30465.7 1517.19   8
  -2  -2  -5 32766.9 1617.30  18
  -2  -2  -5 31996.5 1657.83  23
  -2  -2  -5 28851.1 1706.95  25
  -2  -2  -5 30601.3 1489.82  17
   2   2   5 28377.7 1382.96  48
  -2  -2  -5 30196.5 1590.59  46
   2   2   6 7085.31 777.812  41
  -2  -2  -6 7065.34 751.195  36
  -2  -2  -6 7870.28 692.859  17
   2   2   6 7251.39 783.123  32
   2   2   6 7259.75 667.175   8
  -2  -2  -6 7221.97 752.755  23
  -2  -2  -6 7555.62 730.986  18
  -2  -2  -6 6467.34 686.788  46
   2   2   7 121.308 133.788  32
   2   2   7-64.3433 70.9628  41
  -2  -2  -7 49.7509 109.738  46
   2   2   8 16791.4 1251.67  32
  -2  -2  -8 15427.6 1083.88  46
   2   2   9 10174.1 881.601  47
  -2  -2  -9 11971.2 967.321  18
   2   2   9 10603.1 888.363  32
  -2  -2 -10 6011.08 523.501  22
   2   2  10 5356.07 524.040  47
  -2  -2 -10 5735.61 525.049  14
  -2  -2 -10 5021.45 561.168  20
  -2  -2 -11 229.106 85.0598  20
   2   3 -14 31949.3 1510.50  22
   2   3 -14 31028.5 1527.23  24
   2   3 -13 24410.9 1500.42  24
   2   3 -13 22412.0 1374.92  22
   2   3 -13 21372.2 1225.27  17
   2   3 -12 5350.96 623.378  35
   2   3 -12 4993.59 538.753  17
   2   3 -12 5000.87 688.228  24
   2   3 -12 5580.48 670.668  22
  -2  -3  11 11052.5 904.612  42
   2   3 -11 9752.13 862.107  35
   2   3 -11 9031.71 866.861  22
   2   3 -11 10318.6 967.133  24
   2   3 -11 8264.88 717.333  17
   2   3 -10 5255.87 555.981  17
   2   3 -10 5377.56 581.673  15
   2   3 -10 6580.76 614.373  13
  -2  -3  10 6041.16 645.427  42
   2   3 -10 6684.05 691.820  22
   2   3 -10 6854.73 697.736  35
   2   3 -10 5661.14 553.425  19
  -2  -3  10 5385.97 581.265  48
  -2  -3   9 16731.6 1036.55  42
   2   3  -9 13724.4 999.147  35
   2   3  -9 13527.7 979.383  22
   2   3  -9 13600.6 902.648  45
   2   3  -9 14446.5 920.342  12
   2   3  -9 14199.8 961.527  15
   2   3  -9 13535.2 912.604  17
   2   3  -9 14449.8 933.930  13
  -2  -3   8 45596.7 1893.32  42
   2   3  -8 38817.7 1822.32  15
   2   3  -8 41270.4 1826.21  13
   2   3  -8 37105.1 1772.15  17
   2   3  -8 39043.8 1837.69  16
   2   3  -8 39419.7 1755.98  12
   2   3  -8 45374.8 1956.38  35
   2   3  -8 35169.6 1793.67  22
   2   3  -8 38398.5 1733.51  45
   2   3  -7 23.2552 62.8554  12
   2   3  -7 153.134 101.352  10
   2   3  -7 53.8607 66.4433  13
   2   3  -7 58.1052 78.5107  16
   2   3  -7 162.186 89.4578  15
  -2  -3   7 105.819 77.2194  42
   2   3  -7 61.2448 50.3853  45
   2   3  -7 27.7216 50.7400   2
  -2  -3   6 14348.7 767.400  42
   2   3  -6 14524.5 760.126  12
   2   3  -6 14885.0 827.306  16
   2   3  -6 13170.0 763.692  15
   2   3  -6 14523.0 809.467  10
  -2  -3   6 12267.7 721.745   1
   2   3  -6 13519.1 693.058   2
  -2  -3   5 181938. 5774.44  42
   2   3  -5 164137. 5763.96  12
  -2  -3   5 158904. 5536.20  11
   2   3  -5 159322. 5761.53  10
  -2  -3   5 162495. 5749.25   1
   2   3  -5 167734. 5725.91   2
  -2  -3   4 56453.4 2014.74  43
  -2  -3   4 49193.0 1814.04  11
   2   3  -4 49454.2 1947.49  10
   2   3  -4 54077.0 1957.07  39
   2   3  -4 49636.8 1802.75  40
  -2  -3   4 54025.3 1971.60  42
  -2  -3   4 50709.7 1987.75   1
   2   3  -4 53037.3 1984.60   2
  -2  -3   3 6275.93 395.933   1
  -2  -3   3 6628.77 386.417  36
  -2  -3   3 5542.85 298.578  11
   2   3  -3 6078.28 258.523  40
  -2  -3   3 6417.40 395.701  42
   2   3  -3 6037.49 345.771  39
  -2  -3   3 6209.64 403.961  43
   2   3  -2 4872.64 357.603   3
   2   3  -2 5627.06 370.572   2
  -2  -3   2 5103.58 353.376   1
  -2  -3   2 5635.23 367.404  36
  -2  -3   2 4262.24 364.645  42
   2   3  -2 4636.33 256.747  41
   2   3  -2 3953.31 261.560  40
  -2  -3   2 4271.18 368.949  43
   2   3  -1 171273. 5832.75   3
   2   3  -1 167211. 5836.80   2
  -2  -3   1 162751. 5821.85   1
  -2  -3   1 170068. 5856.56  36
   2   3  -1 166396. 5928.15   8
   2   3  -1 167547. 5755.61  41
  -2  -3   1 182408. 6041.78  43
  -2  -3   1 157280. 5930.80  42
  -2  -3   0 76715.1 2906.05   1
   2   3   0 77444.9 2902.64   2
   2   3   0 80983.4 3011.90   8
  -2  -3   0 80123.2 2969.91  36
   2   3   0 76144.7 2905.73  41
  -2  -3  -1 16062.8 896.356  46
   2   3   1 16959.8 965.320  47
   2   3   1 18904.2 948.860   8
   2   3   1 16876.6 833.203   2
  -2  -3  -1 17361.6 847.789   1
  -2  -3  -1 17866.6 935.775  36
  -2  -3  -1 18599.9 1079.74  43
   2   3   1 18463.9 927.061  41
   2   3   2 3174.50 299.360   2
  -2  -3  -2 3932.46 336.422   1
  -2  -3  -2 3688.64 488.333  43
   2   3   2 4058.20 416.078  41
  -2  -3  -2 3842.36 373.372  18
   2   3   2 3674.99 383.851   8
  -2  -3  -3 37131.4 1799.70  46
   2   3   3 38231.5 1763.04   8
  -2  -3  -3 40238.6 1781.89  18
   2   3   3 38450.7 1856.67  41
  -2  -3  -3 38320.9 1831.29  36
  -2  -3  -4 54414.9 2200.42  46
  -2  -3  -4 57634.2 2239.36  23
   2   3   4 59452.3 2179.39   8
  -2  -3  -4 58955.7 2213.58  18
  -2  -3  -4 54995.4 2246.32  36
   2   3   5 3785.45 580.781  32
   2   3   5 3410.29 461.589   8
  -2  -3  -5 3473.95 503.678  23
  -2  -3  -5 3128.19 465.353  18
  -2  -3  -5 3171.24 488.907  36
  -2  -3  -5 4158.16 539.496  46
   2   3   6 7469.23 838.567  32
  -2  -3  -6 6881.88 782.511  31
  -2  -3  -6 6947.23 752.281  18
  -2  -3  -6 7247.92 796.556  23
  -2  -3  -6 6511.05 701.748  35
  -2  -3  -6 7264.87 751.502  46
  -2  -3  -7 4074.47 573.888  18
   2   3   7 4339.52 636.416  41
  -2  -3  -7 3769.27 516.939  46
   2   3   7 4235.59 621.781  32
  -2  -3  -7 3070.76 508.497  31
  -2  -3  -8 1327.34 382.504  25
   2   3   8 1148.94 304.434  32
  -2  -3  -8 1249.29 260.577  46
   2   3   9 11100.9 816.253  32
  -2  -3  -9 12695.7 870.960  14
  -2  -3  -9 13937.3 1023.59  25
  -2  -3 -10 1311.73 220.297  20
   2   4 -14 5946.90 563.531  22
   2   4 -14 5584.17 501.434  17
   2   4 -13 4121.37 531.009  22
   2   4 -13 4340.79 473.605  17
   2   4 -12 47.6261 174.208  22
  -2  -4  12-37.1991 71.0592  48
   2   4 -12 44.8767 110.671  20
   2   4 -12 59.9014 80.9115  19
   2   4 -12-39.6816 97.8590  17
   2   4 -11 3494.70 485.422  15
   2   4 -11 5028.81 550.589  17
   2   4 -11 4611.79 530.664  13
  -2  -4  11 5087.70 605.348  42
   2   4 -11 3971.93 546.043  22
   2   4 -11 4872.50 613.136  35
   2   4 -11 5005.63 534.214  19
   2   4 -11 4383.39 552.830  20
  -2  -4  11 3482.86 488.128  48
  -2  -4  10 104842. 4053.24  42
   2   4 -10 102277. 4090.73  35
   2   4 -10 92104.9 3823.72  45
   2   4 -10 95812.7 3950.64  15
   2   4 -10 102801. 3959.25  13
   2   4 -10 95076.7 3909.51  17
   2   4 -10 94605.2 3906.74  12
   2   4 -10 91057.6 3916.28  22
   2   4 -10 103251. 3993.02  20
  -2  -4   9 72965.3 2899.32  42
   2   4  -9 65225.5 2809.42  17
   2   4  -9 63974.8 2821.24  15
   2   4  -9 65130.2 2811.95  13
   2   4  -9 64563.6 2848.78  16
   2   4  -9 63995.3 2780.94  12
   2   4  -9 62271.8 2691.47  45
   2   4  -9 70057.3 2857.87  20
   2   4  -9 63078.1 2785.45  22
   2   4  -8 1060.82 251.711  35
   2   4  -8 510.033 164.999  13
   2   4  -8 373.844 156.170  15
   2   4  -8 826.426 207.137  16
   2   4  -8 715.900 189.363  12
   2   4  -8 1090.58 247.786  10
   2   4  -8 856.296 206.698  20
   2   4  -8 746.083 198.231  22
  -2  -4   8 561.689 172.389  42
   2   4  -7 30454.3 1350.72   2
  -2  -4   7 28869.6 1407.77   1
  -2  -4   7 34088.7 1491.30  42
   2   4  -7 31481.0 1519.12  16
   2   4  -7 30047.0 1439.55  12
   2   4  -7 30910.4 1473.00  15
   2   4  -7 30625.3 1502.03  10
   2   4  -6 102006. 3750.80  10
  -2  -4   6 98601.9 3764.75   5
   2   4  -6 98987.7 3803.76  16
   2   4  -6 93673.6 3714.38  12
   2   4  -6 101668. 3742.80  15
  -2  -4   6 106336. 3739.82  42
   2   4  -6 101905. 3687.28   2
  -2  -4   6 94391.9 3716.95   1
  -2  -4   5 17963.1 907.640  42
   2   4  -5 17350.8 758.731  40
   2   4  -5 19804.5 927.986  39
  -2  -4   5 17304.9 764.336  11
   2   4  -5 17554.3 885.597  10
   2   4  -5 17219.2 906.066   2
   2   4  -5 17006.6 909.310   3
  -2  -4   5 16957.3 915.562   1
  -2  -4   4 13186.9 722.215  42
   2   4  -4 12706.5 680.529  39
   2   4  -4 12579.4 560.052  40
  -2  -4   4 12348.9 601.226  11
   2   4  -4 12065.2 626.632  10
  -2  -4   4 13752.2 741.352  43
  -2  -4   4 11699.9 696.981   1
   2   4  -4 12302.4 712.653   2
   2   4  -4 11523.9 706.466   3
   2   4  -3 12758.8 667.848  39
   2   4  -3 11756.2 563.708  40
  -2  -4   3 11649.0 717.597  42
  -2  -4   3 12264.3 620.243  11
  -2  -4   3 12256.3 732.249  43
  -2  -4   3 12671.0 699.575   1
   2   4  -2 17167.4 890.979   3
   2   4  -2 18858.6 910.455   2
   2   4  -2 14249.0 776.228  40
  -2  -4   2 19623.3 931.052  36
  -2  -4   2 16165.5 929.447  43
  -2  -4   2 18012.1 952.901  42
  -2  -4   1 102002. 3818.70   1
   2   4  -1 102264. 3829.19   2
   2   4  -1 104106. 3843.05   3
   2   4  -1 105676. 3942.96   8
   2   4  -1 104861. 3770.25  41
  -2  -4   1 107068. 3896.16  36
  -2  -4   1 96177.9 3906.56  42
  -2  -4   1 114617. 4011.01  43
  -2  -4   0 63984.2 2645.02  46
  -2  -4   0 66106.3 2599.16   1
   2   4   0 67640.8 2602.88   2
   2   4   0 65541.7 2592.90   3
   2   4   0 68900.4 2722.61   8
   2   4   0 67868.5 2620.42  41
  -2  -4   0 70065.5 2804.54  43
  -2  -4   0 67696.5 2694.83  36
  -2  -4  -1 16496.8 1064.27  43
  -2  -4  -1 15571.6 938.823  36
  -2  -4  -1 14196.0 847.287   5
   2   4   1 16199.6 951.792   8
  -2  -4  -1 16533.6 944.757  46
   2   4   1 14267.8 816.631   2
  -2  -4  -1 15071.8 838.909   1
   2   4   1 16560.7 936.973  41
  -2  -4  -1 15139.4 866.934  18
  -2  -4  -2 28751.4 1630.06  43
  -2  -4  -2 26407.9 1237.83   1
   2   4   2 24222.2 1202.22   2
  -2  -4  -2 26809.1 1342.48  18
   2   4   2 26537.2 1415.26  41
   2   4   2 27406.6 1418.94  38
   2   4   2 27261.8 1393.46   8
  -2  -4  -3 7140.20 673.935  46
  -2  -4  -3 6255.59 622.733  23
   2   4   3 6586.55 635.945   8
  -2  -4  -3 6578.29 612.906  18
   2   4   3 5923.74 620.227  38
   2   4   3 6713.67 680.193  41
  -2  -4  -3 6377.35 657.170  36
   2   4   4 21639.8 1317.00   8
  -2  -4  -4 20288.5 1512.23  25
  -2  -4  -4 20989.5 1364.61  23
   2   4   4 20020.1 1325.02  38
   2   4   4 23094.8 1463.80  41
  -2  -4  -4 22806.8 1359.94  18
  -2  -4  -4 23802.2 1417.74  46
   2   4   5 4711.82 655.317  32
  -2  -4  -5 4690.31 599.517  18
   2   4   5 4935.84 657.435  41
   2   4   5 4357.56 585.676  38
  -2  -4  -5 4861.28 628.517  23
  -2  -4  -5 4111.88 650.859  25
  -2  -4  -5 5060.88 631.457  46
  -2  -4  -5 2879.22 475.186  35
  -2  -4  -6 48.6323 119.986  35
   2   4   6 110.660 136.496  38
   2   4   6 129.931 160.252  32
  -2  -4  -6 57.1322 140.939  31
   2   4   6 320.079 199.723  41
  -2  -4  -6 143.427 176.889  25
  -2  -4  -6 57.3227 126.490  23
  -2  -4  -6 261.824 173.293  46
  -2  -4  -6 54.0728 146.120  18
  -2  -4  -7 13647.2 1151.86  25
   2   4   7 14385.3 1127.65  32
  -2  -4  -7 12414.8 1011.58  31
  -2  -4  -7 12210.0 962.508  46
  -2  -4  -8 19420.8 1239.04  25
   2   4   8 15744.7 1083.61  32
  -2  -4  -9 23.4533 73.1730  14
  -2  -4  -9-109.597 138.483  20
   2   5 -14 18093.5 1026.98  22
   2   5 -14 17342.0 987.812  17
  -2  -5  13 298.127 131.794  48
   2   5 -13 103.635 189.590  24
   2   5 -13 227.397 150.769  22
   2   5 -13 34.8506 86.0560  17
   2   5 -12 17289.1 1245.59  24
   2   5 -12 15971.3 1077.73  22
   2   5 -12 15439.4 1041.09  17
   2   5 -12 16722.6 1066.25  13
   2   5 -12 15375.8 1023.59  19
  -2  -5  12 14001.9 1057.91  48
   2   5 -11 24829.8 1503.58  15
   2   5 -11 26344.4 1499.35  13
   2   5 -11 27279.9 1518.22  17
  -2  -5  11 28608.2 1614.78  42
   2   5 -11 25755.8 1476.27  22
   2   5 -11 27744.8 1641.26  24
   2   5 -10 2243.08 388.913  12
   2   5 -10 2250.94 380.099  13
   2   5 -10 2753.90 418.410  17
   2   5 -10 2648.57 414.673  15
   2   5 -10 3347.24 471.741  16
  -2  -5  10 2765.83 425.321  42
   2   5 -10 2703.43 447.757  24
   2   5 -10 2898.85 416.954  22
   2   5  -9 712.025 205.406  12
   2   5  -9 449.191 191.377  22
   2   5  -9 759.056 242.324  24
   2   5  -9 449.669 175.526  13
   2   5  -9 453.910 171.219  15
  -2  -5   9 567.071 190.370  42
   2   5  -8 8942.87 751.939  10
   2   5  -8 9527.02 693.503  22
   2   5  -8 8517.83 718.285  24
   2   5  -8 10492.0 673.030   2
   2   5  -8 8647.34 719.817  12
   2   5  -8 9496.74 738.348  15
  -2  -5   8 10095.5 742.949  42
  -2  -5   7 19675.3 1173.68   5
   2   5  -7 21197.5 1179.83  10
   2   5  -7 20545.2 1174.16  12
   2   5  -7 24427.7 1243.82  15
  -2  -5   7 24868.0 1246.70  43
   2   5  -7 23408.0 1165.49   2
  -2  -5   7 20343.1 1167.68   1
  -2  -5   7 23484.8 1208.36  42
  -2  -5   6 88069.9 3530.78   5
   2   5  -6 87562.0 3420.99  10
   2   5  -6 93056.6 3512.68  15
  -2  -5   6 96886.4 3538.28  43
   2   5  -6 84257.9 3471.47   3
   2   5  -6 92707.7 3497.97   2
  -2  -5   6 93131.4 3523.37   1
  -2  -5   6 90364.9 3492.03  42
   2   5  -6 89734.1 3257.59  40
   2   5  -5 43465.4 1843.33  15
  -2  -5   5 39489.3 1646.13  11
   2   5  -5 40718.5 1705.99  10
  -2  -5   5 41918.9 1876.22   5
  -2  -5   5 44434.7 1880.53  42
   2   5  -5 42859.3 1633.93  40
   2   5  -5 43310.2 1827.29  39
   2   5  -5 41472.2 1862.10   3
  -2  -5   5 43077.6 1859.89   1
   2   5  -5 43212.2 1870.31   2
  -2  -5   4 953.595 164.239  11
   2   5  -4 1309.52 160.496  10
   2   5  -4 1277.33 221.550  39
   2   5  -4 963.119 147.513  40
  -2  -5   4 942.094 219.454  42
  -2  -5   4 1398.63 239.859   5
  -2  -5   4 1254.90 221.520   1
  -2  -5   3 587.501 177.919  42
   2   5  -3 774.826 179.444  39
   2   5  -3 749.361 142.492  40
   2   5  -3 721.059 174.623   3
   2   5  -3 630.868 164.606   2
  -2  -5   3 705.809 172.187   1
  -2  -5   3 822.298 180.392   5
  -2  -5   2 26646.8 1319.55   5
  -2  -5   2 27024.8 1307.29   1
   2   5  -2 27487.5 1324.62   2
   2   5  -2 26283.0 1320.54   3
   2   5  -2 25344.3 1214.95  40
  -2  -5   2 29731.8 1337.36  46
  -2  -5   2 24322.3 1316.54  42
   2   5  -2 29977.5 1375.73  38
  -2  -5   1 9108.06 633.491  14
   2   5  -1 9186.55 668.217   3
   2   5  -1 9548.78 669.816   2
  -2  -5   1 10144.9 684.399   1
   2   5  -1 10879.2 692.676  38
  -2  -5   1 9447.02 687.589  46
   2   5  -1 10283.0 700.199  47
   2   5  -1 9873.18 639.326  41
  -2  -5   1 9358.35 687.946   5
   2   5   0 2257.97 313.129  41
   2   5   0 1837.88 286.991  38
  -2  -5   0 2128.76 307.127  14
   2   5   0 1754.40 274.015   3
  -2  -5   0 2253.65 310.478   1
   2   5   0 1760.02 272.489   2
   2   5   0 2004.84 303.121  47
  -2  -5   0 2339.17 333.589  46
  -2  -5   0 1807.35 283.110   5
  -2  -5   0 2040.33 289.421  18
   2   5   1 297.514 148.136  41
   2   5   1 588.107 187.113  38
  -2  -5  -1 266.727 122.603   5
  -2  -5  -1 201.855 110.509   1
   2   5   1 328.160 135.157   2
  -2  -5  -1 113.662 125.654  46
  -2  -5  -1 317.776 158.562  25
  -2  -5  -1 188.708 120.471  18
   2   5   1 314.646 144.528  47
   2   5   2 46173.5 2099.34  47
  -2  -5  -2 45235.2 2268.11  25
  -2  -5  -2 39815.1 2012.11  23
  -2  -5  -2 42601.6 1871.79   1
   2   5   2 44837.0 2137.07  41
   2   5   2 45609.2 2088.44  38
  -2  -5  -2 39811.2 1983.64  18
  -2  -5  -3 57034.3 2651.95  18
   2   5   3 61330.6 2821.43  41
  -2  -5  -3 60929.4 2906.75  25
  -2  -5  -3 53343.6 2637.17  23
   2   5   3 62403.9 2724.47  38
   2   5   3 61543.1 2710.08  47
  -2  -5  -4 15434.2 1129.54  14
  -2  -5  -4 15144.6 1134.80  18
  -2  -5  -4 15527.3 1267.97  25
  -2  -5  -4 13953.7 1115.66  23
   2   5   4 15473.2 1213.42  41
  -2  -5  -4 16970.5 1210.97  46
   2   5   4 17007.1 1162.66  47
   2   5   4 17861.1 1199.98  38
  -2  -5  -5 768.458 258.333  35
   2   5   5 1390.08 334.398  38
   2   5   5 1389.60 371.591  32
  -2  -5  -5 1331.07 325.030  46
   2   5   5 1471.49 354.483  41
  -2  -5  -5 2386.26 468.775  25
  -2  -5  -5 1757.44 369.787  23
  -2  -5  -5 1665.49 363.768  14
   2   5   5 1730.52 360.644  47
  -2  -5  -6 8975.89 812.798  46
   2   5   6 7937.33 766.537  47
  -2  -5  -6 9611.22 907.361  25
  -2  -5  -6 7342.87 699.828  35
   2   5   6 9410.46 896.823  32
  -2  -5  -6 7140.76 762.060  31
  -2  -5  -6 9279.31 809.626  14
  -2  -5  -7 4081.34 516.464  25
  -2  -5  -7 3488.05 437.754  14
  -2  -5  -7 3956.05 456.448  46
   2   5   7 4006.65 473.164  47
   2   5   7 2908.11 436.517  32
  -2  -5  -7 3365.49 430.126  31
  -2  -5  -8 2875.99 355.471  25
   2   5   8 3137.76 337.483  47
   2   5   8 2400.46 294.637  32
   2   6 -15 14021.3 837.195  24
   2   6 -14 7435.39 562.412  22
   2   6 -14 8111.22 618.674  17
   2   6 -13 373.233 218.357  24
   2   6 -13 194.697 138.696  22
   2   6 -13 36.2300 105.836  17
   2   6 -13 107.455 104.636  13
   2   6 -13 190.859 131.362  19
  -2  -6  13 254.643 140.509  48
   2   6 -12 9950.04 776.815  22
   2   6 -12 10874.7 921.661  24
   2   6 -12 9935.83 815.817  17
   2   6 -12 9232.14 815.280  15
   2   6 -12 9266.26 792.699  13
   2   6 -12 10451.0 857.032  19
  -2  -6  12 9987.89 917.164  48
   2   6 -11 21463.8 1298.44  17
   2   6 -11 20784.1 1281.46  13
   2   6 -11 20089.6 1298.58  15
  -2  -6  11 22522.8 1390.00  42
   2   6 -11 18479.8 1159.85  22
   2   6 -11 20960.3 1334.74  24
   2   6 -10 13916.8 1013.23  13
   2   6 -10 13790.8 1011.95  15
   2   6 -10 12141.9 976.666  24
   2   6 -10 13332.7 912.732  22
  -2  -6  10 14020.1 1032.87  42
   2   6  -9 6384.38 655.046  15
  -2  -6   9 7763.44 715.350  42
   2   6  -9 6203.71 574.286  22
   2   6  -9 8280.26 720.521  24
   2   6  -8 74280.4 3027.34  24
   2   6  -8 74676.1 2980.53   2
  -2  -6   8 73027.7 3038.65   1
   2   6  -8 73422.0 3196.24  16
   2   6  -8 71050.3 3056.98  15
   2   6  -8 70693.7 3010.77  10
  -2  -6   8 72391.3 3062.24  42
  -2  -6   8 66647.5 2995.52   5
   2   6  -7 46313.4 2271.79  47
   2   6  -7 49501.4 2187.55  24
   2   6  -7 48366.1 2387.07  16
   2   6  -7 50945.1 2254.17  15
   2   6  -7 46970.4 2115.58  10
  -2  -6   7 51588.1 2285.39  42
   2   6  -7 53138.6 2258.10   2
  -2  -6   7 48966.4 2230.18   1
  -2  -6   7 50314.9 2265.15   5
   2   6  -6 60604.2 2528.74  15
   2   6  -6 60352.2 2346.52  10
  -2  -6   6 57878.5 2554.46  42
   2   6  -6 60608.2 2537.50  39
   2   6  -6 55287.5 2530.98   3
   2   6  -6 56754.0 2518.38   2
  -2  -6   6 59578.0 2536.64   1
   2   6  -6 54012.1 2572.00  47
  -2  -6   6 60024.1 2559.45   5
   2   6  -5 13367.1 864.225  15
  -2  -6   5 10622.5 680.542  11
   2   6  -5 11988.2 658.299  10
   2   6  -5 12368.5 931.588  47
  -2  -6   5 12684.5 914.840  42
   2   6  -5 14029.1 880.010  39
  -2  -6   5 13868.7 893.354   5
   2   6  -5 12720.0 878.389   3
   2   6  -5 12475.8 858.417   2
  -2  -6   5 15314.5 914.096   1
  -2  -6   4 53559.0 2208.50   1
   2   6  -4 50094.9 2195.82  39
   2   6  -4 45176.7 1960.03  40
   2   6  -4 48497.9 2291.42  47
  -2  -6   4 54332.2 2238.00   5
  -2  -6   4 48298.3 2286.42  42
   2   6  -3 14162.3 936.081  47
  -2  -6   3 13596.0 855.422  46
   2   6  -3 11589.4 756.358  40
   2   6  -3 13365.9 889.751   3
   2   6  -3 14057.3 896.458   2
  -2  -6   3 13078.8 916.972  42
   2   6  -2 4390.60 415.454  41
   2   6  -2 4342.04 416.475  40
   2   6  -2 5111.66 496.024  38
  -2  -6   2 4492.27 430.910  14
   2   6  -2 4421.32 471.122   2
   2   6  -2 4818.13 488.471   3
  -2  -6   2 4995.82 496.683   1
  -2  -6   2 5053.40 496.674  46
   2   6  -2 5157.61 507.636  47
  -2  -6   2 3737.70 459.583  42
  -2  -6   2 4128.85 467.081   5
   2   6  -1 8748.55 657.734  41
   2   6  -1 9178.02 680.240  38
  -2  -6   1 9287.54 666.326  14
   2   6  -1 8068.13 663.677   3
   2   6  -1 8498.64 681.655   2
  -2  -6   1 8100.04 670.082   1
  -2  -6   1 7922.03 672.341  46
   2   6  -1 8989.76 683.176  47
  -2  -6   1 8051.96 692.469  25
  -2  -6   1 8498.41 724.743  43
  -2  -6   1 8546.73 695.485   5
   2   6   0 522.582 184.807  41
   2   6   0 554.818 184.113  38
  -2  -6   0 307.532 141.920  14
  -2  -6   0 620.489 179.043   1
   2   6   0 430.617 151.482   2
   2   6   0 661.884 203.933  47
  -2  -6   0 503.156 185.671  25
  -2  -6   0 632.772 217.876  43
  -2  -6   0 281.707 134.119  46
  -2  -6   0 875.485 222.449   5
   2   6   1 42840.0 2086.27  41
   2   6   1 44854.9 2045.02  38
  -2  -6  -1 46640.5 2062.08  14
   2   6   1 40215.7 1894.73   2
  -2  -6  -1 40100.6 1916.04   1
  -2  -6  -1 41796.0 2134.01  25
  -2  -6  -1 41410.7 2179.21  43
  -2  -6  -1 40835.1 1931.13   5
  -2  -6  -1 42011.5 2094.05  46
   2   6   1 45434.1 2057.63  47
  -2  -6  -2 30910.0 1716.10  46
   2   6   2 33600.8 1677.34  47
  -2  -6  -2 27563.4 1704.09  25
  -2  -6  -2 26967.4 1579.82  23
   2   6   2 28001.6 1680.01  41
   2   6   2 33014.6 1679.49  38
  -2  -6  -2 29622.4 1607.73  14
   2   6   3 3660.55 506.121  47
  -2  -6  -3 3935.21 515.878  23
  -2  -6  -3 3579.34 550.478  25
   2   6   3 3813.27 564.427  41
   2   6   3 3438.22 488.249  38
  -2  -6  -3 3993.49 521.756  14
   2   6   4 6076.14 744.516  32
  -2  -6  -4 6544.38 728.920  46
   2   6   4 6895.45 687.689  47
  -2  -6  -4 6609.09 695.673  23
  -2  -6  -4 5765.05 706.529  25
   2   6   4 5636.13 694.093  41
   2   6   4 6488.26 678.069  38
  -2  -6  -4 5809.93 637.800  35
  -2  -6  -4 6298.81 670.452  14
  -2  -6  -5 338.477 192.372  31
   2   6   5 220.978 161.313  32
   2   6   5 168.481 161.032  47
  -2  -6  -5 176.684 161.682  23
  -2  -6  -5 209.801 163.725  25
  -2  -6  -5 144.271 130.055  46
  -2  -6  -5 157.887 137.794  35
  -2  -6  -5 132.827 146.616  14
  -2  -6  -6 9421.07 795.211  25
  -2  -6  -6 10792.1 785.729  14
  -2  -6  -6 8617.13 744.897  31
   2   6   6 9973.05 820.043  32
  -2  -6  -6 9162.09 760.961  46
   2   6   6 10380.9 766.574  47
  -2  -6  -7 6415.33 532.811  25
  -2  -6  -7 6355.02 503.235  14
  -2  -6  -7 5742.30 457.918  31
   2   6   7 5005.90 477.858  32
   2   6   7 6736.88 510.446  47
   2   7 -14 518.976 179.355  24
   2   7 -14 336.096 135.295  17
   2   7 -13 2930.81 352.635  22
   2   7 -13 4156.70 500.230  24
   2   7 -13 3608.36 446.632  17
   2   7 -13 4182.15 475.678  13
  -2  -7  13 3317.24 495.129  48
   2   7 -13 3836.64 464.589  19
   2   7 -12 29847.9 1543.52  22
  -2  -7  12 31664.2 1937.92  48
   2   7 -12 32260.8 1739.95  15
   2   7 -12 32333.7 1731.22  17
   2   7 -12 32814.6 1739.33  13
   2   7 -11 20371.1 1310.15  13
   2   7 -11 20071.9 1305.55  17
   2   7 -11 20572.2 1311.98  15
   2   7 -11 19689.1 1344.41  16
   2   7 -11 18162.1 1107.58  22
   2   7 -11 19498.3 1270.19  24
   2   7 -10 5041.71 626.244  13
   2   7 -10 5918.40 713.684  16
   2   7 -10 6009.08 660.170  15
  -2  -7  10 6392.94 711.404  43
  -2  -7  10 5963.25 688.275  42
   2   7 -10 4482.97 560.653  24
   2   7  -9 2233.87 393.162  15
   2   7  -9 1744.87 404.891  16
   2   7  -9 2610.02 406.110  24
  -2  -7   9 2627.42 451.196  42
  -2  -7   9 2011.64 385.461  43
  -2  -7   8 15016.6 1095.60  43
   2   7  -8 15017.0 1203.35  16
   2   7  -8 14812.5 1051.35  15
  -2  -7   8 14056.3 1023.69   1
   2   7  -8 14095.8 1030.19   2
   2   7  -8 13127.8 956.785  24
  -2  -7   8 16345.1 1148.15  42
  -2  -7   8 15510.2 1056.95   5
   2   7  -8 14394.5 1013.64   6
  -2  -7   7 60234.5 2760.41  43
   2   7  -7 62712.2 2711.83  15
  -2  -7   7 62254.3 2690.74   1
   2   7  -7 59930.0 2688.92   2
   2   7  -7 56407.3 2796.51  47
   2   7  -7 57858.2 2557.27  24
   2   7  -7 60762.5 2681.86   6
  -2  -7   7 60039.2 2669.65   5
  -2  -7   7 57073.8 2745.55  42
   2   7  -6 9144.91 786.067  15
   2   7  -6 9832.43 812.726   2
  -2  -7   6 10039.9 806.440   1
   2   7  -6 9337.14 815.872   3
  -2  -7   6 9660.06 880.721  42
   2   7  -6 11343.1 879.431  39
   2   7  -6 8872.98 868.425  47
  -2  -7   6 11275.2 849.007   5
   2   7  -6 10591.7 842.499   6
  -2  -7   6 9143.20 830.472  43
  -2  -7   5 1353.49 276.175   1
   2   7  -5 1014.78 257.557   3
   2   7  -5 1525.30 303.399   2
  -2  -7   5 919.341 277.937  42
   2   7  -5 924.504 254.456  39
   2   7  -5 1213.67 320.475  47
   2   7  -5 1008.15 249.832   6
  -2  -7   5 921.983 244.406   5
  -2  -7   5 544.955 227.703  43
   2   7  -4 23632.2 1386.56   3
   2   7  -4 27025.5 1433.01   2
  -2  -7   4 23856.9 1366.31   1
   2   7  -4 25138.3 1423.27  39
   2   7  -4 25307.3 1478.92  47
   2   7  -4 25839.3 1409.63   6
  -2  -7   4 24313.1 1381.30   5
  -2  -7   4 23400.5 1435.79  43
  -2  -7   4 23355.5 1469.87  42
   2   7  -3 14231.5 955.837   2
   2   7  -3 13901.8 956.385   3
  -2  -7   3 14471.6 953.880   1
   2   7  -3 14885.0 995.787  39
   2   7  -3 12418.3 775.957  41
   2   7  -3 12048.7 815.626  40
   2   7  -3 13174.2 952.578  47
  -2  -7   3 12923.3 892.617  46
   2   7  -3 13669.8 949.743   6
  -2  -7   3 13097.0 933.475   5
  -2  -7   3 11501.1 928.538  42
  -2  -7   3 13394.1 980.986  43
   2   7  -2 7028.48 598.560  40
   2   7  -2 7439.05 624.302  41
   2   7  -2 8712.11 710.105  38
  -2  -7   2 8771.16 666.605  14
   2   7  -2 8460.22 725.726   2
   2   7  -2 8476.01 725.636   3
  -2  -7   2 9918.15 771.106   1
  -2  -7   2 8267.86 723.367  46
   2   7  -2 9251.61 731.643  47
  -2  -7   2 8368.68 751.835  43
  -2  -7   2 9051.39 745.264   5
   2   7  -2 8785.22 731.317   6
   2   7  -1 2790.16 387.836  41
   2   7  -1 2877.67 373.619  40
   2   7  -1 3125.30 424.352  38
  -2  -7   1 3400.76 414.044  14
   2   7  -1 3141.05 428.457   3
   2   7  -1 2688.19 388.567   2
  -2  -7   1 3604.78 456.234   1
   2   7  -1 3342.55 431.351  47
  -2  -7   1 3827.55 489.756  46
  -2  -7   1 3718.08 485.224  25
  -2  -7   1 3108.80 471.727  43
  -2  -7   1 2964.50 427.608   5
   2   7  -1 3435.99 438.867   6
   2   7   0 85.9862 95.0150  41
   2   7   0 200.766 140.162  38
  -2  -7   0 227.698 162.206  14
   2   7   0 185.142 122.655   2
  -2  -7   0 141.550 127.601  25
  -2  -7   0 185.349 144.664  46
  -2  -7   0 52.5685 116.103  43
   2   7   0-39.6274 97.9027  47
   2   7   0 531.104 174.734   6
   2   7   1 11600.6 884.272  38
  -2  -7  -1 9750.06 809.998  14
   2   7   1 10574.2 836.375  47
  -2  -7  -1 11045.7 929.967  46
  -2  -7  -1 8569.11 844.182  25
  -2  -7  -1 9273.87 914.878  43
   2   7   1 10425.6 898.346  41
  -2  -7  -1 9678.29 758.252   5
  -2  -7  -2 13122.3 1044.89  46
   2   7   2 12972.6 953.680  47
  -2  -7  -2 11866.9 1020.80  25
  -2  -7  -2 12859.7 952.994  23
   2   7   2 11647.9 994.562  41
   2   7   2 11903.9 952.216  38
  -2  -7  -2 12039.3 926.717  14
  -2  -7  -3 156.999 163.281  25
  -2  -7  -3 86.6696 117.115  23
   2   7   3 211.624 147.649  47
  -2  -7  -3 43.2961 117.010  14
   2   7   4 5507.41 650.257  32
   2   7   4 5444.91 567.038  47
  -2  -7  -4 5573.96 618.626  46
  -2  -7  -4 4280.42 557.266  25
  -2  -7  -4 4741.25 537.765  23
  -2  -7  -4 4587.23 504.456  35
  -2  -7  -4 5191.91 561.088  14
   2   7   5 1787.82 331.014  32
  -2  -7  -5 2173.54 357.191  31
   2   7   5 2105.30 317.422  47
  -2  -7  -5 1928.24 335.141  25
  -2  -7  -5 1862.74 322.450  46
  -2  -7  -5 1425.91 245.207  35
  -2  -7  -5 2170.24 333.016  14
  -2  -7  -6 6186.38 511.523  25
  -2  -7  -6 6616.89 501.410  14
  -2  -7  -6 5096.38 460.108  31
   2   7   6 5891.07 512.259  32
   2   7   6 6345.97 497.513  47
   2   8 -14 97.9016 114.654  24
   2   8 -14 235.889 116.474  19
   2   8 -13 4112.80 465.120  24
   2   8 -13 4039.32 475.608  17
   2   8 -13 4366.31 499.270  13
  -2  -8  13 3330.80 512.824  48
   2   8 -13 4539.06 509.995  19
   2   8 -12 43554.7 2076.87  24
  -2  -8  12 47444.2 2432.93  48
   2   8 -12 46954.0 2217.36  17
   2   8 -12 41834.4 2113.12  15
   2   8 -12 43211.6 2181.34  13
   2   8 -11 12369.7 966.404  15
   2   8 -11 10287.7 936.186  13
   2   8 -11 11012.3 1011.97  16
   2   8 -11 11615.2 890.446  24
   2   8 -10 14500.2 1215.82  16
   2   8 -10 14960.5 1095.94  15
   2   8 -10 14489.9 1022.42  24
  -2  -8  10 14175.6 1185.53  42
  -2  -8  10 13449.6 1145.90  43
  -2  -8   9 22989.0 1538.65  43
   2   8  -9 23227.9 1407.98   2
   2   8  -9 19096.0 1501.90  16
   2   8  -9 23424.6 1439.50  15
   2   8  -9 21919.9 1319.11  24
  -2  -8   9 22628.9 1536.21  42
  -2  -8   9 21694.7 1358.29   5
   2   8  -9 23067.7 1379.99   6
  -2  -8   8 58308.1 2910.12  43
  -2  -8   8 59956.1 2766.93   1
   2   8  -8 61044.6 2813.69   2
   2   8  -8 53995.9 2997.94  16
   2   8  -8 64576.1 2827.87  15
  -2  -8   8 61267.2 2978.28  42
  -2  -8   8 60581.1 2747.01   5
   2   8  -8 62639.0 2794.18   6
  -2  -8   7 12957.0 1113.39  43
   2   8  -7 14224.5 1082.85   2
  -2  -8   7 17162.5 1126.82   1
   2   8  -7 15149.2 1084.02  15
   2   8  -7 14212.7 1207.94  47
   2   8  -7 14507.0 1157.08  39
  -2  -8   7 15084.5 1224.40  42
   2   8  -7 13768.8 1043.67   6
  -2  -8   7 15744.5 1086.66   5
  -2  -8   6 867.915 271.953  43
   2   8  -6 885.818 255.864   3
   2   8  -6 524.700 205.359   2
  -2  -8   6 831.462 256.014   1
   2   8  -6 668.654 215.830  15
   2   8  -6 616.743 246.588  47
  -2  -8   6 1250.07 348.340  42
   2   8  -6 1252.90 313.229  39
  -2  -8   6 865.104 252.390   5
   2   8  -6 640.059 221.279   6
  -2  -8   5 14117.0 1147.46  42
  -2  -8   5 13439.0 1092.19  43
  -2  -8   5 15243.1 1076.91   1
   2   8  -5 14064.8 1041.38  15
   2   8  -5 17297.8 1209.63  47
  -2  -8   5 14704.7 1054.34   5
   2   8  -5 14202.4 1096.75  39
  -2  -8   4 19776.0 1382.04  42
  -2  -8   4 22316.3 1412.21  43
   2   8  -4 25486.0 1445.94  47
  -2  -8   4 20118.2 1235.14  46
   2   8  -4 21352.3 1349.77   3
   2   8  -4 23376.8 1369.14   2
   2   8  -4 21471.5 1311.83   6
   2   8  -4 22380.5 1379.32  39
  -2  -8   3 42357.0 2220.32  43
   2   8  -3 45319.0 2186.55   3
  -2  -8   3 43701.7 2158.71   1
   2   8  -3 42398.5 2139.79   2
   2   8  -3 45145.4 2166.59  47
  -2  -8   3 43483.6 2112.96  46
  -2  -8   3 44982.2 2169.06   5
   2   8  -3 46848.8 2168.33   6
   2   8  -3 49617.6 2237.85  39
   2   8  -2 27667.0 1507.70   2
  -2  -8   2 27595.4 1526.87   1
   2   8  -2 28740.7 1514.30  47
  -2  -8   2 24474.1 1452.93  46
  -2  -8   2 22025.0 1430.54  25
  -2  -8   2 26812.6 1591.42  43
  -2  -8   2 26958.2 1514.39   5
   2   8  -2 26293.5 1467.17   6
   2   8  -1 11363.5 867.453  41
   2   8  -1 12078.1 916.029  38
  -2  -8   1 11311.4 855.767  14
   2   8  -1 12817.7 927.030   2
  -2  -8   1 11827.7 922.816   1
  -2  -8   1 11905.9 940.071  46
   2   8  -1 13003.2 928.371  47
  -2  -8   1 10009.6 889.486  25
  -2  -8   1 11718.4 1003.80  43
  -2  -8   1 11950.6 914.176   5
   2   8  -1 10037.8 827.184   6
   2   8   0 4201.32 526.436  41
   2   8   0 4565.26 552.998  38
  -2  -8   0 4321.07 506.531  14
  -2  -8   0 4657.83 529.956   1
  -2  -8   0 5041.48 608.929  25
  -2  -8   0 3246.38 535.867  43
  -2  -8   0 4837.71 531.972   5
   2   8   0 3988.36 462.070   6
   2   8   0 4929.86 568.519  47
  -2  -8   0 5131.40 608.990  46
  -2  -8  -1 41127.0 1940.66  14
  -2  -8  -1 38941.1 2036.46  25
  -2  -8  -1 37654.5 1895.06  23
  -2  -8  -1 41363.5 2092.99  46
   2   8   1 41699.1 1977.53  47
   2   8   1 34212.9 1962.08  41
   2   8   1 39414.6 1984.16  38
   2   8   2 3067.86 432.214  47
  -2  -8  -2 3042.20 478.830  46
  -2  -8  -2 1835.66 368.996  25
  -2  -8  -2 3017.44 417.226  23
  -2  -8  -2 3347.97 439.057  14
   2   8   3 7607.93 658.193  47
  -2  -8  -3 8218.88 731.682  25
  -2  -8  -3 8207.91 671.231  23
  -2  -8  -3 6902.06 618.826  35
  -2  -8  -3 7274.90 647.010  14
   2   8   4 1007.67 249.717  32
  -2  -8  -4 805.843 227.355  31
   2   8   4 1019.40 224.283  47
  -2  -8  -4 1163.37 249.669  25
  -2  -8  -4 1560.07 287.668  46
  -2  -8  -4 682.430 185.189  14
  -2  -8  -4 1166.41 212.834  35
  -2  -8  -5 940.476 178.686  25
   2   8   5 1251.35 200.393  47
   2   8   5 874.484 191.093  32
  -2  -8  -5 958.001 192.492  31
   2   9 -14 10704.4 656.704  19
   2   9 -13 30228.7 1488.23  24
   2   9 -13 38727.8 1700.49  19
  -2  -9  13 36032.2 1821.10  48
   2   9 -13 35121.4 1673.82  17
   2   9 -13 32661.3 1667.51  13
   2   9 -12 4515.43 561.201  17
   2   9 -12 5477.61 544.079  15
   2   9 -12 4509.90 559.615  13
   2   9 -12 4581.99 469.731  24
   2   9 -11 56.9896 140.552  13
   2   9 -11 59.8933 114.422  16
   2   9 -11 34.5231 120.414  24
   2   9 -10 934.069 253.780  15
   2   9 -10 790.910 273.319  16
   2   9 -10 744.862 226.282   6
   2   9  -9 7514.12 883.856  16
   2   9  -9 10327.9 855.854  15
  -2  -9   9 10310.9 835.341   5
   2   9  -9 7042.89 721.447   6
  -2  -9   8 812.282 302.779  42
  -2  -9   8 1627.04 347.529   1
   2   9  -8 2323.87 418.978   2
   2   9  -8 1353.47 369.047  47
   2   9  -8 1464.94 320.944  15
   2   9  -8 1166.08 358.339  16
  -2  -9   8 1875.99 358.119   5
   2   9  -8 1654.33 355.429   6
  -2  -9   8 1978.01 426.950  43
   2   9  -7 6517.65 754.158  39
  -2  -9   7 6389.85 682.622   1
   2   9  -7 5976.87 674.967   2
   2   9  -7 6054.51 769.173  47
   2   9  -7 6973.94 702.823  15
   2   9  -7 6677.13 692.914   6
  -2  -9   7 6802.40 696.717   5
  -2  -9   7 4793.07 672.920  43
  -2  -9   7 5453.77 733.030  42
  -2  -9   6 891.049 295.670  42
   2   9  -6 743.206 284.757  39
  -2  -9   6 1140.60 292.122   1
   2   9  -6 1154.31 285.016   2
   2   9  -6 1347.98 367.795  47
   2   9  -6 1590.34 313.377  15
  -2  -9   6 1302.57 341.620  43
   2   9  -6 1363.98 322.220   6
  -2  -9   6 1580.34 340.510   5
  -2  -9   5 50207.9 2397.21   5
   2   9  -5 48287.3 2347.15   6
  -2  -9   5 45202.8 2420.75  43
  -2  -9   5 47833.0 2471.90  42
   2   9  -5 54488.3 2499.86  47
   2   9  -5 53696.1 2509.02  39
   2   9  -5 49847.6 2396.78   2
   2   9  -5 44375.8 2365.12   3
  -2  -9   5 52009.8 2435.34   1
   2   9  -4 47304.1 2271.14   6
  -2  -9   4 46080.2 2304.60   1
   2   9  -4 49898.0 2335.75   2
  -2  -9   4 44125.1 2347.52  43
   2   9  -4 51178.7 2353.24  47
   2   9  -4 45740.4 2305.05  39
   2   9  -3 301.487 164.594   6
  -2  -9   3 186.669 154.456   5
  -2  -9   3 145.707 131.268   1
   2   9  -3 278.752 162.078   2
  -2  -9   3 54.6557 120.622  43
  -2  -9   3-44.1649 84.4591  46
  -2  -9   3 142.034 165.167  25
   2   9  -3 183.361 151.720  47
   2   9  -3 326.479 170.647  39
   2   9  -2 10875.5 843.369   6
  -2  -9   2 10597.0 865.255   5
  -2  -9   2 9857.52 857.350   1
   2   9  -2 10752.2 864.052   2
  -2  -9   2 10207.2 876.231  25
  -2  -9   2 9984.77 854.010  46
   2   9  -2 10580.9 862.733  47
  -2  -9   2 9318.34 922.952  43
   2   9  -2 10411.8 866.608  39
   2   9  -1 351.876 168.532  47
  -2  -9   1 440.546 187.451  25
  -2  -9   1 491.989 186.876   5
   2   9  -1 440.887 172.393   6
  -2  -9   1 331.649 188.837  46
  -2  -9   1 286.285 179.070  43
   2   9   0 2438.91 389.419  47
  -2  -9   0 2188.87 392.578  25
  -2  -9   0 2385.81 352.991  23
  -2  -9   0 2189.01 332.707   5
  -2  -9   0 1899.04 381.073  46
  -2  -9  -1 30488.5 1661.65  25
  -2  -9  -1 30785.4 1555.91  23
  -2  -9  -1 31311.0 1708.21  46
   2   9   1 32403.4 1635.80  47
  -2  -9  -1 30749.4 1558.21  29
  -2  -9  -2 111.906 116.362  25
  -2  -9  -2-40.9642 90.3584  46
   2   9   2-33.5532 64.0969  47
   2   9   2-44.6770 163.421  32
  -2  -9  -3 3107.66 366.027  25
  -2  -9  -3 2784.86 307.801  35
  -2  -9  -3 2958.62 385.449  31
   2   9   3 3165.50 362.893  47
  -2  -9  -4 13774.4 760.041  31
   2   9   4 12394.8 761.803  32
   2  10 -12 17459.4 1075.87  17
   2  10 -12 14363.7 1039.72  13
  -2 -10  12 16810.7 1098.15  48
   2  10 -11 63.3602 78.1280  15
   2  10 -11 47.6612 91.0454  16
  -2 -10  11-45.6442 100.681  48
   2  10 -10 7536.10 778.026  16
   2  10 -10 7657.69 659.269  15
   2  10 -10 8203.81 687.751   6
   2  10  -9 8512.52 856.834  16
   2  10  -9 9908.23 786.585  15
  -2 -10   9 8758.61 759.368   5
   2  10  -9 10410.1 838.765   6
   2  10  -8 13246.8 1091.84  16
   2  10  -8 13454.1 946.820  15
  -2 -10   8 13862.1 1011.89   5
   2  10  -8 13280.0 999.615   6
   2  10  -7 219.291 171.088  47
   2  10  -7 54.9477 148.525  16
  -2 -10   7 93.3678 136.313   5
   2  10  -7 272.237 150.206   6
   2  10  -6 9614.39 875.009  47
  -2 -10   6 9829.93 854.168   5
   2  10  -5 13927.6 1039.53  47
   2  10  -5 14563.7 1024.89   6
  -2 -10   4 14073.3 1043.99  25
   2  10  -4 17988.0 1152.53  47
  -2 -10   4 16199.9 1111.90   5
   2  10  -4 15006.5 1042.78   6
  -2 -10   3 632.726 218.667  25
   2  10  -3 1111.70 278.525  47
  -2 -10   3 703.098 243.579   5
   2  10  -3 675.366 220.462   6
  -2 -10   2 2922.89 434.144  25
   2  10  -2 3194.03 448.873  47
   2  10  -2 2702.06 376.549   6
  -2 -10   2 3119.56 427.458   5
  -2 -10   1 13426.0 976.154  25
  -2 -10   1 14787.3 914.123  23
  -2 -10   1 13112.2 884.734   5
   2  10  -1 13287.9 851.608   6
   2  10  -1 15844.1 1016.73  47
  -2 -10   0 7586.41 667.620  25
   2  10   0 7974.00 670.189  47
  -2 -10   0 7356.48 619.547  29
  -2 -10  -1 1419.73 254.948  25
   2  10   1 1184.52 256.024  32
   2  10   1 1711.64 278.257  47
  -2 -10  -2 282.362 92.5175  35
   2  10   2 637.364 172.559  32
   2  10   2 501.153 138.223  47
  -2 -10  -3 4245.14 337.702  31
   2  11 -13 672.714 128.126  19
   2  11 -12 2054.39 282.640  13
   2  11 -12 1941.50 258.559  19
  -2 -11  11 8326.97 679.325  48
   2  11 -11 9708.97 711.175  16
  -2 -11  10 13405.0 920.867  48
  -2 -11  10 12207.9 823.695   5
   2  11 -10 15716.8 986.257  16
   2  11 -10 15293.0 886.214  19
   2  11  -9 13803.6 968.449  16
  -2 -11   9 13180.6 903.893   5
   2  11  -9 13674.5 916.260   6
  -2 -11   8 118.094 106.395   5
   2  11  -8 150.884 144.150   6
   2  11  -8 84.8319 104.655  16
   2  11  -8 77.9747 99.3562  19
   2  11  -7-43.0625 201.497  47
   2  11  -7 129.197 106.211  16
  -2 -11   7 247.041 143.601   5
   2  11  -7-38.7116 104.585   6
   2  11  -6 17680.9 1109.57   6
  -2 -11   6 19894.0 1194.80   5
   2  11  -6 17264.2 1138.00  47
  -2 -11   6 17483.6 1115.95  25
   2  11  -5 9752.07 766.733   6
   2  11  -5 9413.22 780.533  47
  -2 -11   5 8906.46 749.200  25
  -2 -11   4 897.900 237.435   5
   2  11  -4 809.211 217.801   6
   2  11  -4 1110.11 256.452  47
  -2 -11   4 648.994 199.404  25
  -2 -11   3 2253.08 335.649   5
   2  11  -3 2314.48 332.172   6
   2  11  -3 2049.46 339.720  47
  -2 -11   3 2497.46 367.020  25
   2  11  -2 2865.69 366.389  47
  -2 -11   2 2311.17 335.619  25
   2  11  -2 2348.72 331.925  32
  -2 -11   2 1872.38 282.957   5
   2  11  -2 2277.28 298.317   6
  -2 -11   1 4047.79 409.006  25
   2  11  -1 3595.89 408.283  32
  -2 -11   1 3972.12 403.679  29
   2  11  -1 4528.52 444.964  47
  -2 -11   0 420.589 134.219  31
   2  11   0 363.414 128.602  32
   2  11   0 325.787 120.984  47
   2  11   1 55.2324 57.4505  32
  -2 -11  -1 35.6551 59.0040  31
   2  12 -11 7328.20 440.606  19
   2  12 -10 12976.0 666.576  19
   2  12  -9 1944.10 278.025  16
  -2 -12   9 2278.64 302.208  25
   2  12  -9 2797.10 321.006   6
  -2 -12   9 2454.58 311.209   5
   2  12  -8 3297.52 379.046  16
  -2 -12   8 3406.56 384.651  25
   2  12  -8 3595.76 392.184   6
  -2 -12   8 3926.02 417.760   5
   2  12  -7 5300.35 501.076  16
  -2 -12   7 6051.65 544.444   5
  -2 -12   7 5732.57 511.802  25
   2  12  -6 5101.29 489.920  16
   2  12  -6 5557.20 495.660   6
   2  12  -6 5540.15 514.099  47
  -2 -12   6 4460.49 455.505  25
   2  12  -5 1492.45 258.642  16
  -2 -12   5 1788.30 279.010  25
   2  12  -5 2087.66 306.534  47
  -2 -12   5 2089.42 303.123   5
   2  12  -5 1994.08 289.207   6
  -2 -12   4 884.947 187.503  25
   2  12  -4 1096.60 219.237  47
   2  12  -4 940.610 186.827   6
  -2 -12   4 841.224 187.027   5
   2  12  -3 792.265 182.367  47
   2  12  -3 561.420 135.437   6
  -2 -12   2 13522.5 725.977  29
   2  13  -9 53.8895 59.4600   6
   2  13  -8 2473.57 256.078   6
   2  13  -6 10131.0 589.631   6
   2  13  -5 404.571 101.667   6
  -2 -13   4 5903.36 385.116  29
   3 -13   1 1389.97 164.526  29
   3 -13   1 1086.19 154.765  23
   3 -13   2 5631.98 406.974  29
  -3  13  -3 4929.67 376.995   6
   3 -13   3 4627.11 355.557  26
   3 -13   3 5166.83 394.422  29
  -3  13  -4 892.999 167.266   6
   3 -13   4 714.062 140.217  26
   3 -13   5 6354.47 481.061   5
  -3  13  -5 6542.70 471.122   6
   3 -13   5 5443.62 476.545   4
   3 -13   5 6115.78 426.315  26
  -3  13  -6 2656.23 279.910   6
   3 -13   6 1979.92 225.662  26
  -3  13  -7 919.303 156.025   6
   3 -12  -1 2238.26 242.611  35
   3 -12  -1 2821.96 285.368  29
   3 -12   0 762.091 165.899  26
  -3  12  -1 773.941 194.934  45
   3 -12   1 754.773 169.757   4
  -3  12  -1 975.884 172.174   6
   3 -12   1 492.492 161.918  29
   3 -12   1 1180.55 220.030  26
  -3  12  -2 1383.79 270.281  45
   3 -12   2 1263.04 244.814   4
   3 -12   2 974.451 204.174   5
  -3  12  -2 1417.64 235.315   6
   3 -12   2 1301.07 244.294  26
   3 -12   2 1345.20 254.583  29
  -3  12  -3 18631.5 1029.73   6
   3 -12   3 17141.3 1030.03   5
   3 -12   3 18117.7 1030.59  26
   3 -12   3 16496.1 1017.43  29
  -3  12  -3 18251.0 1103.85  45
  -3  12  -4 25143.3 1279.38   6
   3 -12   4 24159.2 1258.13  29
   3 -12   4 23451.7 1254.78  26
  -3  12  -4 22280.9 1309.27  45
   3 -12   5 3128.95 364.433  29
  -3  12  -5 3204.45 423.009  45
  -3  12  -5 3467.98 439.008  15
   3 -12   5 3103.76 398.006   5
  -3  12  -6 14360.4 949.914  45
  -3  12  -6 14063.6 889.202   6
   3 -12   6 13380.1 887.309   5
  -3  12  -7 8043.60 650.963  45
   3 -12   7 8836.45 685.067   4
   3 -12   7 7248.97 606.212   5
  -3  12  -7 7903.46 601.327   6
  -3  12  -8 10035.3 707.375  45
  -3  12  -8 11409.6 664.067   6
   3 -12   8 10257.0 676.298   5
   3 -12   8 9275.76 671.548   4
  -3  12  -9 185.602 92.6752  15
   3 -11  -3 1838.52 230.627  29
   3 -11  -3 1684.36 220.642  35
   3 -11  -2 5164.60 481.844  26
   3 -11  -2 5096.53 472.974  29
   3 -11  -2 4819.62 446.069  35
   3 -11  -1 8595.89 684.328  26
   3 -11  -1 8395.12 695.010  29
  -3  11   0 4856.97 449.349   6
   3 -11   0 4976.72 479.598   5
   3 -11   0 5077.96 503.504   4
   3 -11   0 5181.08 531.828  26
   3 -11   1 7519.32 656.079   5
  -3  11  -1 6805.12 604.138   6
   3 -11   1 7339.84 665.351  26
   3 -11   1 8201.29 726.416  29
  -3  11  -2 20292.9 1297.59  45
   3 -11   2 18075.9 1198.99  34
  -3  11  -2 20262.7 1199.81   6
   3 -11   2 21419.5 1256.68   5
   3 -11   2 21323.9 1282.16  29
   3 -11   2 21917.7 1261.23  26
  -3  11  -3 25234.0 1478.67  45
   3 -11   3 21402.8 1306.93  34
  -3  11  -3 23282.0 1338.16   6
   3 -11   3 22948.3 1351.74   5
   3 -11   3 23332.5 1371.76  29
  -3  11  -4 3854.25 492.572   6
   3 -11   4 4096.95 509.953   5
   3 -11   4 2901.46 408.724  34
  -3  11  -4 3192.98 480.420  45
   3 -11   5 995.206 268.651   5
  -3  11  -5 1534.72 340.840  45
   3 -11   6 1088.58 266.571   5
  -3  11  -6 637.867 207.914   6
   3 -11   6 802.750 202.063  44
  -3  11  -6 775.427 243.325  45
  -3  11  -7 13431.4 903.677   6
   3 -11   7 13971.9 948.827   5
  -3  11  -7 14309.6 1058.38  15
  -3  11  -7 13056.6 1022.99  45
   3 -11   7 11883.0 866.973  44
  -3  11  -8 7200.16 586.693   6
   3 -11   8 7499.19 631.939   5
   3 -11   8 6975.67 641.024   4
  -3  11  -8 8481.02 753.653  45
   3 -11   8 6777.04 625.094  44
  -3  11  -8 7844.14 749.910  15
   3 -11   9 1732.65 309.095  44
  -3  11  -9 1934.21 327.815  45
  -3  11  -9 1879.94 340.912  15
  -3  11 -10 7917.63 619.913  45
   3 -11  10 8994.11 656.897  44
  -3  11 -10 8329.47 622.731  17
  -3  11 -10 8656.91 688.415  15
   3 -10  -5 2739.70 262.552  35
   3 -10  -4 7049.73 512.217  31
   3 -10  -4 7626.15 577.362  35
   3 -10  -4 7732.40 569.782  29
   3 -10  -3 11803.1 789.426  31
   3 -10  -3 12657.6 867.209  35
   3 -10  -3 13463.3 916.622  26
   3 -10  -3 14710.6 924.073  29
   3 -10  -2 7307.57 619.592  31
   3 -10  -2 8268.15 726.509  26
   3 -10  -2 9191.76 770.497  29
   3 -10  -1 711.051 186.689  31
   3 -10  -1 659.419 195.172   4
   3 -10  -1 890.126 210.172   5
  -3  10   1 755.354 190.993   6
   3 -10  -1 463.032 235.182  29
   3 -10  -1 705.335 234.336  26
   3 -10   0 122.986 127.881   5
  -3  10   0-36.9272 107.751   6
   3 -10   0 45.9407 152.001  26
  -3  10  -1 5404.96 595.256   6
   3 -10   1 7067.66 691.054   5
   3 -10   1 5598.40 663.064  34
   3 -10   1 6789.04 684.987  26
   3 -10   1 6780.32 712.852  29
   3 -10   2 36409.3 1859.93   5
  -3  10  -2 38596.1 1865.97   6
   3 -10   2 29554.7 1670.92  28
   3 -10   2 32209.9 1810.71  34
   3 -10   3 95622.5 4014.31  34
   3 -10   3 87566.0 4088.15  11
  -3  10  -3 100058. 4113.15   3
  -3  10  -3 99177.4 4166.29  40
  -3  10  -3 108240. 4239.78  39
  -3  10  -3 99580.1 4015.66   6
  -3  10  -3 103024. 4208.69  45
   3 -10   3 89493.5 3866.45  28
   3 -10   4 792.997 237.430  34
   3 -10   4 1366.39 339.305  11
   3 -10   4 1173.04 315.389   9
   3 -10   4 412.006 210.124  28
  -3  10  -4 956.072 324.077  39
  -3  10  -4 1197.13 331.270  40
   3 -10   4 869.946 257.176   5
  -3  10  -4 769.975 278.565  45
   3 -10   5 17060.1 1160.68  34
   3 -10   5 19352.8 1328.19   9
   3 -10   5 14987.1 1214.01  11
   3 -10   5 17563.3 1142.51  28
  -3  10  -5 17055.4 1244.47   3
  -3  10  -5 19251.6 1386.83  45
   3 -10   5 18464.9 1222.08   5
  -3  10  -5 17886.2 1196.32   6
  -3  10  -5 18655.4 1382.63  40
  -3  10  -5 18191.0 1380.86  39
  -3  10  -6 22837.4 1570.50  45
   3 -10   6 22283.1 1308.05  28
  -3  10  -6 20508.5 1303.91   6
   3 -10   6 21134.4 1336.37   5
   3 -10   7 2749.80 400.295  28
   3 -10   7 2948.15 437.643   5
  -3  10  -7 2082.69 362.760   6
  -3  10  -7 2623.60 499.279  45
  -3  10  -7 2514.79 502.122  15
  -3  10  -8 888.512 289.049  45
   3 -10   8 338.538 161.489  28
   3 -10   8 293.483 154.215   4
   3 -10   8 738.800 206.306   5
  -3  10  -8 431.095 164.163   6
  -3  10  -8 584.312 180.852  13
  -3  10  -8 381.460 210.977  15
   3 -10   8 655.793 172.968  48
   3 -10   9 2078.54 376.766  44
  -3  10  -9 2073.43 405.468  45
  -3  10  -9 1750.55 378.957  15
  -3  10  -9 1574.23 277.117  13
   3 -10   9 2269.23 326.613  48
  -3  10 -10 7895.52 735.446  45
  -3  10 -10 6585.65 618.145  17
  -3  10 -10 6656.94 687.705  15
   3 -10  10 7687.91 597.356  48
   3 -10  11 26123.0 1319.42  44
  -3  10 -11 24540.9 1307.25  45
  -3  10 -11 23823.6 1306.32  15
   3 -10  11 23507.6 1181.71  48
   3  -9  -6 38.6706 70.7366  31
   3  -9  -5 29.4464 79.5548  31
   3  -9  -5 29.7747 98.5182  29
   3  -9  -4 241.248 147.287  29
   3  -9  -4 341.933 210.959  26
   3  -9  -4 222.153 147.444  31
   3  -9  -4 200.300 159.494  35
   3  -9  -3 16518.9 1160.99  29
   3  -9  -3 19711.3 1245.28  26
   3  -9  -3 15849.9 1097.39  31
   3  -9  -2 25769.0 1498.28  26
   3  -9  -2 26170.0 1528.51  29
   3  -9  -2 23423.5 1386.56  31
   3  -9  -1 927.880 240.896  31
   3  -9  -1 1050.03 287.627  26
   3  -9  -1 756.728 223.755   5
  -3   9   1 638.420 195.860   6
   3  -9  -1 877.776 278.388  34
   3  -9  -1 532.272 214.918   9
   3  -9   0 20341.0 1286.75  31
   3  -9   0 25228.8 1552.88  29
   3  -9   0 23977.6 1480.82  26
   3  -9   0 24584.5 1541.80  34
  -3   9   0 26576.5 1514.57   3
   3  -9   0 26181.0 1477.84   5
  -3   9   0 26821.2 1457.87   6
   3  -9   0 23586.6 1522.92   9
   3  -9   1 21150.2 1406.72   9
  -3   9  -1 24335.5 1427.24   3
   3  -9   1 17487.2 1230.60  28
   3  -9   1 19774.9 1349.82  34
  -3   9  -1 20648.1 1399.48  40
   3  -9   1 21560.0 1333.65   5
   3  -9   2 6898.78 762.099  11
   3  -9   2 8086.51 811.352   9
  -3   9  -2 8411.13 801.700   3
   3  -9   2 7496.55 724.239  28
   3  -9   2 7547.17 764.463  34
  -3   9  -2 7527.60 778.809  39
  -3   9  -2 7646.83 799.594  40
   3  -9   2 8253.88 768.207   5
   3  -9   3 23164.9 1514.76  11
   3  -9   3 26224.5 1568.12   9
  -3   9  -3 24021.0 1473.78   3
   3  -9   3 20590.6 1360.78  28
   3  -9   3 22702.3 1449.24  34
  -3   9  -3 25577.5 1589.31  39
  -3   9  -3 24573.2 1581.59  40
   3  -9   3 23741.7 1451.46   5
   3  -9   4 1974.77 372.329  42
  -3   9  -4 1439.39 388.412  39
  -3   9  -4 2538.98 479.596  40
   3  -9   4 1549.30 355.073   9
   3  -9   4 1745.94 376.938  11
  -3   9  -4 1350.11 318.714   3
   3  -9   4 1265.26 320.208  28
   3  -9   4 1881.36 370.610  34
   3  -9   4 2009.22 378.677   5
  -3   9  -4 2079.71 445.436  45
  -3   9  -5 9643.33 1019.45  40
  -3   9  -5 11812.4 1086.49  39
   3  -9   5 10537.6 834.376  37
   3  -9   5 9758.16 938.867  11
   3  -9   5 9721.38 919.562   9
  -3   9  -5 11186.0 948.806   3
   3  -9   5 10388.8 869.205  28
   3  -9   5 9458.19 898.366  42
  -3   9  -5 11592.8 1108.20  45
   3  -9   5 12473.8 958.874   5
  -3   9  -6 11449.6 1177.81  40
  -3   9  -6 15321.1 1292.85  39
   3  -9   6 16978.6 1111.82  37
   3  -9   6 14240.8 946.489  48
   3  -9   6 15652.5 1189.03  11
   3  -9   6 16971.0 1206.21   9
  -3   9  -6 15563.3 1148.56   3
   3  -9   6 14180.1 1055.93  28
  -3   9  -6 14361.5 1271.32  45
   3  -9   6 14995.8 1177.21  42
  -3   9  -6 14775.4 1077.02   6
   3  -9   6 14506.5 1071.66   5
  -3   9  -7 4228.79 673.053  45
   3  -9   7 4828.21 633.748  42
  -3   9  -7 3141.07 592.762  40
   3  -9   7 4564.62 571.837  37
   3  -9   7 4662.22 523.931  48
   3  -9   7 5539.01 655.009  11
   3  -9   7 4481.48 582.459   9
   3  -9   7 4898.69 580.189  28
  -3   9  -7 5606.39 635.564   3
  -3   9  -7 3785.72 509.332   6
   3  -9   7 5230.40 583.093   5
  -3   9  -7 4228.86 558.825  12
  -3   9  -7 5201.91 730.390  15
   3  -9   8 455.886 181.445  28
  -3   9  -8 403.935 154.514   6
  -3   9  -8-72.0952 194.916  45
   3  -9   8 292.903 160.047  48
  -3   9  -8 286.723 135.741  13
  -3   9  -8 420.185 204.490  15
  -3   9  -9 15100.8 1250.43  45
  -3   9  -9 16324.4 1043.24  13
  -3   9  -9 16130.5 1245.78  15
   3  -9   9 16812.7 1098.37  48
   3  -9   9 15346.6 1059.05  28
  -3   9 -10 15726.3 1211.14  45
   3  -9  10 18924.8 1227.10  44
  -3   9 -10 16121.2 1072.51  17
  -3   9 -10 16375.0 1005.96  13
  -3   9 -10 16529.0 1190.74  15
   3  -9  10 18729.4 1132.26  48
   3  -9  10 17435.4 1070.96  28
  -3   9 -11 2921.86 448.223  45
   3  -9  11 3294.08 431.433  44
   3  -9  11 3363.82 410.368  48
  -3   9 -11 3138.46 423.907  15
  -3   9 -11 2772.49 350.983  17
   3  -9  11 3426.23 380.297  28
   3  -8  -7 6444.40 422.590  29
   3  -8  -6 1090.30 253.816  31
   3  -8  -6 1037.82 226.108  29
   3  -8  -5 261.588 167.352  31
   3  -8  -5 637.874 236.249  35
   3  -8  -5 835.708 243.089  29
   3  -8  -5 478.180 211.571  26
   3  -8  -4 33652.3 1840.53  31
   3  -8  -4 34913.9 1887.75  29
   3  -8  -4 34231.5 1882.19  26
  -3   8   3 13115.0 1060.46  40
   3  -8  -3 14485.7 1076.61  31
   3  -8  -3 12968.5 1055.75  26
   3  -8  -3 13710.5 1101.47  29
   3  -8  -2 170.353 153.402  34
   3  -8  -2 139.146 161.761  31
   3  -8  -2 102.301 149.254  26
   3  -8  -2-55.0015 160.491  29
  -3   8   2-53.1778 117.297  40
   3  -8  -2 40.4248 77.2210   5
   3  -8  -2 91.4142 100.818   9
   3  -8  -1 8655.80 845.186  34
   3  -8  -1 7529.16 724.668  31
   3  -8  -1 8170.44 780.189  26
  -3   8   1 8760.13 821.459  40
  -3   8   1 8232.32 749.050   3
   3  -8  -1 7702.90 739.971   5
   3  -8  -1 8044.65 782.559   9
   3  -8   0 2505.28 383.120  31
   3  -8   0 2867.92 446.687  28
   3  -8   0 4422.05 542.563   5
  -3   8   0 3091.78 451.775   3
   3  -8   0 2826.96 469.570  11
   3  -8   0 3806.86 529.982   9
   3  -8   0 3051.08 496.083  34
   3  -8   1 5441.55 612.316  28
   3  -8   1 5495.59 611.827   5
  -3   8  -1 6286.54 649.421   3
   3  -8   1 5360.21 639.774   9
   3  -8   1 5571.63 649.194  34
   3  -8   2 42666.7 2093.45  28
  -3   8  -2 41536.1 2188.76  39
  -3   8  -2 46003.4 2160.78   3
   3  -8   2 41176.5 2166.86  11
   3  -8   2 40543.4 2155.64  33
   3  -8   2 44550.1 2181.60  34
   3  -8   3 3688.88 411.777  37
   3  -8   3 2268.18 406.404  33
   3  -8   3 2683.90 417.359  28
   3  -8   3 3282.38 488.764  11
   3  -8   3 2909.95 464.133   9
   3  -8   3 3033.68 445.187  42
  -3   8  -3 2984.81 497.191  39
  -3   8  -3 2907.33 499.155  40
   3  -8   3 2713.90 429.378   5
  -3   8  -4 11370.5 1059.42  40
  -3   8  -4 13738.0 1122.35  39
   3  -8   4 16236.2 990.753  37
   3  -8   4 11984.6 960.671  33
   3  -8   4 12699.7 975.675   5
   3  -8   4 12839.3 974.567  28
  -3   8  -4 14408.8 1045.12   3
   3  -8   4 13514.7 1040.19  42
   3  -8   4 15340.9 1083.67  11
   3  -8   4 13474.6 1045.78   9
  -3   8  -5 67554.0 3444.59  45
   3  -8   5 71903.4 3313.42  42
  -3   8  -5 69118.4 3460.07  40
  -3   8  -5 70360.9 3389.36  39
   3  -8   5 79458.6 3225.51  37
  -3   8  -5 73468.2 3170.17  12
   3  -8   5 75309.7 3241.91  28
  -3   8  -5 82230.2 3348.26   3
   3  -8   5 78126.7 3312.64  11
   3  -8   5 75309.3 3319.29   9
   3  -8   5 76627.2 3256.89   5
   3  -8   5 75333.6 3059.76  48
  -3   8  -6 25011.1 1698.52  45
   3  -8   6 23277.6 1525.38  42
  -3   8  -6 21312.7 1605.72  40
  -3   8  -6 24510.3 1605.54  39
   3  -8   6 26119.3 1493.42  37
  -3   8  -6 25512.2 1446.18  12
   3  -8   6 26070.4 1495.42  28
  -3   8  -6 25086.3 1509.66   3
   3  -8   6 25050.7 1510.00   9
   3  -8   6 26789.7 1535.42  11
   3  -8   6 21745.1 1388.53   5
   3  -8   6 25551.3 1422.13  48
  -3   8  -7 5995.64 784.167  45
   3  -8   7 5497.81 667.741  42
  -3   8  -7 5987.57 781.047  40
  -3   8  -7 5719.06 668.306  36
   3  -8   7 5683.20 656.566  37
  -3   8  -7 6760.09 685.807  12
  -3   8  -7 5816.33 617.171  13
  -3   8  -7 5938.90 768.932  15
   3  -8   7 6131.49 648.880  28
  -3   8  -7 6912.19 705.747   3
   3  -8   7 7293.95 723.987  11
   3  -8   7 7241.48 696.390  48
  -3   8  -7 6414.96 666.038   6
   3  -8   7 5431.38 589.240   5
   3  -8   8 2429.67 437.393  42
  -3   8  -8 2594.82 508.115  40
   3  -8   8 2407.32 434.712  37
  -3   8  -8 2330.71 370.245  13
  -3   8  -8 2661.07 486.227  15
   3  -8   8 2878.60 437.169  28
  -3   8  -8 2327.00 434.275  18
  -3   8  -8 2564.50 420.727  12
   3  -8   8 2496.94 424.063  11
   3  -8   8 2498.91 416.388  48
  -3   8  -8 2701.37 506.524  45
   3  -8   9 20984.1 1294.41  28
  -3   8  -9 18058.3 1282.01  18
  -3   8  -9 21675.6 1492.12  45
   3  -8   9 21644.7 1369.52  48
  -3   8  -9 21065.6 1240.13  13
  -3   8  -9 22998.1 1462.80  15
  -3   8 -10 15897.6 1228.23  45
   3  -8  10 16182.2 1179.74  44
  -3   8 -10 17090.4 1078.52  17
  -3   8 -10 17017.2 1039.95  13
  -3   8 -10 17600.0 1182.47  15
   3  -8  10 16331.8 1149.38  48
   3  -8  10 17184.1 1110.27  28
   3  -8  11 4384.46 517.785  44
  -3   8 -11 3154.56 493.062  45
  -3   8 -11 5051.92 538.407  15
  -3   8 -11 5181.63 486.939  17
   3  -8  11 5072.52 552.153  48
   3  -8  11 5181.58 519.803  28
   3  -8  12-27.5871 80.5011  44
  -3   8 -12 38.5166 73.5800  45
  -3   8 -12 81.4778 84.7243  15
   3  -8  12 25.0176 67.5891  28
   3  -7  -8 10717.8 701.510  31
   3  -7  -8 9982.56 696.290  35
   3  -7  -7 302.889 139.237  29
   3  -7  -6 16072.2 1134.60  29
   3  -7  -5 3835.78 566.254  23
   3  -7  -5 4043.49 563.204  31
   3  -7  -5 4312.41 593.526  35
   3  -7  -5 3781.63 553.431  29
   3  -7  -5 4187.23 595.885  26
   3  -7  -4 7246.28 784.018  23
   3  -7  -4 7146.49 769.706  26
   3  -7  -4 7499.62 811.394  29
  -3   7   4 5001.54 641.561  41
  -3   7   4 6537.48 727.092  40
   3  -7  -4 7567.68 782.007  31
   3  -7  -3 7456.49 758.241  31
   3  -7  -3 7839.04 783.815  26
   3  -7  -3 7863.44 821.514  29
   3  -7  -3 6988.59 671.727   4
  -3   7   3 6890.56 727.023  40
   3  -7  -3 6629.10 745.743  34
   3  -7  -2 4771.16 614.733  34
   3  -7  -2 4258.54 562.285  31
   3  -7  -2 5901.26 692.513  29
   3  -7  -2 6321.38 672.175  26
   3  -7  -2 5688.28 595.847   5
  -3   7   2 5947.42 583.662   3
  -3   7   2 5432.69 636.860  40
   3  -7  -2 5868.69 626.606   9
   3  -7  -1 16352.4 1155.96  34
   3  -7  -1 13687.9 999.785  31
   3  -7  -1 14439.0 1061.30  28
   3  -7  -1 17149.6 1097.80   5
  -3   7   1 17531.8 1079.77   3
  -3   7   1 16202.1 1128.32  40
   3  -7  -1 14123.1 1072.39  11
   3  -7  -1 17726.3 1154.25   9
   3  -7   0 52416.3 2716.19  11
   3  -7   0 63194.6 2796.78   9
  -3   7   0 67406.7 2749.98   3
   3  -7   0 58465.3 2708.31  28
   3  -7   0 65890.5 2767.69   5
  -3   7   0 64595.3 2850.77  40
   3  -7   0 57161.8 2798.82  33
   3  -7   0 65449.2 2843.22  34
   3  -7   1 19583.5 1233.77   9
  -3   7  -1 19309.2 1173.10   3
   3  -7   1 17403.0 1157.98  28
   3  -7   1 19515.7 1185.32   5
  -3   7  -1 20409.9 1284.21  40
   3  -7   1 18425.5 1209.71  34
   3  -7   1 16125.6 1177.91  33
   3  -7   2 162.644 84.5778  37
   3  -7   2 135.157 131.472  33
   3  -7   2 43.4501 83.0196  11
   3  -7   2 44.8194 69.9281   9
   3  -7   2-38.0725 93.9081  42
  -3   7  -2-46.0242 124.346  39
  -3   7  -2 122.346 119.013   3
   3  -7   2 40.9453 149.782  28
  -3   7  -3 13927.7 1051.40  39
   3  -7   3 11727.3 949.415  33
   3  -7   3 15917.0 953.805  37
  -3   7  -3 13580.7 872.903  12
   3  -7   3 14653.3 1005.73  28
   3  -7   3 14912.1 1012.21  11
   3  -7   3 17270.4 1098.40   9
   3  -7   3 15871.0 1030.52   5
   3  -7   3 16642.8 1077.93  42
   3  -7   4 44401.8 2185.29  42
  -3   7  -4 42819.7 2186.98  39
   3  -7   4 47870.8 2111.08  37
   3  -7   4 42728.7 2100.61  33
  -3   7  -4 44967.1 2015.30  12
   3  -7   4 42874.4 2097.35  28
   3  -7   4 45473.5 2000.40  48
   3  -7   4 47239.6 2153.91  11
   3  -7   4 44643.2 2172.35   9
   3  -7   4 44729.1 2124.92   5
  -3   7  -4 44677.4 2144.86   3
   3  -7   5 4474.45 545.411  42
  -3   7  -5 4397.14 592.846  40
  -3   7  -5 4451.87 559.911  39
   3  -7   5 5198.84 560.720  37
  -3   7  -5 4676.62 501.114  12
   3  -7   5 4721.47 535.669  28
   3  -7   5 5181.70 533.684  48
   3  -7   5 4587.91 522.787  11
   3  -7   5 4202.73 527.582   9
   3  -7   5 4283.45 514.309   5
  -3   7  -5 5044.98 566.915   3
   3  -7   6 18030.4 1173.98  42
  -3   7  -6 17043.6 1256.83  40
   3  -7   6 16748.5 1160.53  37
  -3   7  -6 18828.4 1132.97  12
  -3   7  -6 16434.3 1244.68  15
   3  -7   6 18697.2 1170.31  28
   3  -7   6 16718.7 1123.68  48
   3  -7   6 16593.9 1117.16   9
   3  -7   6 18537.5 1157.02  11
   3  -7   6 16665.2 1088.34   5
  -3   7  -6 19154.8 1210.75   3
   3  -7   7 45.6254 100.699  42
  -3   7  -7 119.327 114.025  40
  -3   7  -7 308.116 145.676  36
  -3   7  -7 113.211 93.1285  13
  -3   7  -7 55.5687 122.620  15
   3  -7   7 45.0266 99.3786  28
  -3   7  -7 174.785 143.722  45
  -3   7  -7 85.2552 115.210  12
   3  -7   7 224.191 139.912  11
  -3   7  -7 140.264 115.354   3
   3  -7   7 97.1500 107.201  48
  -3   7  -8 11092.3 985.115  45
   3  -7   8 11769.7 999.827  37
  -3   7  -8 11602.9 860.853  13
  -3   7  -8 12792.4 955.498  12
  -3   7  -8 11492.9 957.363  15
   3  -7   8 9787.66 865.764  28
   3  -7   8 10604.9 885.540  42
  -3   7  -8 12289.5 1061.57  40
   3  -7   8 11703.1 922.380  11
  -3   7  -8 11636.9 983.891  18
   3  -7   8 13262.0 1030.92  48
  -3   7  -9 8519.83 847.974  18
   3  -7   9 10431.4 928.183  37
  -3   7  -9 9864.61 782.145  13
  -3   7  -9 11115.2 904.723  12
  -3   7  -9 10367.2 882.787  15
  -3   7  -9 8559.10 752.123  17
   3  -7   9 10544.9 878.899  11
  -3   7  -9 10905.9 952.281  45
   3  -7   9 10027.2 855.960  28
   3  -7   9 10959.3 935.918  48
  -3   7 -10 8556.86 823.490  45
   3  -7  10 8580.56 787.086  44
  -3   7 -10 7468.99 651.126  17
  -3   7 -10 7603.59 652.182  13
  -3   7 -10 6602.92 672.543  15
   3  -7  10 7733.76 729.303  28
   3  -7  11 757.529 205.406  44
  -3   7 -11 487.129 194.509  45
   3  -7  11 625.287 207.458  28
  -3   7 -11 412.160 142.626  17
  -3   7 -11 534.555 172.227  15
  -3   7 -12 6223.13 504.417  24
  -3   7 -12 6681.01 638.231  45
   3  -7  12 6768.85 569.842  28
   3  -6  -9 7113.11 575.653  35
   3  -6  -9 7739.13 578.608  31
   3  -6  -8 6154.26 565.987  29
   3  -6  -8 6279.58 628.703  31
   3  -6  -8 6559.83 687.107  23
   3  -6  -7 1197.08 303.426  29
   3  -6  -7 1494.25 347.518  31
   3  -6  -7 718.441 282.424  23
   3  -6  -6 10485.3 1046.30  23
   3  -6  -6 12402.3 924.310  14
   3  -6  -6 12850.7 1085.23  29
   3  -6  -5 40846.4 2238.11  35
   3  -6  -5 43113.9 2246.15  31
   3  -6  -5 43560.3 2328.23  23
   3  -6  -5 43672.6 2063.26  14
  -3   6   5 36795.3 2106.92  41
   3  -6  -5 39998.3 2128.42  27
   3  -6  -5 42075.6 2259.87  29
   3  -6  -4 48058.0 2423.32  29
   3  -6  -4 44827.2 2255.58  27
   3  -6  -4 47917.0 2207.82  14
   3  -6  -4 44452.2 2330.63  31
   3  -6  -3 3385.64 482.292  31
   3  -6  -3 2528.10 454.617  29
   3  -6  -3 2888.44 422.830  27
   3  -6  -3 2508.27 371.947   5
  -3   6   3 2072.43 325.286   3
   3  -6  -3 2535.90 395.156   4
   3  -6  -3 3096.32 422.748  14
   3  -6  -3 2735.24 398.924   9
   3  -6  -2 10036.0 882.453  34
   3  -6  -2 11505.8 882.840  31
   3  -6  -2 11315.0 905.846  28
  -3   6   2 14045.7 970.834  40
  -3   6   2 11846.7 819.909   3
   3  -6  -2 11435.4 863.308   5
   3  -6  -2 10338.9 838.826   9
   3  -6  -2 11530.8 892.795  11
   3  -6  -1 13094.2 938.142  11
   3  -6  -1 13418.5 934.279   9
  -3   6   1 14652.3 914.519   3
   3  -6  -1 12208.5 913.045  28
  -3   6   1 13674.1 977.610  40
   3  -6  -1 13717.3 923.251   5
   3  -6  -1 11754.8 931.812  34
   3  -6  -1 12962.2 991.456  33
  -3   6   0 74191.3 2993.92  40
   3  -6   0 65068.5 2844.09   5
   3  -6   0 65501.5 2906.29  11
   3  -6   0 68885.7 2907.03   9
  -3   6   0 69588.9 2847.62   3
  -3   6  -1 5809.98 587.657  40
   3  -6   1 5729.50 449.337  37
  -3   6  -1 5866.00 539.795   3
   3  -6   1 5373.78 515.106  42
   3  -6   2 3415.41 414.477  42
   3  -6   2 3680.03 378.617  37
  -3   6  -2 2420.12 291.427  12
  -3   6  -2 2639.49 385.755  39
  -3   6  -2 2961.44 420.067  40
   3  -6   2 2870.92 386.565   5
   3  -6   2 2880.67 394.572   9
   3  -6   3 16706.3 1064.02  42
   3  -6   3 18194.7 1019.80  37
  -3   6  -3 16425.2 918.082  12
  -3   6  -3 17553.0 1055.50   3
  -3   6  -3 16205.9 1077.90  40
  -3   6  -3 16983.4 1055.08  39
   3  -6   3 17543.6 1025.71  11
   3  -6   3 18742.6 1095.89   9
   3  -6   3 17941.4 1062.68   5
   3  -6   3 17084.8 947.743  48
  -3   6  -4 63855.5 2809.13  45
   3  -6   4 62283.5 2694.64  42
  -3   6  -4 60750.2 2686.91  39
   3  -6   4 63177.9 2705.78  37
  -3   6  -4 65941.9 2603.48  12
  -3   6  -4 63243.0 2727.29   3
   3  -6   4 66483.5 2692.35  11
   3  -6   4 64938.7 2734.75   9
   3  -6   4 65793.1 2711.78   5
   3  -6   4 64682.2 2657.08  48
   3  -6   5 56842.3 2458.64   5
   3  -6   5 55259.1 2444.66  42
  -3   6  -5 57792.9 2515.18  39
   3  -6   5 57211.8 2552.98  37
   3  -6   5 57190.3 2492.68  32
   3  -6   5 53715.2 2467.90  28
  -3   6  -5 57316.6 2539.94   3
   3  -6   5 60643.5 2510.27  11
   3  -6   5 57534.4 2491.81   9
  -3   6  -5 62075.9 2474.86  12
   3  -6   5 58151.7 2519.48  48
   3  -6   6 2922.18 374.286   5
   3  -6   6 3904.32 449.236  42
  -3   6  -6 4679.35 507.518  36
   3  -6   6 3650.24 447.589  32
   3  -6   6 4476.54 504.984  28
   3  -6   6 4061.50 498.011  48
   3  -6   6 4490.96 497.192  11
   3  -6   6 3834.08 431.839   9
  -3   6  -6 3881.97 430.250  13
  -3   6  -6 3491.30 475.365  15
  -3   6  -6 4207.00 466.578  12
  -3   6  -6 3865.72 491.191   3
  -3   6  -7 11531.0 858.799  36
   3  -6   7 12391.6 978.954  37
   3  -6   7 14018.2 943.491  32
   3  -6   7 12433.1 924.333  28
   3  -6   7 10882.8 840.460  42
  -3   6  -7 13250.9 1015.60  40
   3  -6   7 13580.4 936.605  11
  -3   6  -7 13425.3 932.355  12
  -3   6  -7 12584.2 854.981  13
  -3   6  -7 12288.6 934.358  15
   3  -6   7 12934.7 995.135  48
   3  -6   8 1410.16 332.749  37
  -3   6  -8 769.790 231.531  15
  -3   6  -8 1072.00 236.813  13
   3  -6   8 1003.52 273.176  28
   3  -6   8 930.466 234.478  42
  -3   6  -8 1446.53 325.529  40
  -3   6  -8 1267.18 288.864  12
   3  -6   8 885.001 236.665  11
  -3   6  -8 1052.12 278.497  18
   3  -6   8 1332.20 318.426  48
   3  -6   9 17382.3 1206.22  44
   3  -6   9 16795.2 1187.77  37
  -3   6  -9 19101.0 1219.87  12
  -3   6  -9 16984.7 1055.38  17
  -3   6  -9 16243.4 1037.06  13
  -3   6  -9 14622.3 1058.71  15
   3  -6   9 17464.1 1177.17  28
   3  -6   9 18628.6 1190.01  11
  -3   6  -9 17315.8 1370.10  10
  -3   6  -9 15618.3 1164.86  18
   3  -6   9 13880.3 1036.52  42
  -3   6 -10 5315.09 557.778  15
  -3   6 -10 4690.31 497.439  17
   3  -6  10 4651.73 553.757  44
  -3   6 -10 5545.14 631.941  45
   3  -6  10 5389.20 631.579  48
   3  -6  10 4996.16 588.322  28
  -3   6 -10 5109.03 625.062  18
   3  -6  11 8539.49 740.753  28
   3  -6  11 8155.14 722.032  48
  -3   6 -11 7583.99 593.600  17
  -3   6 -11 8001.05 645.109  15
   3  -6  11 7190.32 625.098  44
  -3   6 -11 7082.18 699.535  45
  -3   6 -12 9587.58 759.485  45
   3  -6  12 8845.17 679.057  48
   3  -6  12 8898.11 694.268  28
   3  -6  13 3918.74 352.632  28
  -3   6 -13 3947.06 353.142  24
   3  -5 -10 14760.9 877.662  35
   3  -5 -10 14085.1 817.313  31
   3  -5  -9 13000.6 1001.14  35
   3  -5  -9 13456.2 961.039  31
   3  -5  -8 660.863 246.496  29
   3  -5  -8 1254.32 255.122  14
   3  -5  -8 789.221 317.806  23
   3  -5  -8 1335.75 334.890  31
   3  -5  -8 950.701 217.512  20
   3  -5  -7 8874.31 977.511  23
   3  -5  -7 8079.34 866.694  31
   3  -5  -7 8113.44 725.458  14
   3  -5  -7 9753.55 956.341  29
   3  -5  -6 18996.6 1447.68  35
   3  -5  -6 21040.1 1485.85  29
   3  -5  -6 21539.0 1558.45  26
   3  -5  -6 23022.4 1493.43  27
   3  -5  -6 20687.2 1446.68  31
   3  -5  -6 20056.6 1534.41  23
  -3   5   6 19503.9 1432.02  41
   3  -5  -6 23419.7 1327.47  14
   3  -5  -5 26439.5 1729.46  23
  -3   5   5 27770.3 1638.78  41
   3  -5  -5 27280.8 1477.69  14
   3  -5  -5 27145.3 1675.99  29
   3  -5  -5 26405.4 1702.17  26
   3  -5  -5 24701.8 1602.55  27
   3  -5  -4 283.242 164.739  31
   3  -5  -4 257.985 161.054  29
   3  -5  -4 54.0967 146.254  26
   3  -5  -4 180.408 131.730  27
   3  -5  -4 74.7390 130.456  14
   3  -5  -4 255.662 149.311  34
   3  -5  -3 17896.6 1209.04  30
   3  -5  -3 14762.3 1066.51  31
   3  -5  -3 18884.3 1072.51  14
  -3   5   3 17865.2 984.624   3
   3  -5  -3 17975.7 1187.47  29
   3  -5  -3 17143.1 1173.87  26
   3  -5  -3 15186.0 992.704   5
   3  -5  -3 17558.0 1049.06   9
  -3   5   2 27222.2 1304.98   3
   3  -5  -2 23390.1 1351.13  11
   3  -5  -2 25920.1 1347.66   9
   3  -5  -2 26555.8 1354.88  14
   3  -5  -2 24312.5 1310.82   5
  -3   5   1 59298.9 2441.45  40
   3  -5  -1 53000.2 2325.35   5
  -3   5   1 56288.4 2315.59   3
   3  -5  -1 51637.7 2357.82  11
   3  -5  -1 57666.0 2388.12   9
  -3   5   0 39665.8 1861.62  40
   3  -5   0 37633.5 1771.13   5
  -3   5   0 42604.5 1789.99   3
   3  -5   0 38917.6 1807.69  11
   3  -5   0 40061.6 1812.23   9
  -3   5  -1 5661.16 407.315  12
  -3   5  -1 7243.77 554.293   3
  -3   5  -1 7707.58 609.459  40
   3  -5   1 6608.86 548.760   9
   3  -5   1 7584.47 573.238  42
   3  -5   1 7141.82 494.132  37
   3  -5   2 52585.9 2291.08  42
   3  -5   2 54217.9 2229.01  37
  -3   5  -2 54726.3 2122.19  12
  -3   5  -2 53840.3 2259.33  39
  -3   5  -2 56510.2 2348.72  40
   3  -5   2 54653.2 2288.29   5
   3  -5   2 57363.4 2327.94   9
  -3   5  -3 8780.37 672.533  45
   3  -5   3 8394.36 482.250  43
   3  -5   3 9217.73 651.490  37
  -3   5  -3 9660.33 590.720  12
  -3   5  -3 9239.07 663.498   3
   3  -5   3 9292.58 639.961  42
  -3   5  -3 9183.60 673.308  40
  -3   5  -3 8820.69 620.565  39
   3  -5   3 9480.98 636.286  11
   3  -5   3 9837.08 671.551   9
   3  -5   3 9579.51 657.939   5
   3  -5   3 8665.83 619.064  48
  -3   5  -4 21536.0 1186.57  45
   3  -5   4 19593.0 914.336  43
   3  -5   4 22389.0 1176.48  37
  -3   5  -4 20494.5 1066.04  12
  -3   5  -4 21342.1 1153.84   3
   3  -5   4 20942.1 1068.98  42
  -3   5  -4 22075.0 1189.02  40
  -3   5  -4 20212.8 1090.56  39
   3  -5   4 21712.0 1122.95  11
   3  -5   4 22889.0 1144.59   9
   3  -5   4 20290.9 1094.78   5
   3  -5   4 22258.3 1162.22  48
  -3   5  -5 34442.1 1683.72  45
   3  -5   5 33497.7 1524.79  42
  -3   5  -5 31083.3 1566.08  36
  -3   5  -5 32427.7 1500.25  13
  -3   5  -5 34971.9 1654.89  15
  -3   5  -5 34356.2 1650.73   3
  -3   5  -5 36519.6 1605.55  12
   3  -5   5 33734.9 1592.92  11
   3  -5   5 32003.9 1523.94   9
   3  -5   5 34892.8 1667.75  48
   3  -5   5 30408.1 1495.56   5
  -3   5  -6 26752.3 1464.06  45
   3  -5   6 26822.6 1340.18  42
   3  -5   6 28235.5 1488.41  37
  -3   5  -6 26117.1 1369.15  36
   3  -5   6 27371.2 1413.78  32
   3  -5   6 26257.4 1423.52  28
   3  -5   6 26271.4 1480.43  48
  -3   5  -6 27332.1 1438.06   3
  -3   5  -6 29369.6 1435.23  12
   3  -5   6 24774.1 1254.60   9
  -3   5  -6 25694.9 1316.75  13
  -3   5  -6 28025.0 1446.64  15
   3  -5   7 25526.6 1449.24  37
  -3   5  -7 24840.7 1317.29  36
  -3   5  -7 25158.9 1418.78  18
   3  -5   7 24462.9 1306.19  42
  -3   5  -7 26229.4 1409.98  12
   3  -5   7 25481.2 1371.57  32
  -3   5  -7 22565.6 1263.51  13
  -3   5  -7 23609.2 1346.80  15
  -3   5  -8 45471.2 2139.11  17
  -3   5  -8 45949.6 2152.30  13
  -3   5  -8 46991.4 2231.57  15
   3  -5   8 47818.3 2206.54  42
   3  -5   8 52943.6 2374.12  37
  -3   5  -8 48635.3 2330.27  18
  -3   5  -8 50300.7 2524.84  10
  -3   5  -8 53636.0 2366.73  12
   3  -5   9 536.196 203.842  44
   3  -5   9 564.064 183.938  38
   3  -5   9 360.737 165.747  37
  -3   5  -9 845.861 217.035  17
  -3   5  -9 240.234 140.593  15
  -3   5  -9 515.261 168.156  13
   3  -5   9 462.026 212.473  48
   3  -5   9 797.946 237.788  11
  -3   5  -9 307.590 204.195  10
  -3   5  -9 658.593 237.611  18
   3  -5   9 620.030 194.102  42
  -3   5 -10 3075.87 385.966  17
  -3   5 -10 3301.61 427.518  15
   3  -5  10 2938.85 410.436  44
   3  -5  10 3839.10 519.016  48
   3  -5  10 3692.67 512.994  28
  -3   5 -10 4184.99 552.049  18
  -3   5 -11 6868.75 557.296  17
   3  -5  11 7415.10 719.197  28
  -3   5 -11 8203.28 737.883  45
   3  -5  11 8034.06 691.524  48
  -3   5 -11 7851.56 757.443  18
  -3   5 -12 2674.39 313.930  22
  -3   5 -12 2740.67 396.096  45
   3  -5  12 3111.04 355.527  48
   3  -5  12 3095.00 397.056  28
   3  -5  13 1895.39 246.856  28
  -3   5 -13 1516.28 255.888  24
   3  -4 -11 9530.48 631.678  35
   3  -4 -11 7360.11 502.700  31
   3  -4 -10 2497.03 413.212  35
   3  -4 -10 2524.56 384.037  31
   3  -4  -9 1171.21 312.733  31
   3  -4  -9 971.540 270.247  29
   3  -4  -9 1197.89 256.998  20
   3  -4  -9 1171.34 236.928  14
   3  -4  -9 809.178 309.077  35
   3  -4  -8 13664.4 1124.70  31
   3  -4  -8 12107.8 1085.03  29
  -3   4   8 10896.1 897.322  47
   3  -4  -8 12555.3 1203.72  23
   3  -4  -8 12007.8 885.079  14
   3  -4  -8 10763.9 891.821  20
   3  -4  -7 16005.3 1259.37  29
   3  -4  -7 14342.7 1180.59  31
   3  -4  -7 13866.2 1269.26  23
  -3   4   7 14070.2 1220.46  41
   3  -4  -7 14917.8 1017.46  14
   3  -4  -6 82503.6 3823.80  35
   3  -4  -6 87332.6 3844.89  29
   3  -4  -6 93429.5 3894.84  27
   3  -4  -6 85586.9 4000.90  26
   3  -4  -6 87862.1 3831.23  31
   3  -4  -6 90065.6 3991.89  23
  -3   4   6 86106.6 3891.42  41
   3  -4  -6 91862.1 3609.30  14
   3  -4  -5 35581.8 1907.48  27
   3  -4  -5 34834.8 2024.90  26
   3  -4  -5 37447.6 1947.24  29
   3  -4  -5 33859.0 1957.02  23
   3  -4  -5 40217.8 1795.96  14
   3  -4  -5 33963.2 1881.80  35
   3  -4  -4 233.210 162.745  34
  -3   4   4 119.691 87.7029  38
   3  -4  -4 236.990 137.844  31
  -3   4   4 256.290 106.064   3
   3  -4  -4 83.8119 75.6359   9
   3  -4  -4 126.167 122.816  29
   3  -4  -4 100.998 147.437  26
   3  -4  -4 192.067 127.389  14
  -3   4   3 48009.4 2006.69   3
   3  -4  -3 48343.7 2098.60   4
   3  -4  -3 44662.2 2023.08   5
   3  -4  -3 49842.5 2079.56   9
  -3   4   3 48406.5 1922.19  38
   3  -4  -3 53926.6 2135.61  14
  -3   4   2 8509.49 568.131   3
  -3   4   2 8273.48 456.629  38
   3  -4  -2 7820.32 629.999  11
   3  -4  -2 8303.21 594.951   9
   3  -4  -2 7026.22 561.645   5
   3  -4  -2 8552.13 611.156  14
  -3   4   1 3766.56 347.755   3
  -3   4   1 2643.51 203.926  38
   3  -4  -1 3130.65 352.206  11
   3  -4  -1 3334.77 347.933   9
   3  -4  -1 3264.31 348.336   5
  -3   4   1 3293.81 370.890  40
  -3   4   0 9590.40 489.764  12
  -3   4   0 12381.6 681.771   3
  -3   4   0 10375.4 682.866  40
   3  -4   0 11040.5 665.063  11
   3  -4   0 9918.55 630.127  42
   3  -4   0 10739.3 662.998   5
  -3   4  -1 1125.81 151.175  12
  -3   4  -1 1767.72 233.524   3
   3  -4   1 1598.40 228.485   5
   3  -4   1 1325.53 202.585  11
   3  -4   1 1686.58 232.838   9
   3  -4   1 1400.52 220.954  42
  -3   4  -1 1241.87 211.165  40
   3  -4   1 1978.09 235.917  37
   3  -4   2 28544.5 1261.52  37
   3  -4   2 26863.6 1246.73   5
  -3   4  -2 27735.9 1270.15   3
  -3   4  -2 29416.6 1173.24  12
   3  -4   2 29477.2 1282.42   9
   3  -4   2 24734.3 1013.21  43
  -3   4  -2 27437.6 1202.71  39
   3  -4   2 26363.6 1211.25  42
  -3   4  -2 28427.2 1277.85  40
   3  -4   3 159863. 5778.47  37
   3  -4   3 159192. 5721.90   5
  -3   4  -3 157793. 5763.17   3
   3  -4   3 163123. 5767.02  48
   3  -4   3 169569. 5758.64  11
   3  -4   3 160436. 5728.37   9
  -3   4  -3 170277. 5705.17  12
  -3   4  -3 154638. 5783.68  45
   3  -4   3 157932. 5650.12  42
  -3   4  -3 162437. 5785.16  40
  -3   4  -3 158240. 5695.07  39
   3  -4   4 6038.84 473.182   5
   3  -4   4 6523.94 535.741  48
  -3   4  -4 6523.56 488.791  12
   3  -4   4 5698.38 449.488   9
  -3   4  -4 7326.08 560.455  45
   3  -4   4 5762.15 432.149  42
  -3   4  -4 6741.88 533.720  40
  -3   4  -4 6066.50 504.212   3
   3  -4   5 7495.74 602.739  37
  -3   4  -5 7420.16 572.843  36
  -3   4  -5 7041.20 514.864  13
  -3   4  -5 7015.62 569.119  15
   3  -4   5 7696.54 625.369  48
  -3   4  -5 7645.24 612.507  45
  -3   4  -5 6831.62 564.231   3
   3  -4   5 6531.08 500.530  42
   3  -4   5 6677.80 564.202  41
  -3   4  -5 7538.01 607.588  40
  -3   4  -5 7308.26 564.721  12
   3  -4   5 6874.90 493.586   9
  -3   4  -6 29286.9 1428.64  13
  -3   4  -6 30517.3 1505.68  15
  -3   4  -6 29900.1 1560.02  45
   3  -4   6 30916.8 1452.82  42
   3  -4   6 32848.4 1586.44  41
  -3   4  -6 29453.3 1557.86  40
  -3   4  -6 31000.3 1534.34  12
   3  -4   6 31903.1 1566.66  37
  -3   4  -6 29897.1 1473.38  36
   3  -4   7 45818.5 2079.89  48
  -3   4  -7 38614.0 1843.69  46
  -3   4  -7 42612.9 1999.01  12
  -3   4  -7 38952.5 1856.04  36
   3  -4   7 42418.4 1980.37  37
   3  -4   7 45496.4 1998.48  32
   3  -4   7 40706.3 1875.17  42
   3  -4   7 41613.0 1992.60  41
  -3   4  -7 43068.0 2024.73  45
  -3   4  -7 37450.9 1938.61  18
  -3   4  -7 39561.3 1826.55  17
  -3   4  -7 40070.4 1850.72  13
  -3   4  -7 39455.2 1889.74  15
   3  -4   8 1984.94 359.589  44
  -3   4  -8 2265.21 387.390  45
  -3   4  -8 1978.40 307.294  17
  -3   4  -8 2014.97 330.914  15
  -3   4  -8 2124.31 334.944  13
   3  -4   8 1863.07 318.143  42
   3  -4   8 2353.69 386.756  41
  -3   4  -8 2045.03 393.705  10
   3  -4   8 2283.06 359.003  38
   3  -4   8 2040.31 349.249  37
  -3   4  -8 2635.86 410.328  18
   3  -4   8 1268.96 318.160  48
   3  -4   9 1015.23 253.885  44
  -3   4  -9 1557.95 333.108  45
  -3   4  -9 1437.10 260.720  17
  -3   4  -9 1452.19 284.019  15
   3  -4   9 754.341 215.091  42
   3  -4   9 939.303 264.153  41
  -3   4  -9 1161.79 279.930  12
  -3   4  -9 961.625 272.591  10
   3  -4   9 1323.68 306.312  48
  -3   4  -9 1152.28 289.539  18
   3  -4   9 1197.01 271.909  38
  -3   4 -10 5830.24 525.865  17
  -3   4 -10 5409.29 548.716  15
   3  -4  10 6675.59 644.962  48
  -3   4 -10 5171.26 622.647  18
  -3   4 -10 5928.18 547.015  20
   3  -4  10 5981.42 546.951  44
   3  -4  11 25511.7 1343.39  48
  -3   4 -11 22988.0 1457.79  18
  -3   4 -11 25953.6 1248.77  17
  -3   4 -12 11709.8 802.638  22
   3  -4  12 11474.6 710.380  48
   3  -4  12 11275.7 826.340  28
   3  -4  13 330.419 109.750  28
  -3   4 -13 312.847 133.147  24
   3  -3 -12 3961.95 353.073  35
   3  -3 -11 15178.5 968.551  31
   3  -3 -11 16957.7 1118.25  35
   3  -3 -10 10839.2 919.400  31
  -3   3  10 8146.81 693.520  47
   3  -3 -10 9680.46 778.592  20
   3  -3 -10 10161.3 970.571  35
   3  -3  -9 2786.02 488.708  29
   3  -3  -9 2776.69 375.822  14
   3  -3  -9 3116.97 407.845  22
   3  -3  -9 2521.93 424.398  20
   3  -3  -9 3958.97 594.440  31
   3  -3  -8 16991.9 1281.74  31
   3  -3  -8 17734.5 1301.15  29
   3  -3  -8 15639.4 1049.35  14
   3  -3  -8 16662.7 1382.25  23
   3  -3  -8 14918.2 1019.66  22
   3  -3  -8 15397.6 1124.96  20
  -3   3   8 17036.4 1329.88  41
   3  -3  -7 39724.1 2140.51  29
   3  -3  -7 46546.9 2363.73  27
   3  -3  -7 41717.5 1959.29  14
   3  -3  -7 38295.2 1886.75  22
   3  -3  -7 38915.0 2217.99  23
  -3   3   7 39783.5 2240.04  41
   3  -3  -7 43449.6 2207.59  31
   3  -3  -6 3528.91 498.617  31
   3  -3  -6 5303.32 663.208  26
   3  -3  -6 3640.53 539.313  27
   3  -3  -6 3768.20 516.769  29
   3  -3  -6 3366.21 447.990  17
   3  -3  -6 3417.46 416.864  14
   3  -3  -6 3628.62 518.172  23
  -3   3   6 3349.67 512.705  41
  -3   3   6 3815.39 415.789  38
   3  -3  -6 3258.10 480.935  35
   3  -3  -5 4519.94 516.552  29
   3  -3  -5 4474.63 572.488  21
  -3   3   5 4539.66 412.593  38
   3  -3  -5 5359.31 520.745  17
   3  -3  -5 5047.20 479.118  14
   3  -3  -4 22868.3 1152.24  14
  -3   3   4 21456.4 1019.10  38
  -3   3   4 23942.4 1064.84   3
   3  -3  -4 21454.7 1059.38   9
   3  -3  -3 42662.3 1792.96  14
  -3   3   3 41006.4 1633.04  38
   3  -3  -3 44827.4 1769.50   9
   3  -3  -3 38196.3 1881.29  11
  -3   3   3 43958.2 1731.46   3
   3  -3  -2 944.638 191.243  11
   3  -3  -2 884.313 161.101   9
  -3   3   2 937.582 123.349  38
  -3   3   2 847.249 156.257   3
  -3   3   1 47669.4 1832.57   3
  -3   3   1 43569.4 1868.26  40
   3  -3  -1 46290.2 1837.84   9
   3  -3  -1 45308.9 1848.48  11
   3  -3   0 13273.0 675.491  11
  -3   3   0 12783.0 550.282  12
   3  -3   0 12611.8 635.952  42
  -3   3   0 11918.6 677.951  40
  -3   3   0 12970.0 679.376   3
   3  -3   1 81492.7 3086.83  42
  -3   3  -1 82466.6 3063.98  39
  -3   3  -1 87274.3 3154.65  40
   3  -3   1 87433.4 3137.44  37
   3  -3   1 83976.1 3138.16   9
   3  -3   1 87230.9 3122.66  11
  -3   3  -1 88682.0 3040.73  12
  -3   3  -2 58791.8 2320.92   3
   3  -3   2 63254.4 2322.67   9
  -3   3  -2 60881.2 2267.19  12
   3  -3   2 59457.9 2211.17  42
  -3   3  -2 61518.3 2346.36  40
  -3   3  -2 60619.0 2267.21  39
   3  -3   2 59888.9 2339.57  37
   3  -3   3 29199.4 1366.95  48
  -3   3  -3 31639.7 1338.43  12
   3  -3   3 32105.1 1328.67   9
  -3   3  -3 30314.1 1393.69  45
   3  -3   3 30603.6 1260.63  42
   3  -3   3 33647.9 1414.09  41
  -3   3  -3 32830.1 1404.27  40
  -3   3  -3 29022.4 1334.67   3
   3  -3   4 2976.70 328.300  37
  -3   3  -4 2819.20 314.982  36
  -3   3  -4 3057.55 318.999  15
   3  -3   4 3118.01 350.182  48
  -3   3  -4 2635.79 320.030  45
  -3   3  -4 2713.28 299.663   3
   3  -3   4 3045.02 284.555  42
   3  -3   4 2645.00 318.128  41
  -3   3  -4 3538.40 366.027  40
   3  -3   4 2780.62 272.085   9
  -3   3  -4 3027.08 315.429  12
   3  -3   5 1568.49 255.971  37
  -3   3  -5 1484.25 239.575  36
  -3   3  -5 1073.99 201.400  15
  -3   3  -5 1194.15 191.223  13
   3  -3   5 1273.06 175.969   9
  -3   3  -5 1386.54 243.005  12
  -3   3  -5 1284.41 237.047  45
  -3   3  -5 880.549 194.356   3
   3  -3   5 1108.31 190.401  42
   3  -3   5 1300.30 237.454  41
  -3   3  -5 1050.85 221.875  40
   3  -3   6 6161.69 539.659  37
  -3   3  -6 7012.12 558.575  36
  -3   3  -6 5024.49 447.169  17
  -3   3  -6 5122.57 464.971  13
  -3   3  -6 5449.23 493.470  15
  -3   3  -6 6207.75 568.687  45
   3  -3   6 6007.75 551.187  44
  -3   3  -6 5933.13 558.927  12
   3  -3   6 5843.12 498.078  42
   3  -3   6 6047.58 565.617  41
  -3   3  -6 5981.68 563.169  40
   3  -3   6 6253.84 503.833  38
  -3   3  -6 5769.35 547.417  18
   3  -3   6 6172.40 571.572  48
   3  -3   7 15635.0 1015.84  48
  -3   3  -7 13158.1 899.355  46
  -3   3  -7 13739.2 996.900  10
   3  -3   7 15804.7 958.142  37
  -3   3  -7 14346.6 925.280  36
   3  -3   7 13657.2 965.358  32
   3  -3   7 14865.4 955.074  44
  -3   3  -7 14396.1 999.283  45
   3  -3   7 13636.6 897.087  38
   3  -3   7 13208.3 891.314  42
   3  -3   7 15966.2 1040.26  41
  -3   3  -7 14768.1 1002.43  18
  -3   3  -7 15082.2 906.893  13
  -3   3  -7 13562.5 846.144  17
  -3   3  -7 14386.8 912.289  15
   3  -3   8 391.737 173.615  48
  -3   3  -8 416.744 177.429  12
  -3   3  -8 328.400 164.183  10
   3  -3   8 544.548 197.053  38
   3  -3   8 546.392 191.606  32
   3  -3   8 401.601 156.538  44
  -3   3  -8 638.666 213.889  45
  -3   3  -8 626.873 176.788  17
  -3   3  -8 344.449 152.562  15
  -3   3  -8 698.180 192.982  20
  -3   3  -8 847.427 243.918  18
   3  -3   8 237.015 123.973  42
   3  -3   8 48.8975 153.137  41
   3  -3   9 6134.95 633.428  42
   3  -3   9 6825.30 721.993  41
   3  -3   9 6918.44 670.107  38
  -3   3  -9 6626.44 697.440  45
   3  -3   9 6298.35 583.932  44
  -3   3  -9 6295.09 692.610  12
  -3   3  -9 6286.77 661.102  10
   3  -3   9 5681.95 618.194   8
  -3   3  -9 6259.21 552.708  17
  -3   3  -9 5678.93 558.524  15
  -3   3  -9 7210.36 727.053  18
  -3   3  -9 5566.33 565.855  20
   3  -3   9 6299.24 640.159  48
  -3   3 -10 24170.3 1233.60  17
  -3   3 -10 23958.0 1420.59  45
  -3   3 -10 22810.2 1442.43  18
  -3   3 -10 22233.9 1250.37  20
   3  -3  10 21745.5 1290.01  48
  -3   3 -11 5018.54 580.932  18
  -3   3 -11 5033.23 470.817  20
   3  -3  11 5287.37 501.782  48
  -3   3 -12 778.858 225.824  22
   3  -3  12 920.235 233.399  28
   3  -2 -12 21135.8 1234.24  35
   3  -2 -11 16317.4 1206.84  35
   3  -2 -11 16186.1 958.764  22
   3  -2 -11 15406.8 1022.00  20
   3  -2 -11 13861.5 1032.70  31
   3  -2 -10 524.290 216.393  29
   3  -2 -10 64.1083 100.077  35
   3  -2 -10 270.762 170.689  22
   3  -2 -10 160.675 156.336  31
   3  -2 -10 48.9169 93.5362  20
   3  -2  -9 14998.4 1188.48  29
   3  -2  -9 16933.5 1174.64  17
   3  -2  -9 15895.5 1112.16  22
   3  -2  -9 16599.6 1185.76  20
   3  -2  -9 15461.4 1210.75  31
  -3   2   8 656.716 234.331  41
   3  -2  -8 692.176 242.669  31
   3  -2  -8 459.252 203.571  29
  -3   2   8 619.278 189.150  38
   3  -2  -8 544.901 241.310  23
   3  -2  -8 648.831 224.217  22
   3  -2  -8 511.148 205.646  20
   3  -2  -8 360.516 164.752  14
   3  -2  -8 303.819 152.254  17
   3  -2  -7 67380.5 3082.69  35
   3  -2  -7 71974.3 3379.01  27
   3  -2  -7 67412.9 3047.31  29
   3  -2  -7 70728.1 3107.23  31
   3  -2  -7 75344.9 3196.77  23
   3  -2  -7 69186.0 2964.74  22
  -3   2   7 73562.1 2876.18  38
  -3   2   7 69871.9 3122.47  41
   3  -2  -7 75918.2 2998.02  17
   3  -2  -7 68780.5 2899.18  14
   3  -2  -6 37394.9 1869.47  35
   3  -2  -6 40846.4 1784.17  17
   3  -2  -6 38640.1 1771.14  14
   3  -2  -6 39499.5 2103.11  27
   3  -2  -6 39651.1 1895.38  29
   3  -2  -6 39364.4 1920.62  23
   3  -2  -6 37833.5 1890.86  31
  -3   2   6 40059.6 1697.75  38
  -3   2   6 41397.0 1962.37  41
   3  -2  -5 3904.95 326.285   9
   3  -2  -5 4328.45 395.955  17
   3  -2  -5 4801.97 428.402  14
  -3   2   5 4265.58 351.018  38
  -3   2   4 57679.0 2159.45   3
   3  -2  -4 54939.4 2157.39   9
   3  -2  -4 59032.0 2230.35  17
  -3   2   4 55980.0 2102.09  38
   3  -2  -3 110470. 3734.69   9
  -3   2   3 105374. 3583.04  38
   3  -2  -2 65967.8 2383.04   9
   3  -2  -2 68468.5 2464.53  11
  -3   2   2 61121.6 2189.65  38
   3  -2  -2 63554.0 2394.97   2
  -3   2   1 12808.7 632.997  40
  -3   2   1 12460.0 479.480  12
   3  -2  -1 13200.0 629.052  11
  -3   2   0 23945.4 1001.97  40
   3  -2   0 23975.8 876.328  42
   3  -2   0 22367.9 1031.06   2
   3  -2   0 22966.7 1010.19   9
   3  -2   0 22971.0 982.456  11
   3  -2   1 85645.0 3061.60   2
   3  -2   1 84676.6 3010.66   9
   3  -2   1 81757.3 2866.18  42
   3  -2   1 81510.7 2823.13  38
  -3   2  -1 87868.4 3018.96  40
  -3   2  -1 82354.3 2917.11  39
   3  -2   2 79257.8 2828.53   9
   3  -2   2 78988.1 2731.24  42
  -3   2  -2 82506.9 2885.10  40
   3  -2   2 72828.8 2702.03  38
   3  -2   2 77637.5 2858.76  37
   3  -2   3 25594.8 1094.91   9
   3  -2   3 26923.4 1174.35  37
  -3   2  -3 25015.2 1168.18  36
   3  -2   3 27926.0 1204.15  44
   3  -2   3 26041.4 1078.17  42
  -3   2  -3 26552.7 1185.12  40
   3  -2   3 24141.9 1051.47  38
  -3   2  -4 19514.6 943.850   3
   3  -2   4 19297.2 877.135   9
   3  -2   4 21051.6 1059.23  41
  -3   2  -4 19378.1 1017.06  40
   3  -2   4 18349.6 905.619  38
   3  -2   4 20816.3 1023.78  44
  -3   2  -4 19485.0 1016.06  45
  -3   2  -4 19094.9 991.446  36
   3  -2   4 21243.8 1008.44  37
   3  -2   4 21264.7 1041.49  48
  -3   2  -5 723.202 144.914  17
  -3   2  -5 735.982 155.399  15
  -3   2  -5 541.588 130.797  13
   3  -2   5 825.998 177.880  44
  -3   2  -5 718.860 172.390  45
  -3   2  -5 795.702 185.359  40
   3  -2   5 762.292 196.451  41
   3  -2   5 720.516 178.532  48
   3  -2   5 803.258 172.271  37
   3  -2   5 602.498 145.418  38
  -3   2  -5 807.913 177.281  36
  -3   2  -6 22131.3 1205.49  46
   3  -2   6 22795.9 1230.72  48
  -3   2  -6 23928.8 1281.09  25
   3  -2   6 22088.7 1161.33  38
   3  -2   6 23330.5 1296.71  41
  -3   2  -6 22316.8 1199.61  36
   3  -2   6 21931.9 1265.81  32
  -3   2  -6 22477.5 1232.46  45
   3  -2   6 22835.3 1191.06  44
  -3   2  -6 20915.9 1081.80  17
  -3   2  -6 23514.5 1155.89  15
  -3   2  -6 21757.1 1251.73  18
   3  -2   7 10633.3 787.460  48
  -3   2  -7 7763.69 695.607  46
  -3   2  -7 10869.1 838.317  25
   3  -2   7 9205.37 725.831  38
   3  -2   7 10136.4 830.650  41
  -3   2  -7 9622.25 744.217  36
   3  -2   7 9974.52 803.421  32
  -3   2  -7 9519.19 786.550  12
  -3   2  -7 9289.61 762.674  10
   3  -2   7 8939.24 742.872   8
   3  -2   7 9686.94 709.305  44
  -3   2  -7 10138.3 791.522  45
  -3   2  -7 9257.15 685.721  15
  -3   2  -7 8951.38 650.091  17
  -3   2  -7 10364.7 826.936  18
   3  -2   8 1551.73 306.574  48
  -3   2  -8 1853.58 360.631  25
   3  -2   8 1290.31 284.052  38
   3  -2   8 1553.64 313.984  32
  -3   2  -8 1461.19 339.488  12
  -3   2  -8 1999.06 345.455  10
   3  -2   8 1647.27 315.705   8
  -3   2  -8 1404.77 255.159  17
  -3   2  -8 1373.31 254.461  15
   3  -2   8 1861.56 292.258  44
  -3   2  -8 1547.74 321.772  45
  -3   2  -8 1169.66 271.501  20
  -3   2  -8 2158.34 389.848  18
   3  -2   8 1682.32 318.884  42
   3  -2   8 1936.74 386.464  41
   3  -2   9 5751.80 598.551  48
  -3   2  -9 6547.51 728.271  12
   3  -2   9 5966.82 633.118  42
   3  -2   9 6448.51 723.702  41
   3  -2   9 6394.17 677.210  38
  -3   2  -9 7571.13 726.020  45
  -3   2  -9 6675.13 578.205  17
  -3   2  -9 5220.10 573.363  20
  -3   2  -9 7124.14 735.336  18
  -3   2 -10 18339.1 1214.81  45
  -3   2 -10 19438.1 1082.00  17
  -3   2 -10 17209.3 1088.26  20
  -3   2 -10 18178.1 1252.94  18
   3  -2  10 17954.0 1090.22  48
  -3   2 -11 11130.2 765.793  20
  -3   2 -11 12184.0 907.361  18
  -3   2 -12 205.977 141.620  22
   3  -1 -13 2101.93 301.343  35
   3  -1 -12 27454.2 1443.77  20
   3  -1 -12 29404.9 1655.03  35
   3  -1 -12 28226.4 1402.30  22
   3  -1 -11 24850.4 1561.09  35
   3  -1 -11 24832.7 1367.78  22
   3  -1 -11 22251.2 1381.86  20
   3  -1 -10 1163.31 291.483  31
   3  -1 -10 1089.77 293.447  29
   3  -1 -10 1262.71 358.442  35
   3  -1 -10 998.983 256.108  24
   3  -1 -10 887.558 264.495  22
   3  -1 -10 741.964 241.851  17
   3  -1 -10 681.750 240.448  20
   3  -1  -9 23465.5 1499.24  31
   3  -1  -9 25076.5 1526.35  29
   3  -1  -9 26261.4 1467.21  17
   3  -1  -9 26768.4 1547.22  22
   3  -1  -9 26389.3 1494.05  24
   3  -1  -9 27476.1 1573.26  20
  -3   1   9 26530.0 1421.48  38
   3  -1  -8 63115.5 2809.71  31
   3  -1  -8 67378.6 3287.26  27
   3  -1  -8 59067.0 2747.79  29
  -3   1   8 65670.9 2635.78  38
   3  -1  -8 58837.8 2696.14  24
   3  -1  -8 59995.8 2773.96  22
   3  -1  -8 66775.8 2925.01  23
   3  -1  -8 62626.1 2759.06  20
   3  -1  -8 64007.3 2676.50  17
  -3   1   7 9611.46 649.010  38
  -3   1   7 10297.8 752.828  41
   3  -1  -7 9329.30 757.315  31
   3  -1  -7 8877.60 725.421  29
   3  -1  -7 9388.83 771.801  23
   3  -1  -7 8298.47 717.462  22
   3  -1  -7 8224.94 723.792  35
   3  -1  -7 8053.56 620.987  17
   3  -1  -7 8445.53 687.121  20
   3  -1  -7 7632.55 798.567  21
  -3   1   6 953.786 202.215  41
  -3   1   6 729.245 161.353  38
   3  -1  -6 758.854 161.671  17
   3  -1  -5 13820.2 683.021   9
   3  -1  -5 13921.6 724.654  17
  -3   1   5 14569.6 821.777  41
   3  -1  -4 69024.9 2530.96   9
   3  -1  -4 68818.5 2547.66   2
   3  -1  -3 698.650 120.158  11
   3  -1  -3 879.025 134.471   9
   3  -1  -3 1074.01 150.249   2
  -3   1   2 10202.7 487.546  40
   3  -1  -2 9502.79 440.455   8
   3  -1  -2 10415.7 524.750  11
   3  -1  -2 9031.92 504.083   9
   3  -1  -2 9104.78 510.179   2
  -3   1   1 69862.6 2354.95  40
   3  -1  -1 67524.7 2345.37  11
   3  -1  -1 62691.7 2322.71   8
  -3   1   1 65325.8 2237.02  43
   3  -1   0 72868.1 2630.66   9
   3  -1   0 69863.0 2444.89  38
  -3   1   0 78879.7 2669.88  36
   3  -1   0 67465.0 2630.03   2
  -3   1   0 79487.4 2599.12  40
   3  -1   0 78970.4 2643.96  41
  -3   1   0 72015.3 2481.65  39
   3  -1   1 1204.89 152.636   9
  -3   1  -1 1169.65 164.791  36
   3  -1   1 1414.70 179.876   2
   3  -1   1 1193.16 166.720  41
  -3   1  -1 1378.18 160.537  40
   3  -1   1 1207.92 135.881  38
   3  -1   2 19859.8 852.347  38
   3  -1   2 21530.8 982.532  41
  -3   1  -2 21066.9 932.329  40
   3  -1   2 19014.8 875.905   9
   3  -1   2 20982.3 932.775   2
   3  -1   3 80021.5 2827.68   2
   3  -1   3 75142.2 2745.46   9
   3  -1   3 71865.1 2764.95  38
  -3   1  -3 76486.3 2860.55  40
   3  -1   3 77190.6 2873.95  48
   3  -1   3 77237.9 2853.50  44
  -3   1  -3 75792.5 2866.71  36
  -3   1  -4 26168.8 1255.05  36
  -3   1  -4 25086.6 1132.82   3
   3  -1   4 27370.1 1093.42   9
   3  -1   4 24536.4 1174.73  38
  -3   1  -4 27776.1 1264.18  45
   3  -1   4 28186.8 1246.75  44
  -3   1  -4 27178.8 1286.94  18
   3  -1   4 28969.5 1286.38  48
  -3   1  -5 9517.08 697.422  36
  -3   1  -5 11054.8 662.649  15
  -3   1  -5 11085.5 638.343  17
   3  -1   5 12017.4 761.012   8
   3  -1   5 11592.0 706.675  44
  -3   1  -5 11735.7 753.551  45
  -3   1  -5 10451.3 737.623  46
   3  -1   5 11115.5 733.979  48
   3  -1   5 10920.0 695.840  38
   3  -1   5 11274.2 788.487  41
   3  -1   6 19497.9 1199.62  41
   3  -1   6 18725.5 1074.48  38
  -3   1  -6 19486.7 1119.90  36
   3  -1   6 19660.0 1203.30  32
  -3   1  -6 19179.9 1075.93  10
   3  -1   6 16630.7 1056.31   8
   3  -1   6 18395.6 1016.38  44
  -3   1  -6 19066.6 1112.68  45
  -3   1  -6 19581.4 1170.50  25
  -3   1  -6 18484.4 973.879  17
  -3   1  -6 18676.2 1001.11  15
   3  -1   6 19952.9 1104.09  48
  -3   1  -6 18997.9 1120.27  46
   3  -1   7 1988.81 330.801  48
  -3   1  -7 2004.20 368.722  25
   3  -1   7 2010.30 380.999  41
   3  -1   7 1809.59 327.667  38
  -3   1  -7 1637.27 311.353  36
   3  -1   7 1723.15 341.155  32
  -3   1  -7 2093.14 321.473  10
   3  -1   7 1764.38 314.131   8
  -3   1  -7 1999.02 339.379  46
  -3   1  -7 2129.33 352.377  45
  -3   1  -7 1743.76 273.927  17
  -3   1  -7 1770.60 345.198  18
   3  -1   8 894.978 237.287  48
  -3   1  -8 1011.20 295.269  25
   3  -1   8 1242.81 319.337  41
   3  -1   8 603.271 225.435  38
   3  -1   8 810.243 243.058  32
  -3   1  -8 861.364 267.503  12
   3  -1   8 948.663 255.346   8
  -3   1  -8 1082.04 297.058  18
  -3   1  -8 1123.52 271.540  46
  -3   1  -8 1197.76 289.234  45
  -3   1  -8 1353.72 253.444  17
  -3   1  -9 39468.6 1799.61  17
   3  -1   9 35378.0 1881.49  32
   3  -1   9 36869.1 1798.21  48
  -3   1  -9 42681.1 2128.33  25
  -3   1  -9 35960.1 1992.74  18
  -3   1  -9 30932.7 1784.07  20
  -3   1  -9 40488.5 2007.97  45
  -3   1 -10 2006.24 383.472  18
  -3   1 -10 1984.83 339.873  20
   3  -1  11 1106.81 230.945  47
  -3   1 -11 1041.89 247.504  18
  -3   1 -11 1517.12 254.469  20
   3  -1  12 18.8600 46.5282  28
  -3   1 -12 110.529 88.5670  22
   3   0 -13 20658.7 1247.93  35
   3   0 -13 20120.4 1080.82  22
   3   0 -12 9610.60 778.295  22
   3   0 -12 8646.45 771.844  20
   3   0 -12 9946.13 892.452  35
   3   0 -12 7832.18 739.263  17
   3   0 -11 636.043 221.376  31
   3   0 -11 1225.25 304.677  20
   3   0 -11 645.824 243.962  24
   3   0 -11 1078.86 297.735  22
   3   0 -11 1091.18 273.944  17
   3   0 -11 1125.58 317.898  35
  -3   0  10 2078.32 337.133  38
   3   0 -10 1996.80 370.851  31
   3   0 -10 2405.21 413.308  29
  -3   0  10 1989.25 373.277  42
   3   0 -10 2261.92 427.818  24
   3   0 -10 1751.33 383.093  22
   3   0 -10 2098.55 397.137  20
   3   0 -10 2204.54 363.974  17
   3   0  -9 1218.92 286.983  31
   3   0  -9 1141.53 281.168  29
   3   0  -9 1416.60 309.289  20
   3   0  -9 995.895 285.379  24
   3   0  -9 1207.02 326.480  22
   3   0  -9 1333.27 275.522  17
  -3   0   9 1372.33 268.020  38
   3   0  -8 23348.1 1375.90  35
   3   0  -8 24035.8 1339.30  31
   3   0  -8 21914.8 1647.43  27
   3   0  -8 22265.7 1320.37  29
  -3   0   8 25457.3 1256.49  38
   3   0  -8 24784.2 1346.82  20
   3   0  -8 24333.4 1399.75  24
   3   0  -8 20612.6 1331.35  22
   3   0  -8 24450.2 1244.54  17
   3   0  -7 51684.3 2620.81  27
   3   0  -7 49830.8 2287.98  22
   3   0  -7 53802.4 2311.75  35
   3   0  -7 51571.8 2136.29  17
  -3   0   7 53592.2 2161.47  41
   3   0  -6 2540.39 274.259  17
   3   0  -6 2441.45 263.245  13
  -3   0   6 2953.84 291.179  41
  -3   0   5 96909.5 3303.81  41
   3   0  -5 86444.9 3255.61   2
  -3   0   4 192285. 6761.55  36
   3   0  -4 210675. 6908.35   9
   3   0  -4 209403. 6897.99   2
  -3   0   3 27467.4 1026.40  36
   3   0  -3 25529.6 1103.35   9
   3   0  -3 26260.3 1096.14   2
  -3   0   2 46117.1 1616.88  36
   3   0  -2 44977.7 1656.89   8
   3   0  -2 43558.8 1543.17  11
  -3   0   2 44459.6 1531.27  40
  -3   0   2 40874.2 1484.84  42
  -3   0   2 44882.3 1600.85  43
   3   0  -1 1767.28 183.786   2
  -3   0   1 2169.96 193.826  36
   3   0  -1 2222.64 186.105   8
   3   0  -1 2188.88 203.973   9
  -3   0   1 2089.06 145.108  40
  -3   0   1 1932.24 205.384  43
   3   0   0 2207.31 202.931   2
  -3   0   0 2100.69 207.310  36
   3   0   0 2155.05 203.286   9
   3   0   0 2132.84 200.352   8
   3   0   0 2172.16 199.862  41
  -3   0   0 2077.79 169.860  40
   3   0   0 1895.86 203.708  38
  -3   0   0 2015.28 177.339  43
   3   0   1 68841.5 2597.53   2
  -3   0  -1 71182.4 2641.20  36
   3   0   1 74902.5 2637.50  38
   3   0   1 73565.9 2642.09  41
  -3   0  -1 72796.4 2575.98  40
   3   0   1 69331.3 2599.07   9
  -3   0  -1 69676.7 2582.37  43
   3   0   2 51118.1 1979.25  41
   3   0   2 49637.3 1904.33  38
   3   0   2 47637.2 1868.03   9
   3   0   2 49186.5 1934.01   8
   3   0   2 49261.0 1884.21   2
   3   0   3 121383. 4379.66  41
   3   0   3 114764. 4257.28  38
   3   0   3 119478. 4211.98   2
   3   0   3 121674. 4315.90   8
   3   0   3 123320. 4312.43  48
  -3   0  -3 114851. 4326.88  46
  -3   0  -3 120370. 4286.78  45
   3   0   3 117810. 4255.46  44
  -3   0  -3 119361. 4325.11  18
  -3   0  -3 115574. 4322.23  36
  -3   0  -4 140742. 5193.21  36
   3   0   4 148464. 5157.53  48
  -3   0  -4 134490. 5167.12  46
   3   0   4 151157. 5186.38   8
   3   0   4 142137. 5076.91  44
  -3   0  -4 145074. 5163.63  45
  -3   0  -4 143794. 5194.41  18
   3   0   4 133166. 5102.37  38
   3   0   5 19368.8 1040.95  48
  -3   0  -5 17436.2 1060.44  46
  -3   0  -5 19102.0 1131.28  25
   3   0   5 18038.9 1036.30  38
  -3   0  -5 19663.0 1097.04  36
   3   0   5 18204.1 1152.36  32
  -3   0  -5 18176.0 966.093  10
   3   0   5 19044.8 1058.48   8
  -3   0  -5 18031.7 1041.39  45
   3   0   5 19485.9 983.902  44
  -3   0  -5 18661.0 937.867  17
  -3   0  -5 18339.3 1085.39  18
   3   0   6 1749.62 361.598  41
  -3   0  -6 1738.20 315.805  36
   3   0   6 1736.72 316.252  38
   3   0   6 1050.05 271.862  32
  -3   0  -6 1473.71 249.339  10
   3   0   6 1657.99 297.071   8
  -3   0  -6 2014.79 336.934  46
  -3   0  -6 1991.23 329.806  45
  -3   0  -6 1580.19 319.524  25
  -3   0  -6 1684.94 262.073  17
   3   0   6 1713.45 291.211  48
   3   0   7-55.5724 86.7172  41
   3   0   7 45.9461 113.339  38
  -3   0  -7 136.045 111.865  36
   3   0   7 101.451 125.122  32
   3   0   7 122.454 127.355   8
  -3   0  -7 91.4035 112.737  46
  -3   0  -7 43.0921 106.303  45
  -3   0  -7 216.751 169.054  25
  -3   0  -7 96.0379 86.5224  17
   3   0   7 182.722 114.028  48
   3   0   8 2075.93 337.499  48
  -3   0  -8 3056.87 514.202  25
   3   0   8 1729.34 372.654  38
   3   0   8 2287.08 419.700  32
  -3   0  -8 1781.74 395.949  12
  -3   0  -8 2662.75 411.499  46
  -3   0  -8 2060.57 342.409  17
  -3   0  -8 2211.11 418.405  18
   3   0   8 2617.21 494.042  41
  -3   0  -9 2533.75 427.104  20
  -3   0  -9 3264.80 501.180  18
  -3   0  -9 2323.38 472.345  25
   3   0   9 2367.81 416.748  32
  -3   0 -10 7072.92 691.239  18
  -3   0 -10 5963.09 622.781  20
   3   0  10 6757.16 643.445  47
  -3   0 -11 169.950 92.9256  20
   3   1 -14 9003.55 573.454  22
   3   1 -13 4592.68 507.440  22
   3   1 -13 5222.79 582.832  35
   3   1 -13 3689.63 473.238  20
   3   1 -12 10030.0 858.884  24
   3   1 -12 9374.73 851.614  22
   3   1 -12 8895.59 762.381  17
   3   1 -12 10556.1 910.271  35
   3   1 -12 9434.82 843.018  20
   3   1 -11 202.067 157.627  20
   3   1 -11 154.957 120.903  31
   3   1 -11 105.136 164.024  24
   3   1 -11 53.8860 157.281  22
   3   1 -11 202.662 141.411  17
   3   1 -11-53.5537 144.724  35
   3   1 -10 37998.2 1853.00  31
   3   1 -10 39590.7 1936.59  29
  -3  -1  10 35256.5 1767.01  38
  -3  -1  10 35459.3 1894.93  42
   3   1 -10 35206.1 1962.14  22
   3   1 -10 38746.6 2048.03  24
   3   1 -10 38949.6 1948.49  20
   3   1 -10 32253.3 1733.93  17
   3   1  -9 31993.9 1650.61  31
   3   1  -9 34660.6 1726.72  29
  -3  -1   9 32684.1 1683.02  42
   3   1  -9 32008.8 1800.08  24
   3   1  -9 30602.5 1664.42  20
   3   1  -9 31416.7 1567.81  17
   3   1  -8 6342.71 601.702  31
   3   1  -8 7508.98 659.790  29
   3   1  -8 7621.23 856.165  27
   3   1  -8 7505.22 572.303  19
   3   1  -8 8646.91 840.304  21
   3   1  -8 7705.85 649.698  20
   3   1  -8 7835.25 689.302  35
   3   1  -8 8076.51 739.101  24
   3   1  -8 7009.75 565.538  17
   3   1  -8 8225.13 600.693  13
   3   1  -7 22101.2 1118.33  17
   3   1  -7 24850.1 1149.87  13
  -3  -1   6 77328.4 2882.64   1
   3   1  -6 77237.7 2847.68   2
   3   1  -6 75823.7 2923.20  17
   3   1  -6 80108.1 2989.14  15
   3   1  -6 83167.2 2949.19  13
   3   1  -6 80059.6 2976.00  16
   3   1  -5 58496.5 2172.14   2
  -3  -1   5 55853.9 2169.74   1
  -3  -1   5 59999.6 2195.31  42
  -3  -1   5 57919.6 2058.78  41
  -3  -1   4 200397. 6146.60  42
  -3  -1   4 170200. 5972.01  41
  -3  -1   4 180334. 5989.21  36
   3   1  -4 192798. 6193.83   2
   3   1  -3 1062.52 146.840   2
  -3  -1   3 1002.54 111.723  42
   3   1  -3 1302.43 170.076   9
  -3  -1   3 1154.57 116.576  36
  -3  -1   3 1276.21 154.277  43
  -3  -1   2 39390.2 1478.77  42
   3   1  -2 39621.2 1597.10   8
  -3  -1   2 41369.9 1491.40  36
  -3  -1   2 36987.4 1551.53  43
   3   1  -1 51284.1 1973.08   2
   3   1  -1 52607.0 1896.73  41
   3   1  -1 51201.5 1985.17   8
   3   1  -1 52991.1 2004.24   9
  -3  -1   1 53784.0 1965.71  36
   3   1  -1 54113.5 1945.38  38
  -3  -1   1 51185.3 2106.04  43
   3   1   0 19194.6 873.107   2
   3   1   0 22564.8 992.711  38
   3   1   0 19246.7 866.723  41
   3   1   0 19834.2 909.564   9
  -3  -1   0 19600.2 898.176  36
  -3  -1   0 19751.8 958.508  43
   3   1   1 441.054 106.292   2
   3   1   1 400.247 116.098   8
   3   1   1 469.340 119.099  41
  -3  -1  -1 350.307 112.311  43
   3   1   1 609.641 154.498  38
  -3  -1  -1 495.693 120.695  36
   3   1   2 10758.9 631.067   8
   3   1   2 10344.4 643.324  38
   3   1   2 11116.5 663.694  41
   3   1   2 9549.17 550.273   2
  -3  -1  -2 10956.5 558.588   1
  -3  -1  -2 10495.0 618.307  18
   3   1   2 10218.7 622.586  48
  -3  -1  -3 50042.2 2150.05  36
   3   1   3 53268.2 2101.21  48
  -3  -1  -3 50035.6 2140.75  46
  -3  -1  -3 52588.8 1951.22   1
   3   1   3 49516.7 1974.77   2
   3   1   3 52663.5 2126.87   8
  -3  -1  -3 49512.0 1945.35  10
   3   1   3 52279.7 2043.03  44
  -3  -1  -3 53847.9 2093.25  45
  -3  -1  -3 53189.2 2132.52  18
   3   1   3 50111.1 2125.69  38
   3   1   3 53758.1 2200.13  41
   3   1   4 21605.3 1223.50  41
   3   1   4 20173.0 1141.54  38
  -3  -1  -4 21929.2 1195.67  36
  -3  -1  -4 22577.3 1063.63  17
   3   1   4 22290.5 1155.70   8
   3   1   4 21443.3 1058.51  44
  -3  -1  -4 23094.8 1157.84  45
   3   1   4 20632.0 1093.29  48
  -3  -1  -4 20949.5 1172.59  46
  -3  -1  -4 22379.9 1186.84  18
   3   1   5 4297.36 444.106  48
  -3  -1  -5 3947.50 475.372  46
  -3  -1  -5 3935.26 512.227  25
   3   1   5 3780.56 464.826  38
  -3  -1  -5 3767.65 476.524  36
   3   1   5 4689.84 574.425  32
   3   1   5 4349.49 480.431   8
  -3  -1  -5 4118.20 456.166  45
  -3  -1  -5 4165.32 420.202  17
  -3  -1  -5 3588.76 447.365  18
  -3  -1  -6 227.184 132.761  18
  -3  -1  -6 415.440 176.488  36
   3   1   6 138.220 124.658  38
   3   1   6 320.192 186.245  32
   3   1   6 330.837 158.145   8
  -3  -1  -6 230.496 134.692  46
  -3  -1  -6 204.673 142.931  45
  -3  -1  -6 56.0172 123.753  25
   3   1   6 273.941 125.444  48
  -3  -1  -6 132.797 110.061  17
  -3  -1  -7 20271.3 1302.46  18
  -3  -1  -7 13897.1 1127.77  36
   3   1   7 17952.5 1290.85  32
   3   1   7 15451.3 1109.49   8
  -3  -1  -7 20588.9 1425.14  25
  -3  -1  -7 15685.3 1080.41  17
   3   1   7 15601.6 1036.18  48
  -3  -1  -7 17782.1 1214.36  46
   3   1   7 16547.1 1231.33  38
   3   1   7 17946.9 1323.51  41
  -3  -1  -8 9255.71 819.755  46
  -3  -1  -8 10447.5 1043.29  25
   3   1   8 9778.92 916.450  32
  -3  -1  -9 1760.36 368.731  20
  -3  -1  -9 2395.25 419.876  18
  -3  -1  -9 1482.82 436.707  25
   3   1   9 2070.83 400.972  47
   3   1   9 1580.41 325.803  32
   3   1  10 335.883 147.264  47
  -3  -1 -10 254.902 155.989  18
  -3  -1 -10 360.443 159.447  20
  -3  -1 -10 487.001 160.567  14
  -3  -1 -11 4615.35 335.510  22
   3   2 -13 2627.41 430.522  24
   3   2 -13 2984.22 395.303  17
   3   2 -13 3186.16 461.780  35
   3   2 -12 4487.70 619.135  24
   3   2 -12 3668.24 471.307  17
   3   2 -12 4338.32 574.930  35
   3   2 -12 4494.84 558.866  20
   3   2 -11 5640.77 634.947  20
  -3  -2  11 4987.86 590.089  42
   3   2 -11 4779.40 658.941  24
   3   2 -11 5231.82 557.754  17
   3   2 -11 5233.52 639.569  35
   3   2 -10 5306.08 520.992  19
   3   2 -10 6752.73 679.142  20
  -3  -2  10 6814.44 666.539  42
   3   2 -10 5735.29 668.786  22
   3   2 -10 6500.44 746.776  24
   3   2 -10 6330.42 610.718  31
   3   2 -10 6098.17 581.633  17
   3   2  -9 19180.4 1149.78  19
   3   2  -9 19825.4 1220.17  20
  -3  -2   9 22209.1 1253.77  42
   3   2  -9 19916.0 1337.41  24
   3   2  -9 20672.2 1287.47  22
   3   2  -9 22074.6 1296.62  29
   3   2  -9 21051.9 1203.45  31
   3   2  -9 19507.9 1138.50  17
   3   2  -9 23337.1 1193.53  13
   3   2  -8 12571.3 896.134  35
   3   2  -8 13381.0 918.358  29
   3   2  -8 12919.1 851.702  31
  -3  -2   8 13784.1 854.347  42
   3   2  -8 11840.7 873.396  22
   3   2  -8 12273.3 936.782  24
   3   2  -8 13587.9 850.242  19
   3   2  -8 12990.4 865.002  20
   3   2  -8 12086.0 786.746  17
   3   2  -8 12363.9 827.765  15
   3   2  -8 13169.9 808.729  13
  -3  -2   7 602.945 152.420  42
   3   2  -7 355.813 117.853  13
   3   2  -7 237.062 95.3285  17
   3   2  -7 485.470 135.887  15
   3   2  -7 541.206 149.893  16
   3   2  -7 578.684 115.427   2
  -3  -2   6 1586.09 211.696  42
   3   2  -6 978.617 171.600  13
   3   2  -6 851.068 159.455  17
   3   2  -6 1139.18 187.166  15
   3   2  -6 1108.33 197.952  16
   3   2  -6 1268.01 175.394   2
  -3  -2   6 978.691 167.394   1
  -3  -2   5 202944. 6831.88  42
   3   2  -5 200605. 6844.19   2
  -3  -2   5 189213. 6846.36   1
   3   2  -4 11192.1 601.725   2
  -3  -2   4 12032.5 620.892   1
  -3  -2   4 11301.1 562.278  42
  -3  -2   4 11838.0 621.908  43
  -3  -2   4 10284.9 492.585  36
  -3  -2   3 568.049 118.874   1
  -3  -2   3 520.636 92.0398  36
  -3  -2   3 619.485 109.297  42
  -3  -2   3 683.672 139.847  43
   3   2  -2 11776.3 606.881   2
  -3  -2   2 12016.4 608.314   1
   3   2  -2 11994.2 595.126  38
  -3  -2   2 11940.0 578.469  36
   3   2  -2 12249.8 684.537   8
   3   2  -2 10447.3 447.683  41
   3   2  -2 11119.6 446.448  39
  -3  -2   2 10648.7 605.762  42
  -3  -2   2 11661.4 677.104  43
   3   2  -1 107398. 3811.20   2
   3   2  -1 100187. 3851.14  38
  -3  -2   1 106996. 3809.78  36
   3   2  -1 105062. 3718.69  41
   3   2   0 6600.34 440.063   2
  -3  -2   0 6628.19 435.309   1
   3   2   0 7481.11 536.335  38
  -3  -2   0 6808.75 468.973  36
   3   2   0 7703.61 508.279   8
   3   2   0 7343.89 449.553  41
  -3  -2   0 7416.25 574.827  43
  -3  -2  -1 49.1297 62.5879   1
   3   2   1 51.0118 62.2191   2
   3   2   1 68.2980 75.3421   8
  -3  -2  -1 134.392 92.4447  36
   3   2   1 26.3320 91.8502  38
  -3  -2  -1 129.955 107.505  43
  -3  -2  -1-22.3693 60.4528  46
   3   2   1 62.4979 65.0062  41
   3   2   2 24912.6 1194.04  48
   3   2   2 23620.8 1108.62   2
  -3  -2  -2 26088.1 1115.29   1
   3   2   2 25426.7 1236.24   8
   3   2   2 26278.3 1256.19  41
   3   2   2 23071.7 1244.53  38
  -3  -2  -2 25289.1 1190.37  18
  -3  -2  -2 25770.2 1382.76  43
  -3  -2  -2 25667.9 1164.30  45
   3   2   3 16393.7 1007.86  38
   3   2   3 16114.3 1003.42  41
  -3  -2  -3 15658.3 990.186  36
   3   2   3 16914.6 929.995  48
  -3  -2  -3 16874.5 1006.90  46
  -3  -2  -3 16333.6 816.701   1
  -3  -2  -3 16954.5 935.360  45
  -3  -2  -3 17783.4 982.211  18
   3   2   3 17422.7 990.324   8
  -3  -2  -4 42254.8 2080.43  36
   3   2   4 45533.0 2225.10  32
   3   2   4 45087.5 2049.07   8
  -3  -2  -4 45718.0 2050.87  18
  -3  -2  -4 43479.4 2205.17  25
   3   2   4 44841.1 1941.15  48
  -3  -2  -4 42373.0 2051.73  46
   3   2   4 40712.1 2037.08  38
   3   2   4 45727.2 2146.44  41
   3   2   5-52.3342 141.396  41
  -3  -2  -5 186.975 145.828  36
   3   2   5 187.890 155.429  38
   3   2   5 55.1723 105.413  32
   3   2   5 43.2318 134.874   8
  -3  -2  -5 321.411 175.433  46
  -3  -2  -5 59.9265 198.285  25
  -3  -2  -5 217.677 144.058  18
   3   2   5 197.726 114.951  48
  -3  -2  -6 20709.5 1468.00  36
   3   2   6 22802.0 1539.07  32
   3   2   6 23666.1 1433.17   8
  -3  -2  -6 19514.1 1528.85  25
   3   2   6 23891.5 1503.11  38
  -3  -2  -6 26473.7 1515.18  18
  -3  -2  -6 22112.2 1427.50  46
   3   2   7 1977.82 413.048  32
  -3  -2  -7 1287.62 316.438  46
   3   2   7 1894.80 404.645  38
  -3  -2  -7 1571.92 432.833  25
  -3  -2  -7 2435.53 450.403  18
  -3  -2  -8 10221.1 900.011  18
  -3  -2  -8 9511.17 993.669  25
   3   2   8 8765.74 815.010  47
  -3  -2  -8 7585.93 703.001  46
   3   2   8 8646.42 851.018  32
  -3  -2  -9 7354.99 711.281  20
  -3  -2  -9 7406.86 658.127  14
   3   2   9 7482.04 657.162  47
   3   2   9 6949.48 642.054  32
  -3  -2  -9 8200.62 815.738  25
  -3  -2 -10 1046.91 197.919  20
  -3  -2 -10 1130.40 190.284  22
   3   3 -14 6108.38 593.704  22
   3   3 -14 6858.49 620.980  24
   3   3 -13 2761.20 373.891  17
   3   3 -13 3101.82 506.545  24
   3   3 -13 4293.15 544.328  22
   3   3 -12 3492.38 488.224  20
   3   3 -12 3813.97 521.503  35
   3   3 -12 3403.39 550.343  24
   3   3 -12 2719.23 476.298  22
   3   3 -12 3458.26 445.585  17
   3   3 -11 23927.0 1305.58  13
   3   3 -11 22292.3 1281.80  17
   3   3 -11 24488.7 1410.28  20
   3   3 -11 19824.7 1201.79  19
   3   3 -11 20226.9 1371.79  22
   3   3 -11 25280.8 1588.28  24
   3   3 -11 27153.5 1525.54  35
  -3  -3  11 17662.8 1179.43  48
  -3  -3  11 23351.7 1398.63  42
   3   3 -10 50679.5 2265.44  19
   3   3 -10 50732.0 2339.61  20
   3   3 -10 44347.2 2309.95  22
   3   3 -10 50791.7 2504.31  24
  -3  -3  10 51686.8 2340.66  42
   3   3 -10 50282.0 2256.64  17
   3   3 -10 49237.7 2235.23  13
   3   3  -9 8342.63 673.793  17
   3   3  -9 8726.61 704.675  15
   3   3  -9 8570.81 677.243  13
   3   3  -9 9135.99 734.275  20
   3   3  -9 7911.16 688.077  19
   3   3  -9 8273.04 733.085  22
   3   3  -9 9053.85 708.912  31
  -3  -3   9 8460.54 700.450  42
   3   3  -8 671.855 207.612  35
   3   3  -8 848.066 193.806  13
   3   3  -8 953.995 207.122  17
   3   3  -8 872.922 205.220  15
   3   3  -8 921.943 214.757  16
  -3  -3   8 870.260 204.605  42
   3   3  -8 650.667 205.198  22
   3   3  -8 800.207 196.468  20
   3   3  -7 58024.6 2382.74  15
   3   3  -7 60875.5 2407.83  13
   3   3  -7 59831.9 2463.38  16
   3   3  -7 59322.1 2288.00   2
  -3  -3   7 54675.0 2350.07   1
  -3  -3   7 60653.9 2390.47  42
   3   3  -6 22738.9 1151.58  16
   3   3  -6 21616.2 1053.79  15
  -3  -3   6 22794.7 1071.66  42
   3   3  -6 21749.6 1049.30   2
  -3  -3   6 22835.3 1093.87   1
   3   3  -5 2941.21 294.862   2
  -3  -3   5 2688.58 285.512   1
  -3  -3   5 3227.93 318.864  43
  -3  -3   5 2522.77 265.246  42
   3   3  -5 2442.36 292.779  47
  -3  -3   4 19.4060 56.6792   1
   3   3  -4 57.9571 67.4222   2
  -3  -3   4 282.025 93.2632  42
  -3  -3   4 87.1041 79.6910  43
  -3  -3   4 58.0407 57.7520  36
  -3  -3   3 66175.0 2556.08   1
  -3  -3   3 70026.2 2523.72  36
  -3  -3   3 63197.1 2563.54  42
   3   3  -3 68951.3 2413.02  39
  -3  -3   3 66103.4 2630.46  43
   3   3  -2 119872. 3723.83   2
  -3  -3   2 124865. 3704.30  36
   3   3  -2 113781. 3737.52  38
   3   3  -2 113052. 3819.86   8
   3   3  -2 123058. 3528.16  39
   3   3  -2 114721. 3472.37  41
  -3  -3   2 120379. 3769.74  42
  -3  -3   2 121088. 3871.97  43
  -3  -3   1 20949.8 1006.17   1
   3   3  -1 20811.5 1021.81   2
   3   3  -1 24572.2 1126.90  38
  -3  -3   1 21962.4 1046.73  36
   3   3  -1 20668.7 945.925  41
  -3  -3   1 23637.9 1195.25  43
   3   3   0 14637.4 871.192  48
  -3  -3   0 16273.0 890.268  46
   3   3   0 18379.3 984.550  47
   3   3   0 17321.0 872.809   2
  -3  -3   0 16033.0 845.726   1
   3   3   0 16024.6 936.912   8
   3   3   0 18743.9 980.603  38
  -3  -3   0 16882.2 908.607  36
   3   3   0 17573.4 869.347  41
  -3  -3   0 19049.6 1088.01  43
   3   3   1 44051.5 1843.44  41
   3   3   1 41597.2 1888.80  38
   3   3   1 41021.6 1801.88  48
  -3  -3  -1 41373.5 1846.31  46
   3   3   1 43283.3 1920.35  47
   3   3   1 38625.4 1732.11   2
  -3  -3  -1 42329.5 1748.97   1
   3   3   1 44355.6 1912.29   8
  -3  -3  -1 45387.6 1905.19  36
  -3  -3  -1 41925.4 1761.13  18
  -3  -3  -1 42354.6 2062.75  43
  -3  -3  -2 29474.3 1648.00  43
   3   3   2 26421.0 1307.48  48
  -3  -3  -2 26538.2 1392.49  46
   3   3   2 25523.0 1401.37  47
   3   3   2 24842.8 1220.18   2
  -3  -3  -2 28389.8 1253.51   1
  -3  -3  -2 29125.8 1352.27  18
   3   3   2 26481.6 1409.11  38
   3   3   2 26560.3 1381.93  41
   3   3   2 26741.3 1396.02   8
  -3  -3  -3 17506.5 1127.11  36
   3   3   3 16511.8 1189.00  32
   3   3   3 18412.6 1120.78   8
  -3  -3  -3 19250.9 1094.17  18
  -3  -3  -3 16393.5 1236.16  25
   3   3   3 16349.0 1091.71  38
   3   3   3 17885.5 1134.02  41
   3   3   3 16859.2 988.578  48
   3   3   3 16131.9 1090.08  47
   3   3   4 2930.63 454.709  38
  -3  -3  -4 3180.61 492.779  36
   3   3   4 1790.95 414.971  32
   3   3   4 3261.54 470.545   8
  -3  -3  -4 3198.77 443.217  18
  -3  -3  -4 2503.49 493.903  25
   3   3   4 2649.16 368.616  48
   3   3   4 2982.40 460.171  47
  -3  -3  -4 2922.12 449.461  46
   3   3   4 2604.99 435.037  41
   3   3   5 236.448 159.724  41
  -3  -3  -5 216.954 146.561  36
   3   3   5 105.931 184.751  38
   3   3   5 126.104 196.712  32
   3   3   5 50.5939 111.645   8
  -3  -3  -5 289.839 195.776  25
  -3  -3  -5 49.4723 122.048  18
   3   3   5 51.6384 127.388  47
  -3  -3  -5 51.9534 99.2971  46
  -3  -3  -6 18442.1 1303.96  46
   3   3   6 18973.1 1311.48  47
  -3  -3  -6 18302.6 1489.06  25
   3   3   6 18531.7 1396.17  41
   3   3   6 20037.8 1380.82  38
   3   3   6 20053.8 1458.30  32
  -3  -3  -6 16582.4 1277.40  31
  -3  -3  -6 21360.1 1376.26  18
  -3  -3  -7 20078.6 1514.08  25
  -3  -3  -7 19961.5 1347.61  18
   3   3   7 21047.3 1454.06  32
  -3  -3  -7 21052.1 1341.55  46
   3   3   7 19340.1 1311.48  47
  -3  -3  -8 2464.51 449.112  25
  -3  -3  -8 2541.48 410.160  18
   3   3   8 3217.24 425.089  47
   3   3   8 2086.91 377.193  32
  -3  -3  -9 29.7753 73.4341  20
   3   3   9 133.155 84.7902  32
   3   3   9-72.4144 75.3015  47
   3   4 -14 13405.3 897.024  22
   3   4 -14 15012.8 1040.13  24
   3   4 -13 16025.5 1036.44  17
   3   4 -13 20293.3 1231.00  22
   3   4 -13 18943.5 1333.92  24
   3   4 -12 23666.8 1370.46  22
   3   4 -12 22591.9 1236.34  17
   3   4 -12 20622.0 1164.65  19
   3   4 -11 10292.9 818.199  19
  -3  -4  11 9385.34 832.900  42
   3   4 -11 9244.44 832.591  22
   3   4 -11 10317.0 805.417  17
   3   4 -11 10098.2 798.869  13
   3   4 -10 2026.06 361.415  19
  -3  -4  10 2022.03 358.937  42
   3   4 -10 1919.09 395.673  24
   3   4 -10 819.392 238.864  22
   3   4 -10 2106.90 346.432  17
   3   4 -10 1511.18 292.367  13
   3   4 -10 1781.11 333.589  15
   3   4  -9 2735.70 375.181  17
   3   4  -9 2410.52 358.622  13
   3   4  -9 2049.67 333.533  15
   3   4  -9 1803.53 330.219  16
  -3  -4   9 1878.25 317.711  42
   3   4  -9 2061.52 339.465  20
   3   4  -9 2085.53 377.268  24
   3   4  -9 1976.05 339.822  22
   3   4  -9 2113.74 373.186  35
   3   4  -8 5149.92 433.946   2
   3   4  -8 5490.46 563.788  35
  -3  -4   8 4742.47 483.809  42
   3   4  -8 5314.62 520.842  22
   3   4  -8 4211.71 514.096  24
   3   4  -8 5528.85 516.008  15
   3   4  -8 5797.18 532.125  13
   3   4  -8 4952.76 524.988  16
   3   4  -7 48511.7 2085.44  16
   3   4  -7 45216.4 1944.58  15
  -3  -4   7 46853.0 2020.14  43
  -3  -4   7 42245.8 1988.61   5
   3   4  -7 44226.9 1901.53   2
  -3  -4   7 43280.3 1970.52   1
  -3  -4   7 46352.9 1961.55  42
  -3  -4   6 26473.7 1242.48  42
   3   4  -6 25916.6 1244.11   2
  -3  -4   6 24270.7 1247.42   1
   3   4  -6 24607.9 1189.00  15
   3   4  -6 24063.1 1264.63  47
   3   4  -5 246.373 115.678   2
  -3  -4   5 303.838 122.098   1
  -3  -4   5 478.980 149.333  43
  -3  -4   5 220.569 101.586  42
   3   4  -5 300.785 124.710  47
   3   4  -4 16752.1 900.309   2
  -3  -4   4 17012.1 898.248   1
  -3  -4   4 16264.7 944.895  43
  -3  -4   4 14632.8 881.103  42
   3   4  -4 17120.4 801.713  39
   3   4  -4 15226.7 908.404  47
   3   4  -3 77971.8 3220.18  47
   3   4  -3 85272.2 3192.24   2
  -3  -4   3 88124.0 3184.18   1
  -3  -4   3 86255.6 3171.79  36
   3   4  -3 86903.5 3046.49  39
  -3  -4   3 73913.7 3234.09  43
  -3  -4   3 80878.8 3220.17  42
   3   4  -2 3889.46 416.947  47
   3   4  -2 4133.30 390.376   2
  -3  -4   2 4845.79 424.646  36
   3   4  -2 4021.38 300.744  41
   3   4  -2 3450.57 278.798  40
  -3  -4   2 4134.48 440.740  43
  -3  -4   2 3909.65 409.444  42
  -3  -4   1 9049.99 671.265  46
   3   4  -1 11524.3 761.203  47
  -3  -4   1 11900.7 719.883   1
   3   4  -1 11301.6 714.856   2
   3   4  -1 11633.7 802.063   8
   3   4  -1 13120.9 786.871  38
  -3  -4   1 11157.2 746.024  36
   3   4  -1 11978.9 664.010  41
  -3  -4   1 12388.0 826.311  43
   3   4   0 3825.48 387.164  41
  -3  -4   0 3635.42 402.425  46
   3   4   0 3648.07 420.402  47
   3   4   0 3596.75 374.987   2
  -3  -4   0 3542.16 373.890   1
   3   4   0 3440.73 428.784   8
   3   4   0 4057.36 425.736  38
  -3  -4   0 3955.36 432.340  36
  -3  -4   0 2944.20 330.487  18
  -3  -4   0 3623.08 481.328  43
   3   4   1 12996.8 867.290  41
   3   4   1 13877.2 899.161  38
  -3  -4  -1 13280.8 916.051  36
   3   4   1 11773.1 802.913  48
  -3  -4  -1 11799.6 854.052  46
   3   4   1 13646.4 903.369  47
   3   4   1 11591.0 766.607   2
  -3  -4  -1 12924.6 794.700   1
   3   4   1 13948.7 941.323   8
  -3  -4  -1 14968.6 1072.84  43
  -3  -4  -1 14287.6 847.831  18
   3   4   2 48415.4 2224.37  41
   3   4   2 46779.5 2197.64  38
   3   4   2 45622.9 2056.35  48
   3   4   2 46773.3 2195.88  47
  -3  -4  -2 46677.8 2208.76  46
  -3  -4  -2 47290.3 2425.74  25
  -3  -4  -2 47446.8 2002.94   1
  -3  -4  -2 49718.7 2521.66  43
  -3  -4  -2 47998.7 2128.20  18
   3   4   2 45735.2 2224.36   8
  -3  -4  -3 19284.8 1342.66  36
   3   4   3 20006.8 1385.95  32
   3   4   3 20686.2 1318.42   8
  -3  -4  -3 22032.9 1273.51  18
  -3  -4  -3 18085.4 1417.33  25
   3   4   3 20394.8 1276.67  47
   3   4   3 19765.5 1313.19  41
   3   4   3 20050.1 1274.56  38
   3   4   4 1151.18 313.208  41
  -3  -4  -4 1066.87 317.955  36
   3   4   4 1162.28 302.427  38
   3   4   4 950.460 314.731  32
   3   4   4 1161.75 299.286   8
  -3  -4  -4 1758.28 433.471  25
  -3  -4  -4 1004.94 288.182  46
  -3  -4  -4 1119.55 301.203  18
   3   4   4 1077.32 298.138  47
  -3  -4  -5 30987.8 1794.57  46
   3   4   5 30469.4 1731.18  47
  -3  -4  -5 31878.4 1992.83  25
  -3  -4  -5 32091.1 1789.80  18
   3   4   5 29440.9 1753.60  38
   3   4   5 28133.7 1808.14  41
   3   4   5 30948.0 1912.79  32
  -3  -4  -6 2189.60 405.046  46
   3   4   6 3239.07 470.777  47
  -3  -4  -6 2106.22 427.682  18
  -3  -4  -6 2322.54 419.127  31
   3   4   6 2395.44 466.316  32
  -3  -4  -7 449.433 191.308  14
   3   4   7 194.981 152.221  32
  -3  -4  -7 197.662 144.776  46
   3   4   7 117.120 142.977  47
   3   4   8 358.889 132.414  32
  -3  -4  -8 344.496 134.797  14
   3   4   8 319.193 124.967  47
  -3  -4  -9 14.7136 45.9003  20
   3   5 -15 226.398 143.223  24
   3   5 -14 187.864 146.549  22
   3   5 -14 81.5703 84.8916  17
   3   5 -13 9833.88 718.687  17
   3   5 -13 10316.9 782.733  22
   3   5 -13 8355.56 630.329  19
   3   5 -12 3458.35 445.995  17
   3   5 -12 3165.58 428.167  13
   3   5 -12 3301.11 540.675  24
   3   5 -12 3185.33 464.375  22
   3   5 -12 3537.64 456.616  19
  -3  -5  12 2293.06 402.975  48
   3   5 -11 25544.4 1575.48  24
   3   5 -11 23826.3 1419.08  22
  -3  -5  11 27072.8 1588.80  43
   3   5 -11 25909.2 1497.77  19
   3   5 -11 24588.6 1407.78  17
   3   5 -11 23380.3 1405.79  15
   3   5 -11 24059.3 1399.16  13
  -3  -5  11 24453.5 1484.07  42
   3   5 -10 11295.6 871.536  17
   3   5 -10 10228.8 856.261  15
   3   5 -10 12398.0 902.636  13
   3   5 -10 11122.2 903.408  16
   3   5 -10 9809.66 827.885  22
   3   5 -10 11615.1 969.272  24
  -3  -5  10 12849.1 947.719  42
  -3  -5  10 13706.6 1005.61  43
   3   5  -9 16085.2 1046.83  15
   3   5  -9 18310.1 1119.58  13
   3   5  -9 17704.8 1156.65  16
  -3  -5   9 17690.3 1144.85  43
   3   5  -9 15185.9 1023.12  22
   3   5  -9 16858.1 1138.17  24
  -3  -5   9 15949.6 1062.25  42
   3   5  -8 72987.6 3081.71  16
   3   5  -8 67181.6 2892.63  15
   3   5  -8 69750.3 2851.95   2
  -3  -5   8 67922.5 2946.68   1
  -3  -5   8 79868.3 3093.83  43
   3   5  -8 66947.6 2885.67  22
   3   5  -8 72677.8 3033.30  24
  -3  -5   8 74006.3 2974.09  42
  -3  -5   7 41886.0 2018.02   5
   3   5  -7 44428.4 2113.18  16
   3   5  -7 43802.6 1923.37  15
   3   5  -7 44192.5 1962.36   2
  -3  -5   7 43117.9 2000.30   1
  -3  -5   7 48634.7 2091.97  43
   3   5  -7 42628.4 2015.42  24
   3   5  -7 42076.9 2019.15  47
  -3  -5   7 43285.2 1979.24  42
   3   5  -6 7840.13 573.281  15
   3   5  -6 7543.43 611.131   2
  -3  -5   6 7409.31 618.733   1
  -3  -5   6 7186.17 608.666  42
  -3  -5   6 7876.86 660.358  43
   3   5  -6 7907.53 660.852  47
  -3  -5   6 7809.65 652.152   5
  -3  -5   5 23822.7 1322.60  43
   3   5  -5 24113.2 1310.15  47
  -3  -5   5 22821.0 1278.22  42
   3   5  -5 24724.5 1169.69  39
   3   5  -5 22940.8 1238.94   2
  -3  -5   5 24408.3 1258.94   1
  -3  -5   4 10785.8 769.877  42
  -3  -5   4 9946.81 771.869  43
   3   5  -4 8671.63 724.778  47
   3   5  -4 10346.4 642.695  39
  -3  -5   4 9832.12 692.663   1
  -3  -5   3 68096.2 2915.35  43
  -3  -5   3 69446.9 2852.89  42
   3   5  -3 63093.3 2857.99  47
  -3  -5   3 72054.4 2771.06  46
   3   5  -3 72224.5 2721.53  39
   3   5  -3 69517.8 2820.79   2
   3   5  -2 22245.2 1185.81   2
  -3  -5   2 23030.0 1185.63   1
  -3  -5   2 23973.4 1197.56  46
   3   5  -2 23122.7 1238.59  47
  -3  -5   2 23354.9 1267.29  43
  -3  -5   2 20959.5 1154.67  42
   3   5  -2 22537.8 1028.97  41
   3   5  -2 24053.2 1235.01  38
  -3  -5   2 23606.6 1244.00  36
   3   5  -1 22617.3 1210.73  38
  -3  -5   1 23024.3 1275.27  36
  -3  -5   1 21469.1 1134.48  14
   3   5  -1 20864.1 1167.34   2
  -3  -5   1 22583.6 1192.83   1
  -3  -5   1 21323.5 1258.36  43
  -3  -5   1 23488.7 1234.29  46
   3   5  -1 22165.8 1216.19  47
   3   5  -1 21276.5 1106.43  41
  -3  -5   0 73965.9 3188.57  46
   3   5   0 79514.2 3187.99  47
  -3  -5   0 76963.8 3302.70  25
   3   5   0 71868.2 3093.54   2
  -3  -5   0 82028.4 3156.60   1
  -3  -5   0 83479.9 3378.03  43
   3   5   0 78275.1 3144.70  41
  -3  -5   0 80972.0 3299.15  36
  -3  -5   0 81309.0 3154.28  14
  -3  -5   0 80714.7 3166.65   5
  -3  -5   0 73171.0 3064.38  18
  -3  -5  -1 73085.6 3163.71  43
   3   5   1 72591.5 2967.72  41
  -3  -5  -1 71705.4 3068.80  36
  -3  -5  -1 67580.9 2806.32   5
   3   5   1 69774.5 3028.81   8
   3   5   1 60433.7 2732.78   2
  -3  -5  -1 66537.2 2782.14   1
  -3  -5  -1 72277.2 3143.17  25
  -3  -5  -1 69609.5 2971.97  46
   3   5   1 71316.3 2916.48  47
  -3  -5  -1 62633.7 2799.85  18
   3   5   2 4335.51 570.432   8
  -3  -5  -2 5306.08 684.610  25
   3   5   2 4648.39 574.930  41
  -3  -5  -2 4666.10 530.177  18
  -3  -5  -2 4921.99 593.173  46
   3   5   2 4898.29 560.223  47
   3   5   3 3160.58 503.167  41
  -3  -5  -3 3164.09 469.867  18
   3   5   3 2838.22 440.023  47
   3   5   4 1237.14 333.252  41
   3   5   4 650.643 270.907  32
  -3  -5  -4 1038.20 295.830  14
   3   5   4 1359.85 316.636  47
  -3  -5  -4 1253.14 324.363  18
  -3  -5  -4 1212.16 329.222  46
  -3  -5  -5 12248.2 950.443  14
   3   5   5 10023.3 984.144  32
  -3  -5  -5 10707.0 938.626  46
  -3  -5  -6 4671.50 526.606  14
  -3  -5  -6 4680.33 543.959  46
   3   5   6 4643.00 513.567  47
  -3  -5  -6 3890.76 485.626  31
   3   5   6 5375.85 624.910  32
  -3  -5  -7 5393.10 539.516  25
  -3  -5  -7 5257.74 479.307  46
   3   5   7 5473.23 485.148  47
   3   5   7 4923.17 502.482  32
  -3  -5  -7 5333.87 488.568  14
  -3  -5  -8 1984.16 228.475  20
   3   6 -15 1515.23 260.445  24
   3   6 -14 5934.63 507.821  17
   3   6 -14 6108.45 507.497  22
   3   6 -14 6738.85 652.010  24
   3   6 -13 19975.8 1165.94  22
   3   6 -13 26922.7 1474.02  24
   3   6 -13 22281.7 1218.93  19
   3   6 -13 21316.9 1189.66  17
   3   6 -13 21783.3 1195.84  13
  -3  -6  13 15975.0 1187.86  48
   3   6 -12 26809.7 1492.32  19
   3   6 -12 24198.4 1382.82  17
   3   6 -12 22558.8 1354.34  13
   3   6 -12 22928.8 1345.90  22
   3   6 -12 27501.3 1575.74  24
  -3  -6  11 169.766 153.033  43
   3   6 -11 223.727 130.752  17
   3   6 -11 404.997 179.077  13
   3   6 -11 133.519 130.055  15
   3   6 -11 463.840 220.250  24
   3   6 -11 119.506 131.986  22
  -3  -6  10 18226.3 1225.32  42
  -3  -6  10 20692.8 1326.58  43
   3   6 -10 17992.7 1172.97  17
   3   6 -10 15929.7 1120.22  15
   3   6 -10 18578.9 1198.03  13
   3   6 -10 17899.9 1246.59  16
   3   6 -10 17058.3 1103.00  22
   3   6 -10 17377.7 1214.57  24
  -3  -6   9 10480.2 854.481  42
   3   6  -9 8073.15 701.047  22
   3   6  -9 9678.96 830.640  24
  -3  -6   9 10962.1 900.869  43
   3   6  -9 8663.78 836.349  16
   3   6  -9 8920.42 753.724  15
   3   6  -8 33929.2 1925.33  16
   3   6  -8 35348.8 1725.81  15
   3   6  -8 37554.1 1782.94   2
  -3  -6   8 36499.4 1814.73   1
  -3  -6   8 33685.7 1782.49   5
   3   6  -8 32613.7 1715.49   6
   3   6  -8 34060.0 1686.11  22
   3   6  -8 36335.2 1820.71  24
  -3  -6   8 34206.4 1846.46  43
  -3  -6   8 39347.8 1883.40  42
   3   6  -7 32436.6 1563.77  15
   3   6  -7 33258.3 1660.68   2
  -3  -6   7 32273.2 1656.56   1
   3   6  -7 30000.2 1609.62   6
  -3  -6   7 29457.7 1623.96   5
   3   6  -7 30506.0 1631.45  24
  -3  -6   7 34847.7 1767.36  43
  -3  -6   7 32484.1 1699.03  42
   3   6  -6 229.434 110.135  15
   3   6  -6 376.471 166.455   6
  -3  -6   6 391.557 178.401   5
   3   6  -6 544.669 196.506  24
  -3  -6   6 284.386 148.273  43
  -3  -6   6 358.846 164.453  42
  -3  -6   6 386.680 159.957   1
   3   6  -6 347.467 153.926   2
   3   6  -5 30484.1 1617.93   6
  -3  -6   5 31874.2 1650.37   5
  -3  -6   5 32007.5 1741.08  43
  -3  -6   5 31019.6 1710.82  42
   3   6  -5 34469.0 1583.61  39
   3   6  -5 32349.6 1641.57   2
  -3  -6   5 34852.7 1667.61   1
  -3  -6   4 47618.3 2180.51   5
   3   6  -4 45323.8 2143.28   6
   3   6  -4 48509.6 2172.28   2
  -3  -6   4 51556.1 2197.79   1
  -3  -6   4 45432.2 2247.47  43
  -3  -6   4 46571.9 2214.27  42
   3   6  -4 47193.0 2070.69  39
   3   6  -3 5160.75 531.304   6
  -3  -6   3 4289.84 470.625  46
   3   6  -3 5259.20 546.566   2
  -3  -6   3 5719.57 601.939  43
  -3  -6   3 4842.63 518.376  42
   3   6  -3 5806.68 535.223  39
  -3  -6   2 3093.86 419.231   5
   3   6  -2 2929.90 399.079   6
   3   6  -2 3276.65 426.124   2
  -3  -6   2 3190.20 414.657   1
  -3  -6   2 3945.83 462.830  46
  -3  -6   2 3088.20 443.833  43
   3   6  -2 3149.63 339.481  41
  -3  -6   1 1734.91 295.578  14
   3   6  -1 1836.44 310.422   6
  -3  -6   1 1722.31 315.478   5
  -3  -6   1 2043.41 341.354   1
   3   6  -1 1448.73 283.757   2
  -3  -6   1 1666.53 326.753  25
  -3  -6   1 1898.36 332.364  46
  -3  -6   1 2100.78 367.735  43
   3   6  -1 1506.17 284.178  41
   3   6   0 23413.5 1350.06   6
  -3  -6   0 25796.7 1406.61   5
   3   6   0 25037.0 1376.12   2
  -3  -6   0 26338.7 1410.04   1
  -3  -6   0 25817.3 1395.11  14
  -3  -6   0 27429.1 1519.30  46
  -3  -6   0 28046.1 1593.48  43
   3   6   0 24985.8 1410.98  41
  -3  -6  -1 15502.0 999.194   1
   3   6   1 15843.8 1112.19  41
  -3  -6  -1 15750.6 1137.04  46
  -3  -6  -1 16331.8 1068.10  14
  -3  -6  -1 15417.9 999.575   5
   3   6   2 26666.0 1631.45  41
  -3  -6  -2 30751.9 1732.04  46
  -3  -6  -2 26816.9 1535.75  14
   3   6   3 23293.1 1543.00  41
  -3  -6  -3 26155.6 1485.37  14
  -3  -6  -4 26425.3 1461.74  14
   3   6   4 25139.5 1619.37  32
  -3  -6  -4 22297.4 1469.60  46
  -3  -6  -5 23058.0 1405.62  25
  -3  -6  -5 26338.4 1369.95  14
  -3  -6  -5 20941.2 1299.90  31
   3   6   5 25260.7 1495.37  32
  -3  -6  -5 23538.8 1393.71  46
  -3  -6  -6 4926.70 508.531  25
  -3  -6  -6 5679.62 486.617  14
  -3  -6  -6 4739.15 472.891  46
  -3  -6  -6 4617.78 435.892  31
   3   6   6 4971.35 510.207  32
   3   6   7 1140.03 173.499  32
  -3  -6  -7 1499.48 212.010  25
   3   7 -14 7429.44 635.845  24
   3   7 -13 20887.5 1193.56  22
   3   7 -13 25150.2 1428.41  24
   3   7 -13 25733.6 1341.33  17
   3   7 -13 26842.5 1376.44  13
  -3  -7  13 22435.6 1491.69  48
   3   7 -13 29245.1 1444.01  19
   3   7 -12 9411.36 747.723  22
   3   7 -12 13244.9 985.643  24
   3   7 -12 13286.3 986.921  19
   3   7 -12 11896.9 897.343  17
   3   7 -12 10381.5 835.213  15
   3   7 -12 11960.4 912.329  13
   3   7 -11 145.712 131.483  13
   3   7 -11 282.362 147.042  17
   3   7 -11 436.883 173.930  15
   3   7 -11 343.651 199.930  16
   3   7 -11 193.995 200.312  24
   3   7 -11 212.349 161.155  22
   3   7 -10 18137.5 1170.49  15
   3   7 -10 18342.0 1243.35  13
   3   7 -10 15054.6 1022.76  22
   3   7 -10 16605.3 1175.48  24
  -3  -7  10 19419.6 1336.21  42
  -3  -7  10 19273.0 1353.46  43
  -3  -7   9 2423.17 454.255  43
   3   7  -9 2620.01 404.639   2
   3   7  -9 2547.93 388.542  15
   3   7  -9 2225.47 410.815  24
  -3  -7   9 2368.54 434.130  42
  -3  -7   9 2170.70 380.932   5
   3   7  -9 2940.32 412.850   6
  -3  -7   8 8862.47 877.143  43
   3   7  -8 8850.48 797.859   2
  -3  -7   8 10143.6 847.959   1
   3   7  -8 8822.86 740.294  15
   3   7  -8 7785.19 744.853  24
   3   7  -8 10290.3 837.704   6
  -3  -7   8 9295.50 815.979   5
  -3  -7   8 9729.54 908.876  42
  -3  -7   7 271.321 172.835   1
   3   7  -7 600.692 210.176   2
   3   7  -7 105.400 86.7864  15
   3   7  -7 40.8090 100.764  24
  -3  -7   7 336.488 185.619  42
  -3  -7   7 134.683 148.623   5
   3   7  -7 132.318 119.256   6
  -3  -7   6 2077.47 364.235   1
   3   7  -6 2047.36 367.783   2
  -3  -7   6 2128.88 413.591  42
   3   7  -6 1961.56 340.678  39
   3   7  -6 1738.22 348.542   6
  -3  -7   6 2072.81 366.686   5
  -3  -7   5 58384.5 2605.24   1
  -3  -7   5 58364.4 2617.31   5
   3   7  -5 57940.7 2545.45  39
  -3  -7   5 54254.3 2674.19  42
   3   7  -4 24556.9 1400.23   2
  -3  -7   4 22444.4 1398.06  42
   3   7  -4 23591.3 1369.19   6
   3   7  -4 22646.4 1310.47  39
  -3  -7   3 13753.8 951.457  46
   3   7  -3 13713.1 1000.92   2
  -3  -7   3 14212.9 999.373   1
   3   7  -3 13970.3 959.663  39
   3   7  -3 14230.4 993.694   6
  -3  -7   3 14098.4 992.170   5
  -3  -7   2 1063.37 271.656  46
  -3  -7   2 780.820 231.991   1
   3   7  -2 1101.01 270.473   2
  -3  -7   2 1077.97 266.987   5
   3   7  -2 1295.29 291.339   6
  -3  -7   1 36036.2 1810.68  46
   3   7  -1 32329.0 1671.10   6
  -3  -7   1 32558.1 1717.40   5
   3   7  -1 31770.3 1686.44   2
  -3  -7   1 33051.9 1723.90   1
  -3  -7   1 31811.9 1605.03  14
  -3  -7   0 14743.5 981.888  14
   3   7   0 13654.3 953.430   2
  -3  -7   0 13512.4 969.103   1
   3   7   0 12368.2 890.796   6
  -3  -7   0 13503.4 957.055   5
   3   7   0 12685.6 955.532  41
  -3  -7   0 14338.2 1068.91  46
   3   7   0 14582.5 1028.58  38
  -3  -7  -1 404.070 184.188  14
   3   7   1 471.181 187.802  41
  -3  -7  -1 317.642 185.079  46
   3   7   1 360.667 172.716  38
  -3  -7  -2 742.170 262.271  25
  -3  -7  -2 529.409 201.904  14
  -3  -7  -2 482.310 222.093  46
   3   7   2 897.360 288.324  32
  -3  -7  -3 17057.9 1055.38  14
  -3  -7  -3 13970.3 1078.12  25
  -3  -7  -4 10584.1 864.019  25
  -3  -7  -4 11875.5 914.605  46
  -3  -7  -4 11716.2 822.415  14
   3   7   4 12897.0 972.456  32
  -3  -7  -4 13220.3 922.669  31
  -3  -7  -5 12077.2 800.151  25
  -3  -7  -5 11423.0 776.477  46
  -3  -7  -5 11412.1 719.044  14
  -3  -7  -5 11348.4 745.431  31
   3   7   5 9735.64 755.135  32
   3   7   6 3182.05 303.942  32
  -3  -7  -6 3553.39 310.912  25
   3   8 -14 12620.4 767.342  19
   3   8 -14 12466.2 767.810  24
  -3  -8  13 19359.8 1386.62  48
   3   8 -13 22690.8 1257.35  24
   3   8 -13 23383.6 1289.28  19
   3   8 -13 23027.3 1241.88  17
   3   8 -13 23238.2 1272.01  13
   3   8 -12 283.324 173.520  24
   3   8 -12 377.297 167.359  17
   3   8 -12 675.621 222.648  13
   3   8 -12 561.358 182.097  15
   3   8 -11 9771.27 834.147  24
   3   8 -11 11095.9 912.338  17
   3   8 -11 10421.1 820.798  15
   3   8 -11 11237.8 944.856  13
   3   8 -10 25325.3 1509.71  24
   3   8 -10 29033.7 1525.10  15
   3   8  -9 361.781 189.074  15
   3   8  -9 494.970 197.764   2
   3   8  -9 838.635 253.678  24
  -3  -8   9 455.503 216.158  42
  -3  -8   9 678.438 212.507   5
   3   8  -9 962.119 268.064   6
   3   8  -8 10849.8 1109.46  16
   3   8  -8 11253.3 844.244  15
  -3  -8   8 11298.7 929.189   1
   3   8  -8 11280.3 951.527   2
   3   8  -8 11711.9 1088.35  47
   3   8  -8 9612.82 827.903  24
  -3  -8   8 10818.9 1039.87  42
   3   8  -8 11284.9 930.418   6
  -3  -8   8 11734.0 924.228   5
   3   8  -7 2850.74 530.811  47
   3   8  -7 2458.10 419.815   2
  -3  -8   7 2954.53 459.008   1
   3   8  -7 2118.14 388.510   6
  -3  -8   7 2543.30 431.788   5
  -3  -8   7 2777.59 498.151  42
  -3  -8   6 32772.8 1878.73  42
   3   8  -6 29092.3 1850.62  47
   3   8  -6 30733.5 1752.76   2
  -3  -8   6 36458.2 1826.51   1
   3   8  -6 30041.5 1711.00   6
  -3  -8   6 32912.9 1755.98   5
   3   8  -6 29478.2 1703.96  39
  -3  -8   5 42156.9 2245.31  42
   3   8  -5 46568.5 2357.92  47
   3   8  -5 47077.2 2270.32   2
  -3  -8   5 47477.5 2271.18   1
  -3  -8   5 45658.8 2241.07   5
   3   8  -5 44321.3 2193.43  39
  -3  -8   4 10906.9 981.419  43
  -3  -8   4 9782.34 891.054  42
   3   8  -4 14232.3 1033.30  47
   3   8  -4 12606.4 974.896   2
   3   8  -4 11252.8 899.542   6
   3   8  -4 11616.9 917.119  39
  -3  -8   3-42.8256 94.5057  46
  -3  -8   3 109.609 135.183  43
   3   8  -3 141.655 147.320  47
   3   8  -3 185.572 135.402   2
  -3  -8   3 191.426 158.365   1
  -3  -8   3 93.4975 126.323   5
   3   8  -3 43.6196 136.097   6
   3   8  -3 122.520 110.366  39
  -3  -8   2 9835.32 859.903   1
   3   8  -2 10514.2 868.095   2
   3   8  -2 10887.5 873.969  47
  -3  -8   2 11060.8 882.649  46
  -3  -8   2 9776.24 935.615  43
  -3  -8   2 9479.53 837.398   5
   3   8  -2 10354.5 846.031   6
  -3  -8   1 507.962 198.711   5
   3   8  -1 814.432 222.825   6
  -3  -8   1 395.953 188.599   1
   3   8  -1 502.779 173.634   2
  -3  -8   1 302.738 176.696  25
  -3  -8   1 387.285 185.641  46
  -3  -8   1 701.978 266.487  43
   3   8  -1 670.906 226.616  47
   3   8  -1 371.594 178.177  38
  -3  -8   0 14968.8 986.488  14
  -3  -8   0 16238.6 1155.21  46
   3   8   0 15532.1 1067.05  47
  -3  -8   0 15141.5 1113.49  25
  -3  -8   0 13765.8 955.694   5
   3   8   0 16461.8 1124.84  38
  -3  -8   0 13755.0 1170.12  43
  -3  -8  -1 10660.4 797.304  14
  -3  -8  -1 9633.93 877.145  25
   3   8   1 10200.2 941.279  32
  -3  -8  -1 11451.0 953.839  46
   3   8   1 11624.0 869.365  47
  -3  -8  -2 464.703 206.275  46
  -3  -8  -2 581.672 216.311  25
   3   8   2 866.493 264.655  32
   3   8   2 559.448 194.283  47
  -3  -8  -2 1219.81 247.659  14
   3   8   3 23763.6 1217.86  47
  -3  -8  -3 20020.4 1220.83  25
  -3  -8  -3 21620.6 1146.96  14
  -3  -8  -4 6912.79 552.049  25
  -3  -8  -4 7593.32 583.856  46
   3   8   4 6889.27 524.243  47
   3   8   4 6104.77 551.890  32
  -3  -8  -4 5924.70 518.237  31
   3   8   5 1747.58 209.181  32
   3   9 -14 2012.02 253.787  19
  -3  -9  13 5123.42 559.846  48
   3   9 -13 4248.05 419.681  17
   3   9 -13 3911.77 433.847  13
   3   9 -12 151.189 138.304  19
   3   9 -12 188.404 117.599  17
   3   9 -12 86.3837 95.3405  13
   3   9 -12 30.5020 125.922  24
   3   9 -11 20293.9 1240.14  24
   3   9 -11 25214.6 1450.00  17
   3   9 -11 23384.9 1482.83  13
   3   9 -11 23360.0 1549.47  16
   3   9 -10 29262.8 1559.67   6
   3   9 -10 24709.4 1434.03  24
   3   9  -9 14314.9 1060.41   6
  -3  -9   9 15243.0 1062.46   5
   3   9  -9 15118.8 1271.57  16
   3   9  -8 2348.51 517.963  16
   3   9  -8 2828.54 526.739  47
  -3  -9   8 2799.65 516.289  43
  -3  -9   8 2543.18 430.797   1
   3   9  -8 2436.52 433.589   2
  -3  -9   8 2991.55 512.115  42
  -3  -9   8 3248.76 469.206   5
   3   9  -8 1841.74 372.246   6
   3   9  -7 25561.9 1664.73  47
  -3  -9   7 23079.4 1500.35   1
   3   9  -7 25840.0 1565.96   2
  -3  -9   7 24377.4 1648.01  43
  -3  -9   7 24267.7 1627.34  42
  -3  -9   7 27088.9 1542.36   5
   3   9  -7 25233.1 1501.09   6
   3   9  -6 15692.9 1168.38  47
  -3  -9   6 15967.6 1133.58   1
  -3  -9   6 11317.9 1058.14  43
  -3  -9   6 12286.6 1058.91  42
  -3  -9   6 12901.0 1017.68   5
   3   9  -5 19423.3 1270.44  47
   3   9  -5 16034.0 1117.27   6
   3   9  -5 17099.8 1189.35   2
   3   9  -4 99.4120 134.280  47
  -3  -9   4-48.7076 120.119  25
   3   9  -4 221.817 154.722   6
  -3  -9   4-47.7052 105.226   5
   3   9  -4 145.122 130.682   2
  -3  -9   4 49.9104 123.085   1
  -3  -9   4 56.9787 125.681  43
   3   9  -3 237.528 157.269  47
  -3  -9   3 488.365 194.270  25
  -3  -9   3 139.165 114.522   5
   3   9  -3 169.498 140.303   6
  -3  -9   3 244.492 170.621   1
   3   9  -3-46.2721 102.203   2
  -3  -9   3 173.926 117.585  46
  -3  -9   3 401.251 199.986  43
  -3  -9   2 16492.1 1184.27  25
   3   9  -2 17409.6 1114.93   6
  -3  -9   2 18973.2 1182.31   5
   3   9  -2 20270.9 1247.73  47
  -3  -9   2 16152.2 1145.95  46
  -3  -9   1 30421.0 1639.52  25
   3   9  -1 25362.0 1398.80   6
  -3  -9   1 23914.5 1411.13   5
   3   9  -1 32658.7 1621.44  47
  -3  -9   1 28794.7 1595.34  46
  -3  -9   0 3467.11 492.043  25
   3   9   0 4194.43 500.086  47
  -3  -9   0 4002.13 515.139  46
   3   9   0 3326.45 484.735  32
  -3  -9  -1 1308.74 290.309  25
  -3  -9  -1 1023.57 259.353  46
   3   9   1 1662.34 330.291  32
   3   9   1 1602.26 290.961  47
  -3  -9  -2 15632.2 979.318  25
   3   9   2 16500.4 1043.16  32
   3   9   2 18047.5 992.961  47
  -3  -9  -2 16667.3 1043.04  46
  -3  -9  -3 1517.03 226.802  25
   3   9   3 1761.87 260.752  32
  -3  -9  -3 1963.07 268.231  31
   3  10 -13 335.635 123.885  19
   3  10 -12 10364.6 690.115  19
  -3 -10  12 8693.77 729.341  48
   3  10 -12 8603.24 647.333  17
   3  10 -12 7554.78 661.501  13
   3  10 -11 17981.3 1026.45  19
   3  10 -11 16722.4 1052.48  17
   3  10 -11 13851.2 1049.19  13
   3  10 -11 16570.6 1128.71  16
   3  10 -10 9521.67 889.430  16
  -3 -10  10 10244.1 772.599   5
   3  10 -10 10243.9 789.635   6
   3  10  -9 98.9750 109.250  19
   3  10  -9 273.354 159.589  16
  -3 -10   9 241.037 140.179   5
   3  10  -9 41.5661 112.381   6
   3  10  -8 330.736 202.425  47
   3  10  -8 465.294 165.046  19
  -3 -10   8 701.580 217.013   5
   3  10  -8 739.753 235.792   6
   3  10  -8 605.912 235.964  16
   3  10  -7 1970.07 417.238  47
  -3 -10   7 2362.69 397.860   5
   3  10  -7 2143.84 383.595   6
   3  10  -6 21049.8 1350.89  47
  -3 -10   6 20616.4 1302.09   5
   3  10  -5 5641.52 630.026  47
  -3 -10   5 5505.92 614.619  25
   3  10  -5 5304.66 579.809   6
   3  10  -4 22157.6 1314.10  47
  -3 -10   4 19621.2 1254.25  25
  -3 -10   4 19750.0 1253.41   5
   3  10  -4 19119.2 1195.71   6
  -3 -10   3 19855.9 1228.85  25
   3  10  -3 15961.2 1065.85  32
   3  10  -3 20493.3 1243.07  47
  -3 -10   3 19837.0 1195.48   5
   3  10  -3 18808.4 1133.05   6
  -3 -10   2 4438.81 522.028  25
   3  10  -2 4222.90 486.318  32
   3  10  -2 5351.01 567.612  47
  -3 -10   2 4579.74 482.350   5
   3  10  -2 3587.85 420.283   6
  -3 -10   1 6007.39 597.354  25
   3  10  -1 6294.68 599.050  32
   3  10  -1 6215.90 594.122  47
  -3 -10   0 452.567 175.388  25
   3  10   0 540.901 171.605  32
   3  10   0 459.700 162.884  47
  -3 -10  -1 147.036 101.236  25
   3  10   1 164.266 95.5988  32
   3  10   1 121.339 88.8924  47
  -3 -10  -2 8307.52 518.218  31
   3  10   2 7365.98 492.386  32
   3  11 -13 227.729 78.0513  19
   3  11 -12 10877.2 630.561  19
   3  11 -11 20155.5 981.586  19
  -3 -11  11 18903.9 1079.21  48
   3  11 -11 18286.1 1056.76  13
   3  11 -11 18463.7 1054.09  16
   3  11 -10 8952.51 647.537   6
  -3 -11  10 7990.53 608.670   5
   3  11 -10 9172.64 712.938  16
   3  11 -10 8963.82 595.276  19
  -3 -11   9 1406.59 261.304   5
   3  11  -9 1113.25 239.802   6
   3  11  -9 1351.36 275.274  16
   3  11  -9 950.999 183.193  19
  -3 -11   8 10496.2 798.037   5
   3  11  -8 10686.6 792.695   6
   3  11  -8 10493.6 826.365  16
  -3 -11   7 8988.64 761.632  25
   3  11  -7 9764.12 801.703  47
  -3 -11   7 11342.2 833.491   5
   3  11  -7 10834.1 844.737  16
   3  11  -6 2297.88 348.690   6
  -3 -11   6 2543.84 377.916  25
   3  11  -6 2226.39 386.728  47
  -3 -11   5 2379.85 369.120   5
   3  11  -5 3348.14 406.981   6
  -3 -11   5 2738.04 390.083  25
   3  11  -5 2743.84 411.278  47
   3  11  -4 6744.42 566.716   6
  -3 -11   4 5571.74 544.159   5
  -3 -11   4 5203.29 542.174  25
   3  11  -4 6306.68 594.119  47
  -3 -11   3 20650.2 1142.88   5
   3  11  -3 21455.7 1116.50   6
  -3 -11   3 20673.5 1181.02  25
   3  11  -3 24573.3 1254.40  47
   3  11  -2 11991.4 682.124   6
  -3 -11   2 11012.0 770.591  25
  -3 -11   1 933.648 187.266  25
   3  11  -1 988.749 190.729  47
  -3 -11   0 842.311 135.856  25
  -3 -11   0 1185.17 180.428  31
  -3 -12  11 920.916 157.469  25
  -3 -12  10 815.192 167.792  25
   3  12  -9 6528.27 515.126  16
   3  12  -9 7832.77 534.526   6
  -3 -12   9 6459.61 513.578  25
   3  12  -8 8279.81 608.593  16
   3  12  -8 8448.55 595.245   6
  -3 -12   8 8579.84 619.149   5
  -3 -12   8 7735.55 586.780  25
   3  12  -7 14906.1 872.345  16
  -3 -12   7 13006.8 822.217  25
  -3 -12   7 14749.9 867.300   5
   3  12  -6 4616.73 445.168  16
   3  12  -6 4733.82 456.106  47
  -3 -12   6 4536.61 437.701  25
   3  12  -6 5392.23 453.348   6
   3  12  -5 5637.68 481.300  16
   3  12  -5 5379.74 442.515   6
  -3 -12   5 4795.42 438.686   5
   3  12  -5 6165.51 502.689  47
  -3 -12   5 4748.79 438.784  25
   3  12  -4 9296.29 567.094   6
   3  12  -4 9711.78 637.763  47
  -3 -12   4 8437.14 581.382  25
  -3 -12   3 2200.26 227.033  29
  -3 -12   3 2051.20 232.584  25
   3  13  -8 9658.40 515.210   6
   3  13  -7 106.059 58.5897   6
   3  13  -6 163.575 64.6559   6
   4 -13   2 7479.64 452.047  23
   4 -13   3 11935.8 650.734  26
  -4  13  -3 13089.0 657.504   6
   4 -13   4 11816.5 668.782  26
  -4  13  -4 13754.0 700.807   6
   4 -13   5 7340.39 478.674  26
   4 -13   6 2011.40 217.875  26
  -4  13  -6 1978.80 222.187   6
  -4  13  -7 3584.54 268.164   6
   4 -12  -1 743.246 145.515  26
   4 -12  -1 576.450 128.950  23
   4 -12   0 3281.88 342.493  29
   4 -12   0 4172.51 379.225  26
   4 -12   0 3222.54 331.898  23
  -4  12  -1 15680.2 811.059   6
   4 -12   1 14936.8 865.621  29
   4 -12   1 15838.2 890.627  26
  -4  12  -1 14200.5 899.984  45
   4 -12   2 15265.9 947.005   4
  -4  12  -2 16516.8 903.797   6
   4 -12   2 15241.7 913.474   5
   4 -12   2 15963.7 907.578  29
   4 -12   2 16380.8 940.602  26
  -4  12  -2 15457.0 975.221  45
   4 -12   3 1082.71 223.283   5
  -4  12  -3 1101.64 219.162   6
   4 -12   3 1345.01 263.655   4
   4 -12   3 1148.35 236.382  26
   4 -12   3 1144.04 209.522  29
  -4  12  -3 1140.64 245.302  45
  -4  12  -4 3214.04 374.352   6
   4 -12   4 4006.55 441.378   4
   4 -12   4 2907.38 369.846  26
  -4  12  -4 2853.18 390.781  45
  -4  12  -5 727.564 199.412  15
   4 -12   5 536.002 170.325   4
   4 -12   5 492.796 160.403   5
  -4  12  -5 543.098 179.540  45
  -4  12  -6 4153.88 410.163   6
   4 -12   6 3486.13 390.760   5
   4 -12   6 3352.23 403.949   4
  -4  12  -6 4053.06 447.655  15
  -4  12  -6 3668.04 428.726  45
  -4  12  -7 11064.3 675.868   6
   4 -12   7 10302.0 709.599   4
   4 -12   7 10545.5 702.006   5
  -4  12  -7 11921.4 779.622  45
  -4  12  -7 11258.6 766.276  15
  -4  12  -8 1087.00 208.941  15
   4 -11  -3 5800.42 436.568  23
   4 -11  -3 6236.69 414.348  35
   4 -11  -2 281.696 124.021  23
   4 -11  -2 408.984 144.992  26
   4 -11  -2 622.829 166.959  29
   4 -11  -2 624.053 152.266  35
   4 -11  -1 3662.21 415.244  23
   4 -11  -1 3642.93 421.656  26
   4 -11  -1 3292.02 371.551  35
   4 -11   0 4779.71 519.082  29
   4 -11   0 4668.81 501.326  26
   4 -11   0 5017.91 493.405   4
  -4  11   0 4672.20 436.362   6
   4 -11   0 4324.89 446.976   5
   4 -11   1 781.134 208.937   5
  -4  11  -1 951.278 221.686   6
   4 -11   1 741.611 221.133   4
   4 -11   1 808.459 233.199  34
   4 -11   1 576.144 204.919  26
   4 -11   1 1136.13 255.469  29
  -4  11  -2 6554.41 604.346   6
   4 -11   2 5563.30 618.847   4
   4 -11   2 6940.34 638.989   5
   4 -11   2 5810.48 615.519  34
   4 -11   2 6212.73 613.056  26
   4 -11   2 6921.15 637.777  29
  -4  11  -3 2135.15 347.316   6
   4 -11   3 1571.90 318.011  34
   4 -11   3 1742.30 306.662  29
   4 -11   3 1608.62 294.292  28
   4 -11   4 379.875 160.522  29
   4 -11   4 318.058 146.415  28
  -4  11  -4 600.047 213.986  45
   4 -11   4 370.365 182.009   5
   4 -11   4 406.282 179.981   4
   4 -11   4 400.174 187.699  34
  -4  11  -5 12207.4 876.259   6
   4 -11   5 13017.5 949.594   4
   4 -11   5 10938.7 850.453   5
  -4  11  -5 12249.9 985.858  45
   4 -11   5 11352.5 845.639  34
   4 -11   5 10851.8 821.528  28
  -4  11  -6 4194.97 471.978   6
   4 -11   6 3571.39 448.462   5
   4 -11   6 3829.97 483.203   4
   4 -11   6 3610.01 432.050  28
  -4  11  -6 4029.88 525.445  15
  -4  11  -6 4217.63 554.682  45
  -4  11  -7 857.950 245.584  15
   4 -11   7 1171.31 247.829   5
  -4  11  -7 549.121 180.236   6
   4 -11   7 886.448 202.841  44
  -4  11  -7 898.341 246.190  45
   4 -11   7 885.354 205.193  28
   4 -11   7 923.569 232.184   4
  -4  11  -8 3851.66 475.984  15
[truncated: 436,504 more chars]
