# Supplementary material for: Bis(isonicotinamide-κN)silver(I) tri­fluoro­methane­sulfonate aceto­nitrile disolvate
Source: IUCrdata. 2021 Oct 21;6(Pt 10):x211073. doi: 10.1107/S2414314621010737 (PMC9462304; doi:10.1107/S2414314621010737)
Supplement: Supplementary file 2 [file x-06-x211073-Isup2.hkl]

data_I                                                                          
_shelx_title ' hpd362_a.res in P-1'                                             
_shelx_refln_list_code          4                                               
_shelx_F_calc_maximum      262.69                                               
_exptl_crystal_F_000       584.00                                               
_reflns_d_resolution_high  0.7930                                               
                                                                                
loop_                                                                           
 _space_group_symop_operation_xyz                                               
 'x, y, z'                                                                      
 '-x, -y, -z'                                                                   
                                                                                
_cell_length_a     9.4566                                                       
_cell_length_b    11.0330                                                       
_cell_length_c    11.9848                                                       
_cell_angle_alpha 114.000                                                       
_cell_angle_beta  103.929                                                       
_cell_angle_gamma  95.129                                                       
                                                                                
_shelx_F_squared_multiplier     1.000                                           
                                                                                
loop_                                                                           
 _refln_index_h                                                                 
 _refln_index_k                                                                 
 _refln_index_l                                                                 
 _refln_F_squared_calc                                                          
 _refln_F_squared_meas                                                          
 _refln_F_squared_sigma                                                         
 _refln_observed_status                                                         
   1   0   0        396.29        423.43         7.54 o                         
   2   0   0       3138.15       3086.15        39.59 o                         
   3   0   0        139.68        148.82         4.87 o                         
   4   0   0         13.17         12.78         1.94 o                         
   5   0   0         32.80         39.52         3.16 o                         
   6   0   0       2414.91       2304.01        46.86 o                         
   7   0   0        324.46        366.69        13.32 o                         
   8   0   0        820.91        814.28        20.74 o                         
   9   0   0        916.58        917.74        31.27 o                         
  10   0   0         67.02         63.32         9.10 o                         
  11   0   0        302.33        264.82        49.80 o                         
 -11   1   0         73.30         66.96         7.63 o                         
 -10   1   0        186.26        192.23        11.67 o                         
  -9   1   0        765.77        772.74        25.17 o                         
  -8   1   0         30.95         32.25         4.10 o                         
  -7   1   0       1183.06       1187.46        25.80 o                         
  -6   1   0       2181.54       2190.62        38.95 o                         
  -5   1   0       3291.26       3297.41        59.76 o                         
  -4   1   0       4811.04       4852.28        76.11 o                         
  -3   1   0       5411.78       5280.69       122.11 o                         
  -2   1   0          0.18          6.84         1.64 o                         
  -1   1   0       7856.50       8158.79       167.54 o                         
   0   1   0       6995.43       6775.54       121.14 o                         
   1   1   0        167.78        170.62         4.47 o                         
   2   1   0         54.38         67.18         4.71 o                         
   3   1   0       1469.35       1420.49        26.48 o                         
   4   1   0        933.68       1000.54        22.83 o                         
   5   1   0       5661.23       5676.52        69.77 o                         
   6   1   0       3671.78       3815.55        50.38 o                         
   7   1   0        141.76        165.77         9.94 o                         
   8   1   0        910.68        928.75        24.77 o                         
   9   1   0       1740.98       1732.59        46.80 o                         
  10   1   0          9.74          8.05         4.27 o                         
  11   1   0        456.35        319.46        26.07 o                         
 -11   2   0          8.06          8.92         3.53 o                         
 -10   2   0        650.53        604.69        23.78 o                         
  -9   2   0         14.63         17.29         4.83 o                         
  -8   2   0        188.67        180.30        10.52 o                         
  -7   2   0       3633.07       3785.53        48.55 o                         
  -6   2   0        344.16        307.64        10.06 o                         
  -5   2   0       2150.30       2261.98        34.42 o                         
  -4   2   0       2118.02       2072.11        49.12 o                         
  -3   2   0       1608.56       1655.70        30.98 o                         
  -2   2   0         16.52         16.13         2.09 o                         
  -1   2   0       2677.79       2520.87        42.03 o                         
   0   2   0      12021.51      11772.67       226.57 o                         
   1   2   0        285.47        288.82         8.25 o                         
   2   2   0      15170.79      14379.34       217.20 o                         
   3   2   0        504.17        504.69        12.90 o                         
   4   2   0        272.43        249.14         8.65 o                         
   5   2   0        144.61        137.44         6.34 o                         
   6   2   0        200.92        192.88         8.51 o                         
   7   2   0        137.60        133.67         9.20 o                         
   8   2   0       1497.22       1609.16        51.35 o                         
   9   2   0        298.53        335.88        20.50 o                         
  10   2   0        893.39        860.26        51.42 o                         
 -11   3   0        111.50         88.80         9.43 o                         
 -10   3   0       1136.02       1148.82        31.63 o                         
  -9   3   0        279.25        277.29        13.40 o                         
  -8   3   0        885.63        903.43        22.10 o                         
  -7   3   0       6620.08       6832.32        80.66 o                         
  -6   3   0        601.30        624.23        14.00 o                         
  -5   3   0        703.77        650.37        15.32 o                         
  -4   3   0       1023.25        973.06        22.65 o                         
  -3   3   0        792.27        904.13        20.24 o                         
  -2   3   0       2934.05       2752.95        39.67 o                         
  -1   3   0       5239.00       5291.74       147.29 o                         
   0   3   0        147.81        150.37         6.66 o                         
   1   3   0      14405.83      14125.27       200.20 o                         
   2   3   0       5333.43       5559.13        93.32 o                         
   3   3   0       1100.02       1211.38        26.55 o                         
   4   3   0        101.44         85.22         5.20 o                         
   5   3   0       2005.08       1977.89        30.10 o                         
   6   3   0        415.49        394.15        11.98 o                         
   7   3   0       1820.27       1813.34        36.48 o                         
   8   3   0        893.94        907.49        40.64 o                         
   9   3   0        124.07        134.07        13.54 o                         
  10   3   0        509.78        386.74        32.08 o                         
 -11   4   0        338.73        303.32        17.49 o                         
 -10   4   0       1666.37       1742.73        45.32 o                         
  -9   4   0         38.22         38.64         7.78 o                         
  -8   4   0       3084.26       3235.13        54.41 o                         
  -7   4   0         79.53         76.89         5.88 o                         
  -6   4   0         29.76         19.96         3.13 o                         
  -5   4   0       1670.17       1637.70        30.04 o                         
  -4   4   0       2098.13       2077.09        46.35 o                         
  -3   4   0        694.39        752.60        22.64 o                         
  -2   4   0       9712.48       9398.10       214.19 o                         
  -1   4   0       2670.55       2750.01        46.66 o                         
   0   4   0       2346.11       2713.71        50.89 o                         
   1   4   0       2879.68       3130.23        58.34 o                         
   2   4   0       4833.81       4773.29        66.73 o                         
   3   4   0        237.06        256.77         8.98 o                         
   4   4   0       2230.29       2244.75        36.03 o                         
   5   4   0        207.18        190.44         8.91 o                         
   6   4   0       2496.10       2546.65        49.14 o                         
   7   4   0        948.35        913.58        31.93 o                         
   8   4   0        158.47        150.57        11.19 o                         
   9   4   0         55.29         49.80         8.14 o                         
 -11   5   0        160.68        144.65        11.24 o                         
 -10   5   0        305.58        263.89        24.87 o                         
  -9   5   0        225.71        220.67        15.87 o                         
  -8   5   0        877.95        879.92        30.35 o                         
  -7   5   0        620.36        636.69        18.47 o                         
  -6   5   0       1095.88       1097.82        24.20 o                         
  -5   5   0        305.04        250.25        10.99 o                         
  -4   5   0       1253.25       1319.38        38.35 o                         
  -3   5   0       2616.94       2829.51        57.42 o                         
  -2   5   0       3093.77       3124.47        43.68 o                         
  -1   5   0       1194.63       1203.62        19.34 o                         
   0   5   0       3331.76       3369.14        47.11 o                         
   1   5   0       5007.81       5278.74        73.64 o                         
   2   5   0        143.73        143.17         6.64 o                         
   3   5   0       5257.58       5571.54        72.13 o                         
   4   5   0        339.77        324.84        10.03 o                         
   5   5   0         76.45         69.23         5.72 o                         
   6   5   0         15.23         15.20         3.52 o                         
   7   5   0       1572.60       1570.90        65.46 o                         
   8   5   0        226.25        208.30        15.99 o                         
   9   5   0        386.89        308.01        40.64 o                         
 -11   6   0         58.02         54.70         7.79 o                         
 -10   6   0         11.78         11.04         3.32 o                         
  -9   6   0       1087.25       1112.88        36.28 o                         
  -8   6   0       2424.55       2595.86        72.20 o                         
  -7   6   0         14.91         12.60         3.04 o                         
  -6   6   0       2087.18       2080.67        50.41 o                         
  -5   6   0       1373.92       1351.91        27.00 o                         
  -4   6   0         27.86         28.35         3.96 o                         
  -3   6   0       4605.42       4880.18        95.04 o                         
  -2   6   0       2858.77       2939.49        61.47 o                         
  -1   6   0       1082.78       1126.17        21.11 o                         
   0   6   0       1485.56       1487.42        29.07 o                         
   1   6   0        957.80        925.91        20.28 o                         
   2   6   0         49.23         37.25         3.89 o                         
   3   6   0       1781.34       1832.72        35.83 o                         
   4   6   0        898.97        951.83        23.36 o                         
   5   6   0         30.32         28.67         4.57 o                         
   6   6   0       1357.97       1458.92        42.89 o                         
   7   6   0        119.29        127.31        12.97 o                         
   8   6   0        165.40        157.05        13.66 o                         
 -10   7   0        262.13        244.75        13.89 o                         
  -9   7   0       1331.48       1462.81        40.87 o                         
  -8   7   0        307.98        320.12        19.46 o                         
  -7   7   0        361.31        352.63        15.14 o                         
  -6   7   0        793.98        801.83        20.74 o                         
  -5   7   0        646.53        668.21        16.96 o                         
  -4   7   0        172.86        149.92         8.77 o                         
  -3   7   0       4358.69       4412.53       114.87 o                         
  -2   7   0        208.68        185.19        10.92 o                         
  -1   7   0       2715.04       2826.45        46.24 o                         
   0   7   0       3727.32       3799.51        54.27 o                         
   1   7   0       1537.38       1604.55        28.16 o                         
   2   7   0          9.12         10.72         2.93 o                         
   3   7   0        972.15        969.91        24.40 o                         
   4   7   0        829.79        834.27        25.77 o                         
   5   7   0        806.39        863.18        41.34 o                         
   6   7   0       1092.39       1031.43        60.74 o                         
   7   7   0         58.05         64.73         8.12 o                         
 -10   8   0        206.33        172.67        13.42 o                         
  -9   8   0         18.72          8.87         4.71 o                         
  -8   8   0        265.80        271.46        14.89 o                         
  -7   8   0       1753.63       1738.70        55.78 o                         
  -6   8   0       2030.84       2002.17        34.85 o                         
  -5   8   0         30.06         24.38         3.78 o                         
  -4   8   0       1292.58       1317.79        32.11 o                         
  -3   8   0        227.37        228.46        14.65 o                         
  -2   8   0        564.21        547.49        21.55 o                         
  -1   8   0        574.32        534.08        15.52 o                         
   0   8   0       1792.64       1843.61        28.78 o                         
   1   8   0        749.08        727.78        15.89 o                         
   2   8   0        337.16        319.94        12.09 o                         
   3   8   0        996.29       1074.24        28.81 o                         
   4   8   0        505.71        511.42        29.15 o                         
   5   8   0        557.14        582.96        25.47 o                         
   6   8   0        563.18        614.36        26.29 o                         
   7   8   0         55.62         39.04         8.71 o                         
  -9   9   0        676.12        584.53        94.12 o                         
  -8   9   0        763.58        716.81        29.86 o                         
  -7   9   0       1264.95       1242.12        39.19 o                         
  -6   9   0        156.59        167.52        14.61 o                         
  -5   9   0        406.42        389.04        21.53 o                         
  -4   9   0        113.11        133.74         9.53 o                         
  -3   9   0       1719.30       1752.52        41.33 o                         
  -2   9   0         29.49         33.46         4.79 o                         
  -1   9   0       5004.21       5158.94        83.82 o                         
   0   9   0        820.55        782.35        21.92 o                         
   1   9   0        311.77        330.15        17.89 o                         
   2   9   0        141.85        158.91        11.67 o                         
   3   9   0        245.47        267.75        17.67 o                         
   4   9   0         11.13         14.06         6.14 o                         
   5   9   0        620.89        707.50        37.02 o                         
   6   9   0          8.88         12.65         5.77 o                         
  -8  10   0        568.90        506.37        35.59 o                         
  -7  10   0        724.88        703.06        26.30 o                         
  -6  10   0        465.95        442.35        19.79 o                         
  -5  10   0        528.22        530.38        20.22 o                         
  -4  10   0       1652.78       1720.31        41.15 o                         
  -3  10   0          0.36          2.76         5.14 o                         
  -2  10   0        717.33        743.34        26.28 o                         
  -1  10   0        690.65        692.68        24.29 o                         
   0  10   0        296.79        292.59        14.51 o                         
   1  10   0        397.51        394.17        23.06 o                         
   2  10   0        519.20        542.06        26.70 o                         
   3  10   0         34.30         34.45         6.96 o                         
   4  10   0        466.17        479.88        37.52 o                         
   5  10   0        265.76        245.07        20.24 o                         
  -7  11   0        775.61        749.56        48.73 o                         
  -6  11   0          5.90          5.21         3.98 o                         
  -5  11   0       1052.04       1105.39        30.02 o                         
  -4  11   0        306.24        332.83        15.12 o                         
  -3  11   0        355.00        355.90        17.34 o                         
  -2  11   0        628.22        583.11        36.09 o                         
  -1  11   0        615.82        559.79        31.72 o                         
   0  11   0         16.30         19.83         4.58 o                         
   1  11   0       1446.48       1475.75        38.79 o                         
   2  11   0         35.79         26.21         5.23 o                         
   3  11   0         92.29         70.63        12.18 o                         
  -5  12   0        221.45        212.52        11.70 o                         
  -4  12   0        279.38        252.93        20.58 o                         
  -3  12   0         44.03         54.12        11.78 o                         
  -2  12   0        868.64        899.01        43.65 o                         
  -1  12   0         32.71         46.56         8.95 o                         
   0  12   0        332.38        310.45        14.67 o                         
   2 -13   1        305.08        289.88        12.55 o                         
   3 -13   1        100.71         88.60        10.79 o                         
  -1 -12   1        383.12        364.91        28.53 o                         
   0 -12   1         10.92          8.28         4.99 o                         
   1 -12   1        263.19        263.08        17.63 o                         
   2 -12   1        461.18        454.67        20.40 o                         
   3 -12   1         55.93         61.21         7.08 o                         
   4 -12   1       1090.83       1080.77        30.71 o                         
   5 -12   1        321.82        343.93        25.85 o                         
   6 -12   1          3.12          4.75         3.28 o                         
  -4 -11   1          5.88          8.47         3.36 o                         
  -3 -11   1         49.78         68.29         9.49 o                         
  -2 -11   1        289.48        287.02        14.76 o                         
  -1 -11   1        313.56        345.32        18.62 o                         
   0 -11   1        182.60        177.16        14.51 o                         
   1 -11   1        799.11        835.64        29.58 o                         
   2 -11   1        645.46        611.52        28.57 o                         
   3 -11   1        492.21        528.11        23.39 o                         
   4 -11   1         58.66         59.97         6.45 o                         
   5 -11   1         14.15         12.17         3.61 o                         
   6 -11   1         68.10         70.08         7.92 o                         
   7 -11   1        588.22        591.58        23.83 o                         
  -4 -10   1         32.49         29.40        12.00 o                         
  -3 -10   1        412.66        438.55        24.47 o                         
  -2 -10   1        982.81        999.65        34.66 o                         
  -1 -10   1          2.54         13.03         4.44 o                         
   0 -10   1       3286.32       3286.13        74.96 o                         
   1 -10   1       2814.11       2845.32        61.74 o                         
   2 -10   1          8.18          9.04         4.29 o                         
   3 -10   1        417.16        449.71        23.45 o                         
   4 -10   1        404.22        407.59        22.37 o                         
   5 -10   1         31.68         23.45         4.72 o                         
   6 -10   1        460.08        449.36        19.97 o                         
   7 -10   1        346.47        366.42        16.96 o                         
   8 -10   1         35.30         43.45         8.29 o                         
   9 -10   1        583.64        448.22        27.13 o                         
  -6  -9   1        200.06        253.24        26.40 o                         
  -5  -9   1       2122.87       2280.12        86.28 o                         
  -4  -9   1         52.18         32.90         5.73 o                         
  -3  -9   1       1911.62       2001.62       102.37 o                         
  -2  -9   1         19.78         27.69         5.22 o                         
  -1  -9   1         88.37         92.52         6.18 o                         
   0  -9   1        410.72        410.44        13.25 o                         
   1  -9   1       2345.72       2454.52        48.62 o                         
   2  -9   1        136.11        130.96         9.07 o                         
   3  -9   1       1499.61       1481.66        48.36 o                         
   4  -9   1        829.75        799.00        22.78 o                         
   5  -9   1        729.98        677.53        21.57 o                         
   6  -9   1       2627.70       2922.86        86.16 o                         
   7  -9   1         50.12         45.11         6.93 o                         
   8  -9   1         15.37         16.76         6.08 o                         
   9  -9   1       1084.90       1057.27        42.93 o                         
  -7  -8   1        319.21        350.24        30.44 o                         
  -6  -8   1        850.08        883.67        51.99 o                         
  -5  -8   1          2.88          4.24         3.16 o                         
  -4  -8   1        535.23        535.52        20.81 o                         
  -3  -8   1         40.31         35.96         4.65 o                         
  -2  -8   1        796.59        827.88        19.38 o                         
  -1  -8   1        191.42        193.00         8.03 o                         
   0  -8   1       5294.01       5487.51        69.52 o                         
   1  -8   1       6686.30       6910.62       106.58 o                         
   2  -8   1       4632.01       4593.40       125.42 o                         
   3  -8   1        408.84        400.63        20.07 o                         
   4  -8   1          1.84         -0.63         2.45 o                         
   5  -8   1         36.88         39.30         5.05 o                         
   6  -8   1        526.12        531.20        17.56 o                         
   7  -8   1        284.14        294.20        18.86 o                         
   8  -8   1        759.14        733.72        27.10 o                         
   9  -8   1        574.25        609.10        22.43 o                         
  10  -8   1          0.44          1.39         3.30 o                         
  -8  -7   1        107.56         86.64        11.81 o                         
  -7  -7   1        544.36        541.24        25.76 o                         
  -6  -7   1        896.90        898.13        26.52 o                         
  -5  -7   1          4.44          2.62         3.01 o                         
  -4  -7   1        339.83        348.41        13.19 o                         
  -3  -7   1       2239.46       2336.32        49.26 o                         
  -2  -7   1        244.95        228.90         8.43 o                         
  -1  -7   1       2813.14       2820.34        43.77 o                         
   0  -7   1        243.14        256.10         9.70 o                         
   1  -7   1        245.49        240.12        10.59 o                         
   2  -7   1        992.84       1014.56        39.65 o                         
   3  -7   1       1311.21       1329.83        33.72 o                         
   4  -7   1        186.50        174.52        11.26 o                         
   5  -7   1       1583.29       1559.81        34.12 o                         
   6  -7   1        546.93        506.13        16.32 o                         
   7  -7   1        511.37        513.14        18.38 o                         
   8  -7   1        535.33        519.99        24.41 o                         
   9  -7   1        637.18        659.73        23.27 o                         
  10  -7   1        132.99         97.43         7.64 o                         
  -9  -6   1        135.84        102.52        14.98 o                         
  -8  -6   1        451.52        395.30        20.33 o                         
  -7  -6   1        445.27        454.03        16.32 o                         
  -6  -6   1        619.71        612.64        22.71 o                         
  -5  -6   1        379.22        363.89        13.47 o                         
  -4  -6   1       4111.78       4282.76        60.84 o                         
  -3  -6   1        156.79        125.51         7.44 o                         
  -2  -6   1        630.37        608.01        14.56 o                         
  -1  -6   1       2349.17       2589.16        43.87 o                         
   0  -6   1       1840.90       1906.24        30.04 o                         
   1  -6   1        190.80        190.66         7.03 o                         
   2  -6   1       5407.65       5484.38        76.76 o                         
   3  -6   1        386.64        404.34        18.31 o                         
   4  -6   1       1171.49       1150.73        28.94 o                         
   5  -6   1        613.00        563.08        15.22 o                         
   6  -6   1        239.76        233.82        11.51 o                         
   7  -6   1        617.96        598.63        17.62 o                         
   8  -6   1       1833.89       1912.49        53.05 o                         
   9  -6   1        336.04        333.64        18.44 o                         
  10  -6   1        662.07        621.94        21.66 o                         
  -9  -5   1        353.86        319.77        23.32 o                         
  -8  -5   1        416.12        403.23        20.27 o                         
  -7  -5   1       2348.24       2381.09        61.32 o                         
  -6  -5   1        470.48        429.01        15.76 o                         
  -5  -5   1       1351.86       1396.08        28.31 o                         
  -4  -5   1        783.22        702.07        16.66 o                         
  -3  -5   1       1361.75       1568.00        28.31 o                         
  -2  -5   1        729.39        693.95        15.92 o                         
  -1  -5   1       2180.06       2284.78        37.33 o                         
   0  -5   1        647.07        688.24        17.08 o                         
   1  -5   1       5751.06       5664.93        72.70 o                         
   2  -5   1       3400.14       3505.07        63.73 o                         
   3  -5   1        471.07        489.62        19.16 o                         
   4  -5   1       4853.04       4975.86        72.03 o                         
   5  -5   1       1431.73       1403.12        25.96 o                         
   6  -5   1        906.34        909.45        22.14 o                         
   7  -5   1       1854.54       1876.06        30.88 o                         
   8  -5   1       1783.06       1916.54        38.98 o                         
   9  -5   1        392.16        398.89        23.04 o                         
  10  -5   1        288.68        276.06        14.19 o                         
  11  -5   1        423.41        329.55        20.83 o                         
 -10  -4   1        131.78        121.72        12.16 o                         
  -9  -4   1          6.74          8.95         3.30 o                         
  -8  -4   1       2715.76       2843.02        82.64 o                         
  -7  -4   1        455.47        408.00        16.32 o                         
  -6  -4   1       1245.79       1230.34        25.23 o                         
  -5  -4   1        798.11        838.22        19.77 o                         
  -4  -4   1        221.15        183.43         8.33 o                         
  -3  -4   1        777.54        822.40        17.88 o                         
  -2  -4   1       7533.65       7437.76        97.31 o                         
  -1  -4   1       3325.65       3475.21        95.10 o                         
   0  -4   1       3051.12       3042.98        61.96 o                         
   1  -4   1         49.59         55.03         4.69 o                         
   2  -4   1       3657.39       3802.41        57.76 o                         
   3  -4   1        109.07        106.63         6.50 o                         
   4  -4   1       7592.15       7775.20       100.61 o                         
   5  -4   1         30.56         28.85         2.97 o                         
   6  -4   1       1934.89       1908.81        27.74 o                         
   7  -4   1       1680.60       1792.22        29.15 o                         
   8  -4   1         42.03         47.55         5.35 o                         
   9  -4   1        104.62        104.48        11.50 o                         
  10  -4   1        440.18        414.71        19.06 o                         
  11  -4   1        483.09        415.93        24.48 o                         
 -10  -3   1         71.33         67.16        10.56 o                         
  -9  -3   1         53.95         63.04        10.62 o                         
  -8  -3   1       1812.30       1727.32        59.99 o                         
  -7  -3   1         75.88         85.79         7.55 o                         
  -6  -3   1        893.54        934.58        22.43 o                         
  -5  -3   1       4513.07       4449.76        62.86 o                         
  -4  -3   1         69.98         86.08         5.12 o                         
  -3  -3   1       1602.89       1562.44        41.38 o                         
  -2  -3   1      11798.02      11953.17       147.49 o                         
  -1  -3   1        537.21        535.95        14.93 o                         
   0  -3   1       1203.02       1100.74        29.46 o                         
   1  -3   1      20183.99      19217.96       265.03 o                         
   2  -3   1        381.60        382.70        11.43 o                         
   3  -3   1       6134.65       6077.86        83.36 o                         
   4  -3   1       3481.28       3563.80        46.95 o                         
   5  -3   1        672.76        689.09        15.58 o                         
   6  -3   1        949.54        969.73        17.14 o                         
   7  -3   1       1061.67       1087.11        22.49 o                         
   8  -3   1        240.00        212.36        10.67 o                         
   9  -3   1       1686.67       1742.80        34.81 o                         
  10  -3   1        347.24        362.47        16.75 o                         
  11  -3   1        230.35        193.25        15.67 o                         
 -11  -2   1         62.24         31.90         8.72 o                         
 -10  -2   1         91.55         88.26        11.09 o                         
  -9  -2   1        270.19        264.22        18.42 o                         
  -8  -2   1       1592.74       1608.09        42.72 o                         
  -7  -2   1          9.46         12.58         3.78 o                         
  -6  -2   1       4388.44       4421.88        57.91 o                         
  -5  -2   1       1935.81       1897.68        29.63 o                         
  -4  -2   1        156.51        173.60         6.40 o                         
  -3  -2   1       7658.98       7458.24       134.83 o                         
  -2  -2   1       1626.10       1562.81        30.12 o                         
  -1  -2   1       1500.98       1468.24        38.39 o                         
   0  -2   1       5093.93       5125.25        67.72 o                         
   1  -2   1      17721.38      18106.02       271.97 o                         
   2  -2   1       2295.14       2372.40        36.86 o                         
   3  -2   1       5933.86       5959.61        85.41 o                         
   4  -2   1        391.63        353.87        22.99 o                         
   5  -2   1        764.83        755.93        16.37 o                         
   6  -2   1       2790.82       2804.83        38.18 o                         
   7  -2   1       1154.89       1239.66        24.93 o                         
   8  -2   1       1273.95       1333.47        27.35 o                         
   9  -2   1       1793.73       1847.54        36.46 o                         
  10  -2   1        166.10        143.37        13.15 o                         
  11  -2   1         15.68         15.53         6.88 o                         
 -11  -1   1          6.72          6.58         3.96 o                         
 -10  -1   1        240.71        235.85        15.89 o                         
  -9  -1   1       1171.35       1249.07        38.71 o                         
  -8  -1   1        178.82        150.22         8.90 o                         
  -7  -1   1        796.79        769.31        19.96 o                         
  -6  -1   1       2283.68       2299.46        40.82 o                         
  -5  -1   1        561.40        566.93        14.91 o                         
  -4  -1   1        193.18        200.34         7.37 o                         
  -3  -1   1       4095.61       3729.33        53.14 o                         
  -2  -1   1       1127.13       1031.32        15.35 o                         
  -1  -1   1      10181.78       9725.45       122.84 o                         
   0  -1   1       5644.45       5889.68       115.52 o                         
   1  -1   1        393.05        465.56         9.81 o                         
   2  -1   1         32.12         39.43         4.14 o                         
   3  -1   1         60.77         89.50         4.59 o                         
   4  -1   1       2622.41       2770.73        36.59 o                         
   5  -1   1        243.61        198.74         7.70 o                         
   6  -1   1       2968.75       2981.94        46.60 o                         
   7  -1   1        255.94        269.11        11.29 o                         
   8  -1   1       2108.63       2175.61        39.13 o                         
   9  -1   1        667.10        659.44        24.63 o                         
  10  -1   1         96.68         95.26        11.04 o                         
  11  -1   1        243.98        187.88        20.19 o                         
 -11   0   1         82.59         72.33        10.99 o                         
 -10   0   1        782.32        762.70        30.69 o                         
  -9   0   1        137.08        125.29         9.97 o                         
  -8   0   1         75.51         67.35         5.79 o                         
  -7   0   1       1701.98       1739.98        35.29 o                         
  -6   0   1      12605.75      12945.33       193.12 o                         
  -5   0   1       2276.96       2378.45        40.18 o                         
  -4   0   1      10681.82       9905.57       149.12 o                         
  -3   0   1        133.75        147.31         5.29 o                         
  -2   0   1       1134.69       1105.46        21.84 o                         
  -1   0   1         96.54        112.55        10.52 o                         
   0   0   1       2645.54       2633.94        61.70 o                         
   1   0   1        105.83         98.87         3.09 o                         
   2   0   1       1493.88       1367.83        21.25 o                         
   3   0   1       5147.75       5078.96        70.07 o                         
   4   0   1       1783.71       1817.22        32.14 o                         
   5   0   1       7407.03       7520.51       115.97 o                         
   6   0   1         38.07         44.17         4.16 o                         
   7   0   1         77.37         88.85         7.76 o                         
   8   0   1       1946.30       1968.97        33.41 o                         
   9   0   1        574.03        556.94        21.83 o                         
  10   0   1        105.27         95.66        10.80 o                         
 -11   1   1         10.60         10.77         5.93 o                         
 -10   1   1       1352.88       1396.47        39.92 o                         
  -9   1   1        603.13        620.94        22.60 o                         
  -8   1   1        171.23        187.63        10.81 o                         
  -7   1   1       4450.09       4474.62        63.37 o                         
  -6   1   1        296.85        319.37        14.67 o                         
  -5   1   1        825.56        747.60        15.43 o                         
  -4   1   1       4008.18       3872.83        53.64 o                         
  -3   1   1       4696.20       4716.27        96.05 o                         
  -2   1   1         35.13         34.79         2.37 o                         
  -1   1   1       8180.49       7741.91       152.67 o                         
   0   1   1       1416.45       1350.28        30.03 o                         
   1   1   1      41964.27      38451.15       737.83 o                         
   2   1   1       5158.05       5031.49        74.25 o                         
   3   1   1         34.28         32.59         3.45 o                         
   4   1   1       1206.81       1242.05        20.78 o                         
   5   1   1       1683.32       1675.94        28.90 o                         
   6   1   1        280.96        269.91        10.02 o                         
   7   1   1       1952.37       2045.38        38.51 o                         
   8   1   1        753.77        854.02        31.73 o                         
   9   1   1        189.49        193.74        13.39 o                         
  10   1   1        867.87        792.97        46.79 o                         
 -11   2   1        942.55        911.15        34.13 o                         
 -10   2   1        901.32        915.12        26.55 o                         
  -9   2   1         13.90          9.50         4.65 o                         
  -8   2   1       1432.06       1419.52        33.55 o                         
  -7   2   1       1640.53       1697.76        28.23 o                         
  -6   2   1        762.03        758.53        18.61 o                         
  -5   2   1       2215.47       2200.88        35.22 o                         
  -4   2   1       6070.53       5831.54       114.38 o                         
  -3   2   1        922.20        906.22        23.20 o                         
  -2   2   1       8535.94       7790.06       155.88 o                         
  -1   2   1        169.20        162.00         6.00 o                         
   0   2   1         30.82         43.47         3.38 o                         
   1   2   1       4823.93       5098.29        69.61 o                         
   2   2   1       2906.65       2759.36        64.73 o                         
   3   2   1          0.11          3.97         1.82 o                         
   4   2   1       2771.55       2838.71        38.07 o                         
   5   2   1       4107.73       4369.65        55.83 o                         
   6   2   1        102.87        110.43         6.18 o                         
   7   2   1       1741.40       1782.50        48.37 o                         
   8   2   1        666.46        623.65        39.79 o                         
   9   2   1         17.55         22.91         5.61 o                         
  10   2   1        898.56        665.32       138.35 o                         
 -11   3   1       1082.64        975.65        31.62 o                         
 -10   3   1         36.57         40.09         6.06 o                         
  -9   3   1        525.80        535.02        30.50 o                         
  -8   3   1         55.19         41.99         5.55 o                         
  -7   3   1       1262.47       1326.33        27.52 o                         
  -6   3   1         79.29         85.49         5.50 o                         
  -5   3   1       3175.71       2937.30        64.15 o                         
  -4   3   1         33.93         29.37         4.29 o                         
  -3   3   1       3235.86       3251.32        65.58 o                         
  -2   3   1       7070.37       7202.92       129.30 o                         
  -1   3   1       6674.98       6589.49        98.10 o                         
   0   3   1       1368.96       1410.87        28.93 o                         
   1   3   1       6701.95       6493.96       151.09 o                         
   2   3   1       1318.22       1250.67        23.14 o                         
   3   3   1       2915.79       3009.84        39.62 o                         
   4   3   1       2730.40       2854.09        39.81 o                         
   5   3   1         93.05         98.97         5.69 o                         
   6   3   1          9.64         10.27         3.00 o                         
   7   3   1        312.49        333.99        19.48 o                         
   8   3   1        169.43        211.30        22.55 o                         
   9   3   1        273.02        264.69        19.64 o                         
  10   3   1       1105.34        862.67        47.04 o                         
 -11   4   1         18.36         24.32         5.20 o                         
 -10   4   1        442.90        434.07        20.35 o                         
  -9   4   1       1435.97       1520.07        44.18 o                         
  -8   4   1       3423.04       3491.45        57.77 o                         
  -7   4   1          6.76          5.06         3.07 o                         
  -6   4   1       2792.01       2729.69        48.26 o                         
  -5   4   1       4331.59       4337.15        95.83 o                         
  -4   4   1        619.48        652.91        19.01 o                         
  -3   4   1        248.92        223.05         8.87 o                         
  -2   4   1       9656.63      10211.94       205.06 o                         
  -1   4   1         20.95         24.44         4.63 o                         
   0   4   1       9157.46       9656.35       184.78 o                         
   1   4   1         45.45         50.84         4.17 o                         
   2   4   1       1153.62       1100.36        21.39 o                         
   3   4   1        845.81        932.70        19.99 o                         
   4   4   1        395.44        365.30        11.00 o                         
   5   4   1       1862.65       2063.06        34.97 o                         
   6   4   1       1910.05       1948.91        43.79 o                         
   7   4   1       1945.05       2071.05        68.83 o                         
   8   4   1        222.67        230.51        22.01 o                         
   9   4   1        655.07        457.94        34.69 o                         
 -11   5   1        121.63        118.07        13.36 o                         
 -10   5   1         12.52         21.68         6.49 o                         
  -9   5   1       3865.16       4166.15        81.28 o                         
  -8   5   1         86.10         92.98         8.75 o                         
  -7   5   1        686.49        718.39        26.50 o                         
  -6   5   1       1785.66       1725.17        32.53 o                         
  -5   5   1       2007.52       1951.64        35.32 o                         
  -4   5   1          3.90          5.09         3.22 o                         
  -3   5   1       4266.87       3952.55        92.06 o                         
  -2   5   1        494.68        460.04        16.42 o                         
  -1   5   1        673.57        672.95        20.71 o                         
   0   5   1        145.54        134.27         7.00 o                         
   1   5   1       6913.59       7564.19        94.22 o                         
   2   5   1         16.67         19.65         3.19 o                         
   3   5   1       4645.60       4884.74        75.22 o                         
   4   5   1        816.15        805.32        18.77 o                         
   5   5   1        668.61        648.89        20.62 o                         
   6   5   1        525.29        570.25        27.64 o                         
   7   5   1         25.05         31.73         7.25 o                         
   8   5   1        395.07        375.75        25.46 o                         
 -11   6   1          1.87          3.27         5.10 o                         
 -10   6   1        698.89        701.09        28.55 o                         
  -9   6   1       2030.85       2134.93        55.02 o                         
  -8   6   1        360.96        334.37        20.42 o                         
  -7   6   1        587.51        585.67        17.37 o                         
  -6   6   1        937.88        898.25        24.10 o                         
  -5   6   1        229.73        205.99         9.94 o                         
  -4   6   1         30.39         34.94         3.89 o                         
  -3   6   1        989.51        940.52        23.59 o                         
  -2   6   1          8.29         13.25         3.01 o                         
  -1   6   1        299.20        303.62        11.31 o                         
   0   6   1       5344.54       5599.71        75.15 o                         
   1   6   1        665.98        696.27        16.20 o                         
   2   6   1       2788.53       3028.66        45.68 o                         
   3   6   1       1163.08       1119.16        33.63 o                         
   4   6   1         91.90        104.35         9.45 o                         
   5   6   1         16.66         29.90         6.86 o                         
   6   6   1        664.32        685.07        28.93 o                         
   7   6   1        133.09        153.80        19.47 o                         
   8   6   1        472.32        381.29        28.19 o                         
 -10   7   1         55.52         61.17         8.64 o                         
  -9   7   1       1584.26       1640.37        47.70 o                         
  -8   7   1        282.28        263.02        15.18 o                         
  -7   7   1       3556.04       3546.29        71.65 o                         
  -6   7   1        675.33        664.71        20.88 o                         
  -5   7   1        453.54        434.95        14.85 o                         
  -4   7   1       1603.97       1584.00        35.45 o                         
  -3   7   1       1179.75       1132.69        36.29 o                         
  -2   7   1        104.64         90.07         6.96 o                         
  -1   7   1       2593.41       2665.70        41.00 o                         
   0   7   1       2085.92       2126.31        39.82 o                         
   1   7   1       2556.12       2677.65        43.08 o                         
   2   7   1        720.23        721.08        21.45 o                         
   3   7   1         18.70         27.53         6.47 o                         
   4   7   1         26.17         38.97         6.97 o                         
   5   7   1        597.32        657.24        28.67 o                         
   6   7   1        216.79        226.96        14.24 o                         
   7   7   1        298.41        300.27        26.66 o                         
 -10   8   1       1084.83        890.50        49.78 o                         
  -9   8   1        274.25        293.57        18.74 o                         
  -8   8   1        286.23        279.39        15.74 o                         
  -7   8   1        993.12        968.04        29.60 o                         
  -6   8   1        154.15        142.42        13.75 o                         
  -5   8   1         24.32         14.31         3.45 o                         
  -4   8   1       2341.40       2339.08        62.42 o                         
  -3   8   1        608.15        578.04        20.79 o                         
  -2   8   1       1587.93       1601.39        34.51 o                         
  -1   8   1       1217.20       1213.70        26.22 o                         
   0   8   1        312.79        294.73        11.61 o                         
   1   8   1       1998.34       2084.14        51.30 o                         
   2   8   1       2513.88       2791.48        55.88 o                         
   3   8   1        792.57        763.95        28.02 o                         
   4   8   1        623.64        669.14        33.02 o                         
   5   8   1        563.85        591.36        24.22 o                         
   6   8   1         26.76         21.95         8.36 o                         
  -9   9   1         89.63         90.24        15.66 o                         
  -8   9   1         70.48         64.47         7.30 o                         
  -7   9   1       2262.52       2165.95        55.77 o                         
  -6   9   1        228.91        209.79        15.89 o                         
  -5   9   1       1259.26       1297.77        43.87 o                         
  -4   9   1        492.86        506.46        20.52 o                         
  -3   9   1         68.16         56.00         6.77 o                         
  -2   9   1         19.54         22.74         4.83 o                         
  -1   9   1       1024.16       1042.37        30.34 o                         
   0   9   1        155.08        159.09        15.11 o                         
   1   9   1       1381.69       1404.85        68.95 o                         
   2   9   1       2043.18       2212.19        51.48 o                         
   3   9   1         90.50        100.17        10.28 o                         
   4   9   1        116.48        106.40        11.25 o                         
   5   9   1        127.23        169.61        20.03 o                         
  -8  10   1        748.93        735.63        40.33 o                         
  -7  10   1         20.05         26.22         4.96 o                         
  -6  10   1        971.20        901.21        23.01 o                         
  -5  10   1        474.66        468.85        21.97 o                         
  -4  10   1         87.35         87.67         8.36 o                         
  -3  10   1         39.84         50.77         5.98 o                         
  -2  10   1       1062.58       1142.52        49.38 o                         
  -1  10   1        426.38        424.67        29.07 o                         
   0  10   1        527.84        544.68        24.01 o                         
   1  10   1        914.55        954.17        35.84 o                         
   2  10   1         94.44        103.35        10.76 o                         
   3  10   1          4.89         10.20         3.89 o                         
   4  10   1        405.07        412.80        20.60 o                         
  -7  11   1         62.27         49.89         9.80 o                         
  -6  11   1        426.85        404.09        31.18 o                         
  -5  11   1        686.25        655.78        23.66 o                         
  -4  11   1        253.89        250.11        16.44 o                         
  -3  11   1        575.16        603.56        34.63 o                         
  -2  11   1        213.60        226.16        20.67 o                         
  -1  11   1          3.85          8.12         4.19 o                         
   0  11   1        490.94        514.83        25.13 o                         
   1  11   1        107.67        109.82         7.79 o                         
   2  11   1          3.83          3.24         2.92 o                         
  -5  12   1        215.06        193.25        17.87 o                         
  -4  12   1         57.73         46.90         6.85 o                         
  -3  12   1        197.39        178.73        20.73 o                         
  -2  12   1         43.52         40.45         6.82 o                         
  -1  12   1         89.44         78.52         5.70 o                         
   0 -13   2         39.23         34.63         7.91 o                         
   1 -13   2        344.86        338.04        20.62 o                         
   2 -13   2        317.28        354.96        27.50 o                         
   3 -13   2        428.46        399.99        28.90 o                         
   4 -13   2        659.50        531.22        32.11 o                         
  -2 -12   2       1019.08        960.39        51.56 o                         
  -1 -12   2         82.79         90.11         7.99 o                         
   0 -12   2        236.58        248.98        14.99 o                         
   1 -12   2        580.00        582.06        22.07 o                         
   2 -12   2         83.09         76.38         7.59 o                         
   3 -12   2         86.99         90.80         6.94 o                         
   4 -12   2       1088.82       1124.44        26.97 o                         
   5 -12   2        375.14        373.02        16.34 o                         
   6 -12   2        915.00        921.50        66.07 o                         
  -4 -11   2        324.74        360.65        30.36 o                         
  -3 -11   2        893.18        822.54        36.28 o                         
  -2 -11   2        156.79        165.10        10.13 o                         
  -1 -11   2        112.65        106.22        10.98 o                         
   0 -11   2        458.98        478.79        26.53 o                         
   1 -11   2        476.16        509.63        33.77 o                         
   2 -11   2       1558.43       1612.03        53.37 o                         
   3 -11   2       1347.09       1461.67        36.18 o                         
   4 -11   2        427.47        452.03        18.01 o                         
   5 -11   2        186.50        174.69         9.81 o                         
   6 -11   2        380.73        389.89        18.80 o                         
   7 -11   2        275.82        263.58        15.45 o                         
   8 -11   2          4.86          1.96         2.40 o                         
  -6 -10   2        698.86        718.20        41.29 o                         
  -5 -10   2        419.97        426.99        25.91 o                         
  -4 -10   2        708.24        656.52        32.78 o                         
  -3 -10   2        285.37        312.73        15.51 o                         
  -2 -10   2        190.74        211.22        14.88 o                         
  -1 -10   2         10.60          6.88         4.30 o                         
   0 -10   2        180.12        176.08        10.61 o                         
   1 -10   2        397.27        391.20        15.42 o                         
   2 -10   2         17.30         20.59         4.47 o                         
   3 -10   2       2403.65       2434.44       135.73 o                         
   4 -10   2         20.15         26.83         6.46 o                         
   5 -10   2       1012.27        928.24        40.61 o                         
   6 -10   2        201.83        203.25        18.20 o                         
   7 -10   2        299.31        316.21        17.91 o                         
   8 -10   2        329.58        357.38        16.34 o                         
  -7  -9   2        455.40        373.90        26.98 o                         
  -6  -9   2        422.01        455.05        27.20 o                         
  -5  -9   2        156.65        150.61        10.36 o                         
  -4  -9   2        190.63        171.72        15.95 o                         
  -3  -9   2       1214.49       1271.85        50.41 o                         
  -2  -9   2        728.04        733.16        20.53 o                         
  -1  -9   2       2376.42       2462.14        45.94 o                         
   0  -9   2       1400.87       1387.81        35.97 o                         
   1  -9   2       3666.18       3869.60        62.79 o                         
   2  -9   2       1473.55       1487.40        33.94 o                         
   3  -9   2        573.15        550.06        19.46 o                         
   4  -9   2          5.97          5.66         4.52 o                         
   5  -9   2        426.37        412.20        16.22 o                         
   6  -9   2       1263.43       1307.58        37.82 o                         
   7  -9   2         60.03         67.81         7.62 o                         
   8  -9   2        400.59        400.06        16.18 o                         
   9  -9   2        395.69        371.29        29.88 o                         
  -7  -8   2        413.15        361.34        53.82 o                         
  -6  -8   2       1192.58       1233.71        47.55 o                         
  -5  -8   2        163.66        157.16        10.89 o                         
  -4  -8   2       3729.82       3894.00        63.75 o                         
  -3  -8   2        681.45        731.39        23.37 o                         
  -2  -8   2       1806.52       1874.30        40.94 o                         
  -1  -8   2        615.64        610.40        16.88 o                         
   0  -8   2         75.19         68.33         6.46 o                         
   1  -8   2         47.36         51.10         4.80 o                         
   2  -8   2       2517.72       2550.68        64.18 o                         
   3  -8   2       3050.10       3041.99        62.55 o                         
   4  -8   2        323.21        334.88        17.64 o                         
   5  -8   2       4092.71       4178.54        66.84 o                         
   6  -8   2        115.65        119.61         8.40 o                         
   7  -8   2        678.89        672.59        25.41 o                         
   8  -8   2        264.43        269.27        15.67 o                         
   9  -8   2        817.05        821.13        26.22 o                         
  10  -8   2        460.66        314.09        17.97 o                         
  -8  -7   2         84.22         71.90         8.96 o                         
  -7  -7   2        557.05        545.52        18.73 o                         
  -6  -7   2         15.32         16.69         4.91 o                         
  -5  -7   2        645.37        669.87        21.02 o                         
  -4  -7   2        359.29        361.40        14.10 o                         
  -3  -7   2         67.46         75.74         8.39 o                         
  -2  -7   2        575.80        604.92        14.41 o                         
  -1  -7   2       2957.38       2980.63        41.99 o                         
   0  -7   2       1159.08       1151.56        26.13 o                         
   1  -7   2       4311.16       4396.82        83.38 o                         
   2  -7   2       5531.39       5416.03        89.98 o                         
   3  -7   2         11.96          4.14         2.45 o                         
   4  -7   2        369.16        356.98        12.81 o                         
   5  -7   2       1790.42       1899.03        32.27 o                         
   6  -7   2          3.59          1.46         2.49 o                         
   7  -7   2        297.89        316.55        12.61 o                         
   8  -7   2       1613.99       1617.82        47.09 o                         
   9  -7   2         67.55         77.02        10.17 o                         
  10  -7   2        304.58        300.26        17.26 o                         
  -9  -6   2        194.19        172.28        23.14 o                         
  -8  -6   2        736.92        692.38        30.45 o                         
  -7  -6   2        588.95        568.02        19.74 o                         
  -6  -6   2         82.22         74.82         6.44 o                         
  -5  -6   2       1893.53       1980.82        49.17 o                         
  -4  -6   2       3074.48       3149.98        47.90 o                         
  -3  -6   2        232.76        229.90        11.00 o                         
  -2  -6   2        374.77        327.12         9.94 o                         
  -1  -6   2       3935.55       4198.59        61.47 o                         
   0  -6   2       1568.78       1529.73        30.80 o                         
   1  -6   2       2444.37       2470.64        57.65 o                         
   2  -6   2         69.10         93.13         5.89 o                         
   3  -6   2        209.83        211.83        10.04 o                         
   4  -6   2       2797.18       2824.22        40.09 o                         
   5  -6   2       3003.98       3213.03        44.52 o                         
   6  -6   2        235.82        235.07        10.94 o                         
   7  -6   2       2120.82       2131.05        35.68 o                         
   8  -6   2        130.08        137.80        12.45 o                         
   9  -6   2         63.66         59.97         7.72 o                         
  10  -6   2        359.47        362.65        22.05 o                         
 -10  -5   2          9.41          8.59         5.48 o                         
  -9  -5   2        697.72        658.64        25.17 o                         
  -8  -5   2        729.46        739.48        30.41 o                         
  -7  -5   2         56.96         52.39         6.78 o                         
  -6  -5   2          9.42          8.60         2.84 o                         
  -5  -5   2       3499.93       3572.24        52.77 o                         
  -4  -5   2        199.49        217.00        10.25 o                         
  -3  -5   2       1721.42       1631.45        28.09 o                         
  -2  -5   2       2099.25       1927.98        39.82 o                         
  -1  -5   2       2096.10       2127.07        41.25 o                         
   0  -5   2       1075.86       1018.96        31.93 o                         
   1  -5   2      11368.66      11014.02       209.54 o                         
   2  -5   2       1123.67       1134.17        21.65 o                         
   3  -5   2       3725.88       3895.36        60.76 o                         
   4  -5   2       7040.67       7283.98        79.78 o                         
   5  -5   2        194.86        201.18         7.31 o                         
   6  -5   2        488.14        478.74        14.11 o                         
   7  -5   2         27.48         34.19         3.95 o                         
   8  -5   2          8.88          8.78         3.30 o                         
   9  -5   2        428.26        450.11        19.25 o                         
  10  -5   2       1389.29       1361.05        38.73 o                         
 -10  -4   2        154.75        113.40        10.56 o                         
  -9  -4   2        190.52        221.37        23.18 o                         
  -8  -4   2       2356.60       2624.44        69.69 o                         
  -7  -4   2        190.69        178.13        11.17 o                         
  -6  -4   2       2381.62       2400.76        44.45 o                         
  -5  -4   2        774.52        752.52        18.18 o                         
  -4  -4   2       1366.07       1415.80        29.75 o                         
  -3  -4   2        387.22        284.49         9.77 o                         
  -2  -4   2       1405.53       1231.93        47.18 o                         
  -1  -4   2          2.68          4.35         1.61 o                         
   0  -4   2      12927.50      12249.86       252.03 o                         
   1  -4   2       3619.74       3632.20        57.48 o                         
   2  -4   2       4091.79       4224.85        56.98 o                         
   3  -4   2       1960.53       1959.81        29.60 o                         
   4  -4   2         57.03         47.91         3.12 o                         
   5  -4   2        453.44        434.51        11.49 o                         
   6  -4   2        528.15        500.51        12.22 o                         
   7  -4   2       4013.83       4116.83        54.66 o                         
   8  -4   2         48.34         41.48         5.11 o                         
   9  -4   2       2647.98       2843.19        58.10 o                         
  10  -4   2        182.23        171.39        10.66 o                         
 -10  -3   2        196.33        199.65        19.82 o                         
  -9  -3   2        489.76        477.40        24.93 o                         
  -8  -3   2        783.62        790.98        30.03 o                         
  -7  -3   2       2232.76       2198.36        46.06 o                         
  -6  -3   2       2264.55       2146.38        39.74 o                         
  -5  -3   2        818.06        803.57        20.99 o                         
  -4  -3   2       2137.19       2099.62        42.28 o                         
  -3  -3   2       8925.39       8451.83        99.66 o                         
  -2  -3   2        305.82        338.83        13.81 o                         
  -1  -3   2       1172.12       1088.96        18.75 o                         
   0  -3   2       1654.77       1413.44        32.85 o                         
   1  -3   2       2358.90       2435.27        39.03 o                         
   2  -3   2         24.83         33.73         3.68 o                         
   3  -3   2       4158.46       4307.02        61.61 o                         
   4  -3   2         25.08         22.27         2.07 o                         
   5  -3   2       1548.26       1616.16        29.61 o                         
   6  -3   2       1657.93       1628.75        23.58 o                         
   7  -3   2         42.16         43.20         4.08 o                         
   8  -3   2        305.63        327.95        11.89 o                         
   9  -3   2       1552.54       1586.40        34.19 o                         
  10  -3   2         15.05         14.91         4.55 o                         
  11  -3   2          7.68          4.31         4.48 o                         
 -11  -2   2         86.28         67.61        11.69 o                         
 -10  -2   2        698.80        686.80        78.76 o                         
  -9  -2   2       1335.82       1275.64        50.57 o                         
  -8  -2   2        199.96        216.16        12.65 o                         
  -7  -2   2       1467.87       1435.48        31.92 o                         
  -6  -2   2       2313.28       2310.26        40.71 o                         
  -5  -2   2        370.91        366.66        15.45 o                         
  -4  -2   2       3320.88       3161.85        52.07 o                         
  -3  -2   2        930.81        812.55        14.23 o                         
  -2  -2   2        204.35        182.28         6.18 o                         
  -1  -2   2       2017.47       1903.30        29.28 o                         
   0  -2   2        346.68        337.46         9.57 o                         
   1  -2   2        259.99        262.14         7.00 o                         
   2  -2   2      69003.91      67869.79       847.94 o                         
   3  -2   2       5293.56       5557.57        88.88 o                         
   4  -2   2         28.28         41.31         3.03 o                         
   5  -2   2       2107.59       2210.08        33.05 o                         
   6  -2   2        556.34        548.80        14.36 o                         
   7  -2   2        124.81        120.78         6.66 o                         
   8  -2   2       1308.75       1333.66        26.03 o                         
   9  -2   2        536.92        540.09        18.09 o                         
  10  -2   2         20.78         16.15         6.56 o                         
 -11  -1   2          8.38          4.73         3.55 o                         
 -10  -1   2        182.90        190.55        27.63 o                         
  -9  -1   2        450.76        511.86        26.80 o                         
  -8  -1   2        137.75        127.07         7.89 o                         
  -7  -1   2       5037.81       5197.90        88.77 o                         
  -6  -1   2       1901.29       1822.73        32.65 o                         
  -5  -1   2       2194.64       2157.61        42.23 o                         
  -4  -1   2       2581.22       2460.53        46.86 o                         
  -3  -1   2       2928.40       2801.22        54.24 o                         
  -2  -1   2        971.28        951.85        20.42 o                         
  -1  -1   2       5628.27       5734.58        98.24 o                         
   0  -1   2       5135.57       5087.87       130.54 o                         
   1  -1   2        231.35        253.18         8.05 o                         
   2  -1   2      52812.05      51340.96       764.09 o                         
   3  -1   2       1364.32       1452.50        30.21 o                         
   4  -1   2       1787.04       1865.20        34.67 o                         
   5  -1   2        103.88         94.58         5.11 o                         
   6  -1   2        470.62        437.66        12.30 o                         
   7  -1   2       1095.77       1094.47        24.73 o                         
   8  -1   2       1998.62       2062.03        37.64 o                         
   9  -1   2         80.39         83.14         8.44 o                         
  10  -1   2        344.48        349.78        19.37 o                         
 -11   0   2         93.98         77.06        11.99 o                         
 -10   0   2       1626.87       1721.39        61.16 o                         
  -9   0   2        286.12        268.72        15.71 o                         
  -8   0   2        965.25        921.28        23.18 o                         
  -7   0   2         67.97         60.27         5.53 o                         
  -6   0   2          3.65          6.22         3.10 o                         
  -5   0   2       1720.95       1714.70        33.48 o                         
  -4   0   2        420.13        315.93         9.39 o                         
  -3   0   2       3368.78       3132.56        45.50 o                         
  -2   0   2      16829.48      15497.06       259.26 o                         
  -1   0   2       7292.60       6710.53       130.86 o                         
   0   0   2       1735.05       1763.08        43.55 o                         
   1   0   2       2380.25       2194.63        40.17 o                         
   2   0   2      16495.69      16517.30       279.61 o                         
   3   0   2       3430.52       3505.16        60.75 o                         
   4   0   2       1132.71        970.10        20.84 o                         
   5   0   2       1595.97       1663.48        29.23 o                         
   6   0   2          0.32          1.92         1.83 o                         
   7   0   2        103.95        108.73         7.44 o                         
   8   0   2        671.84        680.93        29.89 o                         
   9   0   2         24.65         16.25         5.01 o                         
  10   0   2        507.30        487.53        22.32 o                         
 -11   1   2       1125.59       1125.58        50.07 o                         
 -10   1   2        394.28        394.87        16.70 o                         
  -9   1   2        269.21        258.46        14.11 o                         
  -8   1   2        569.87        562.65        17.84 o                         
  -7   1   2       1011.02        967.08        21.33 o                         
  -6   1   2        146.49        143.11        11.31 o                         
  -5   1   2      16628.80      16106.62       316.29 o                         
  -4   1   2       4182.70       4091.89        61.99 o                         
  -3   1   2        753.49        686.93        18.83 o                         
  -2   1   2        101.29         96.70         6.06 o                         
  -1   1   2         29.08         34.10         4.21 o                         
   0   1   2        606.48        541.64        10.14 o                         
   1   1   2       8601.97       8163.22       114.72 o                         
   2   1   2        821.16        803.11        16.83 o                         
   3   1   2        862.54        744.70        16.34 o                         
   4   1   2       5963.96       6014.63        69.53 o                         
   5   1   2         14.30         24.79         3.03 o                         
   6   1   2        148.75        165.38        10.89 o                         
   7   1   2        613.14        608.91        23.66 o                         
   8   1   2       1053.57       1016.37        38.74 o                         
   9   1   2        224.38        197.54        15.25 o                         
  10   1   2        827.05        737.52        48.34 o                         
 -11   2   2        402.55        372.17        26.25 o                         
 -10   2   2        284.93        287.20        14.29 o                         
  -9   2   2         11.16          8.87         4.28 o                         
  -8   2   2       3134.47       3193.24        54.36 o                         
  -7   2   2       1188.98       1152.63        30.59 o                         
  -6   2   2       3727.67       3759.20        83.05 o                         
  -5   2   2       5938.77       5800.54        90.19 o                         
  -4   2   2         47.57         53.85         4.97 o                         
  -3   2   2       4748.68       4593.40       100.06 o                         
  -2   2   2       1198.78       1119.85        25.42 o                         
  -1   2   2       3612.96       3564.63        94.92 o                         
   0   2   2      12835.00      12492.94       204.66 o                         
   1   2   2       7373.26       7194.77       104.41 o                         
   2   2   2        920.74        980.39        20.03 o                         
   3   2   2       1840.55       1785.83        28.48 o                         
   4   2   2       2318.26       2426.03        35.93 o                         
   5   2   2        162.60        153.24         7.15 o                         
   6   2   2        189.50        184.37         9.23 o                         
   7   2   2        279.76        276.88        16.97 o                         
   8   2   2        114.61        105.47        13.40 o                         
   9   2   2        590.42        554.42        27.73 o                         
 -11   3   2       1363.30       1323.51        44.18 o                         
 -10   3   2          0.21          0.62         3.59 o                         
  -9   3   2       2029.29       2015.86        49.87 o                         
  -8   3   2       2081.80       2098.80        46.63 o                         
  -7   3   2        103.59        113.08         9.57 o                         
  -6   3   2       2076.55       1994.81        33.40 o                         
  -5   3   2       1065.37       1074.01        31.81 o                         
  -4   3   2         73.51        106.53         7.06 o                         
  -3   3   2         63.65         64.42         5.41 o                         
  -2   3   2       7189.51       6772.60       137.99 o                         
  -1   3   2       3885.80       3819.76        72.77 o                         
   0   3   2       2499.55       2427.07        45.29 o                         
   1   3   2        447.21        440.37        10.65 o                         
   2   3   2        262.15        263.21        10.72 o                         
   3   3   2       1909.22       1916.98        30.64 o                         
   4   3   2       5493.24       5609.39        73.58 o                         
   5   3   2       1191.10       1197.50        25.88 o                         
   6   3   2       1810.05       1874.89        36.85 o                         
   7   3   2        125.49        114.44        14.00 o                         
   8   3   2        263.20        269.51        27.82 o                         
   9   3   2        215.01        193.14        24.20 o                         
 -11   4   2        334.85        306.18        16.27 o                         
 -10   4   2        171.22        179.11        13.10 o                         
  -9   4   2         34.73         40.87         7.53 o                         
  -8   4   2        169.20        177.34        10.42 o                         
  -7   4   2        155.45        161.61         8.56 o                         
  -6   4   2       5638.02       5774.44        72.29 o                         
  -5   4   2        950.48        982.19        36.82 o                         
  -4   4   2       3307.90       3228.09        57.91 o                         
  -3   4   2        751.04        576.82        16.26 o                         
  -2   4   2        136.25        140.68         8.47 o                         
  -1   4   2        511.49        556.83        21.33 o                         
   0   4   2       7539.88       7492.60       114.42 o                         
   1   4   2       3127.50       3158.23        51.90 o                         
   2   4   2       1836.00       1891.06        36.50 o                         
   3   4   2       3268.92       3352.16        49.51 o                         
   4   4   2        812.80        837.28        22.17 o                         
   5   4   2       1144.72       1221.90        28.79 o                         
   6   4   2         97.05        102.17        11.71 o                         
   7   4   2         46.73         46.85         9.50 o                         
   8   4   2         21.00         17.43         5.51 o                         
 -11   5   2         99.33         93.05         9.63 o                         
 -10   5   2         71.48         81.35        13.87 o                         
  -9   5   2       1985.74       1966.38        44.08 o                         
  -8   5   2          0.82          1.49         2.69 o                         
  -7   5   2       2544.21       2561.30        51.37 o                         
  -6   5   2       1991.35       2025.86        39.12 o                         
  -5   5   2        207.68        201.60         8.53 o                         
  -4   5   2       2086.46       2073.89        33.33 o                         
  -3   5   2       1908.98       1815.96        45.64 o                         
  -2   5   2         67.66         67.00         5.38 o                         
  -1   5   2       6370.83       6615.52        95.96 o                         
   0   5   2       1900.64       1915.39        33.85 o                         
   1   5   2       2122.92       2239.13        39.28 o                         
   2   5   2       3146.93       3083.45        67.15 o                         
   3   5   2        318.49        339.59        16.83 o                         
   4   5   2        503.41        491.95        18.28 o                         
   5   5   2        712.17        723.85        28.00 o                         
   6   5   2       1877.01       2063.96        57.88 o                         
   7   5   2         78.02         80.10        11.91 o                         
   8   5   2        892.00        811.81        49.91 o                         
 -11   6   2         82.16         75.03        13.41 o                         
 -10   6   2         57.16         45.99         7.13 o                         
  -9   6   2        370.98        362.50        17.75 o                         
  -8   6   2        523.50        551.38        19.64 o                         
  -7   6   2        389.11        360.40        13.55 o                         
  -6   6   2       1023.22       1001.58        36.17 o                         
  -5   6   2        576.75        493.58        14.58 o                         
  -4   6   2       3478.73       3400.62        72.64 o                         
  -3   6   2        906.28        819.81        22.07 o                         
  -2   6   2        817.34        760.73        20.80 o                         
  -1   6   2       1118.55       1088.71        23.23 o                         
   0   6   2       1792.39       1854.55        38.80 o                         
   1   6   2        518.72        547.01        20.70 o                         
   2   6   2       1960.32       2137.94        64.09 o                         
   3   6   2       1861.24       1991.73        88.94 o                         
   4   6   2         66.94         79.81         8.68 o                         
   5   6   2        887.94        937.99        31.32 o                         
   6   6   2          1.68          4.04         3.48 o                         
   7   6   2        339.43        346.69        18.14 o                         
 -10   7   2        100.73        113.72        19.95 o                         
  -9   7   2          1.65          1.35         4.33 o                         
  -8   7   2        278.40        262.37        14.05 o                         
  -7   7   2       1449.88       1401.10        40.23 o                         
  -6   7   2         54.50         54.09         5.32 o                         
  -5   7   2       1846.87       1719.89        33.09 o                         
  -4   7   2       1946.64       1904.46        49.28 o                         
  -3   7   2        430.78        394.31        15.55 o                         
  -2   7   2        310.13        307.62        12.89 o                         
  -1   7   2        771.28        768.80        22.16 o                         
   0   7   2        459.52        430.44        18.19 o                         
   1   7   2       1292.24       1379.68        36.30 o                         
   2   7   2        821.54        878.21        26.19 o                         
   3   7   2         32.43         45.70         8.41 o                         
   4   7   2        180.82        173.53        13.99 o                         
   5   7   2        155.32        184.66        14.82 o                         
   6   7   2         19.20         14.44         4.45 o                         
  -9   8   2         47.49         43.41         7.08 o                         
  -8   8   2       2191.01       2016.59        86.21 o                         
  -7   8   2         79.70         76.55         7.87 o                         
  -6   8   2       1378.07       1318.61        44.16 o                         
  -5   8   2       1119.92       1076.69        32.45 o                         
  -4   8   2        655.09        629.47        23.83 o                         
  -3   8   2          1.68          4.10         3.17 o                         
  -2   8   2       1934.44       1977.24        51.04 o                         
  -1   8   2        333.91        347.08        16.79 o                         
   0   8   2         14.33          7.56         3.30 o                         
   1   8   2       2501.62       2692.01        61.73 o                         
   2   8   2        209.11        206.06        13.75 o                         
   3   8   2         52.02         54.53         8.87 o                         
   4   8   2        114.19        140.12        13.43 o                         
   5   8   2        260.32        269.49        13.88 o                         
  -8   9   2        285.51        305.38        33.30 o                         
  -7   9   2        256.77        243.86        13.41 o                         
  -6   9   2        405.56        341.67        24.62 o                         
  -5   9   2       1229.16       1198.00        39.72 o                         
  -4   9   2       1090.18       1010.47        30.88 o                         
  -3   9   2       1603.23       1781.09        60.16 o                         
  -2   9   2        731.81        754.00        49.64 o                         
  -1   9   2         11.99          6.13         4.18 o                         
   0   9   2        303.37        329.94        15.54 o                         
   1   9   2       1076.12       1138.53        36.50 o                         
   2   9   2          2.10         -0.50         3.25 o                         
   3   9   2       1013.45       1190.13        35.99 o                         
   4   9   2        275.48        257.56        14.91 o                         
  -7  10   2         75.44         58.08        12.58 o                         
  -6  10   2       1150.96       1062.10        39.39 o                         
  -5  10   2        453.97        419.63        29.23 o                         
  -4  10   2         86.69         78.11        17.46 o                         
  -3  10   2        503.15        581.58        32.87 o                         
  -2  10   2       1104.26       1208.91        44.21 o                         
  -1  10   2          0.61          2.76         3.79 o                         
   0  10   2        900.25        977.81        31.39 o                         
   1  10   2         70.17         62.38         7.13 o                         
   2  10   2         33.66         31.80         6.84 o                         
   3  10   2        584.06        556.88        33.43 o                         
  -6  11   2        587.10        543.57        24.96 o                         
  -5  11   2         46.09         47.97         6.58 o                         
  -4  11   2         33.23         34.70         5.70 o                         
  -3  11   2        335.04        356.64        19.12 o                         
  -2  11   2        230.36        250.42        19.18 o                         
  -1  11   2        776.56        818.43        28.89 o                         
   0  11   2        412.82        415.27        17.72 o                         
   1  11   2          2.09          3.45         2.73 o                         
  -1 -13   3         62.34         74.72        11.21 o                         
   0 -13   3        116.61         89.29        10.70 o                         
   1 -13   3        288.29        307.83        24.01 o                         
   2 -13   3        270.08        283.60        17.54 o                         
   3 -13   3        368.21        347.94        15.36 o                         
   4 -13   3        902.97        890.11        40.95 o                         
  -3 -12   3        176.06        151.29        11.54 o                         
  -2 -12   3         43.54         47.05         8.20 o                         
  -1 -12   3        199.47        211.17        15.47 o                         
   0 -12   3        660.93        675.58        34.00 o                         
   1 -12   3        577.85        635.68        27.71 o                         
   2 -12   3       1124.26       1204.54        32.31 o                         
   3 -12   3       1191.91       1260.15        33.06 o                         
   4 -12   3         79.31         82.13         6.69 o                         
   5 -12   3        204.95        200.72        14.04 o                         
   6 -12   3         36.70         36.16         8.32 o                         
  -4 -11   3        134.46        146.72        11.17 o                         
  -3 -11   3       1493.17       1551.08        56.10 o                         
  -2 -11   3        141.20        162.04        12.18 o                         
  -1 -11   3        826.29        841.22        30.48 o                         
   0 -11   3       1029.33       1028.07        44.53 o                         
   1 -11   3          6.81          9.52         4.10 o                         
   2 -11   3        417.43        432.78        22.14 o                         
   3 -11   3       1656.14       1648.27        43.38 o                         
   4 -11   3        117.34        125.58        11.18 o                         
   5 -11   3        700.96        713.61        28.60 o                         
   6 -11   3        307.29        334.47        15.65 o                         
   7 -11   3          9.69          6.53         3.58 o                         
   8 -11   3       1031.35        831.47        30.42 o                         
  -6 -10   3        244.34        296.64        26.96 o                         
  -5 -10   3          0.04          3.04         3.41 o                         
  -4 -10   3        460.31        493.88        30.06 o                         
  -3 -10   3       1301.70       1346.50        45.86 o                         
  -2 -10   3         54.02         55.83         8.41 o                         
  -1 -10   3       1302.85       1370.50        31.54 o                         
   0 -10   3         18.75         23.85         4.04 o                         
   1 -10   3        501.89        472.11        18.59 o                         
   2 -10   3        838.40        842.36        32.63 o                         
   3 -10   3       6865.94       6959.86       138.93 o                         
   4 -10   3         27.78         27.95         7.85 o                         
   5 -10   3        412.25        422.95        18.51 o                         
   6 -10   3        498.85        524.24        25.81 o                         
   7 -10   3         48.91         47.82         6.32 o                         
   8 -10   3        431.55        411.66        26.44 o                         
  -7  -9   3        816.96        708.42        86.42 o                         
  -6  -9   3        155.46        178.54        11.94 o                         
  -5  -9   3       1637.97       1789.57        49.96 o                         
  -4  -9   3        730.50        756.30        48.66 o                         
  -3  -9   3         13.70         13.71         3.46 o                         
  -2  -9   3         12.67         10.69         3.18 o                         
  -1  -9   3        205.31        226.63        11.92 o                         
   0  -9   3        701.32        731.34        20.55 o                         
   1  -9   3        150.13        153.36        11.07 o                         
   2  -9   3       2710.30       2618.98        52.88 o                         
   3  -9   3       1642.95       1689.70        37.49 o                         
   4  -9   3       1435.36       1369.45        33.31 o                         
   5  -9   3        664.94        635.37        19.60 o                         
   6  -9   3        199.50        195.58        13.38 o                         
   7  -9   3        108.39        115.74         8.69 o                         
   8  -9   3        855.39        824.21        33.27 o                         
   9  -9   3         27.50         25.62         5.60 o                         
  -7  -8   3        386.80        380.46        19.22 o                         
  -6  -8   3        719.40        707.30        28.76 o                         
  -5  -8   3         30.58         41.05         6.62 o                         
  -4  -8   3       1514.65       1560.96        38.52 o                         
  -3  -8   3          5.58          6.86         3.16 o                         
  -2  -8   3       3098.66       3191.55        51.43 o                         
  -1  -8   3       4043.33       4062.02        65.70 o                         
   0  -8   3        386.52        363.95        15.29 o                         
   1  -8   3       3833.80       3840.86        61.23 o                         
   2  -8   3        311.54        304.29        11.76 o                         
   3  -8   3        207.28        211.86        10.58 o                         
   4  -8   3        825.82        861.73        25.01 o                         
   5  -8   3       1216.36       1250.68        27.49 o                         
   6  -8   3         92.81        100.89         6.82 o                         
   7  -8   3        344.99        360.47        16.17 o                         
   8  -8   3         18.42          9.65         4.11 o                         
   9  -8   3         36.09         26.21         5.13 o                         
  -9  -7   3         45.04         29.09         8.83 o                         
  -8  -7   3        414.28        361.22        19.18 o                         
  -7  -7   3        328.49        364.21        19.99 o                         
  -6  -7   3         29.56         30.22         6.14 o                         
  -5  -7   3       3786.01       3947.63        80.55 o                         
  -4  -7   3       2295.12       2264.53        43.66 o                         
  -3  -7   3       1010.27        994.01        28.48 o                         
  -2  -7   3       1013.89        943.52        18.80 o                         
  -1  -7   3         10.26         18.20         3.54 o                         
   0  -7   3          8.68          9.20         3.49 o                         
   1  -7   3       1281.48       1434.46        26.89 o                         
   2  -7   3       1506.38       1515.36        29.44 o                         
   3  -7   3       1057.50       1063.94        33.15 o                         
   4  -7   3       3303.75       3276.44        45.35 o                         
   5  -7   3        288.23        278.05        10.86 o                         
   6  -7   3       2030.06       2071.72        36.64 o                         
   7  -7   3        919.14        979.70        30.81 o                         
   8  -7   3        229.38        230.56        12.36 o                         
   9  -7   3        190.41        212.36        12.90 o                         
  10  -7   3        859.22        777.71        28.00 o                         
  -9  -6   3        146.66        146.46        15.57 o                         
  -8  -6   3         86.98         93.84         9.13 o                         
  -7  -6   3        924.10        972.36        32.47 o                         
  -6  -6   3       1725.40       1769.06        38.00 o                         
  -5  -6   3       3438.33       3619.23        72.20 o                         
  -4  -6   3        182.81        189.69        10.73 o                         
  -3  -6   3        380.58        367.20        15.36 o                         
  -2  -6   3       1127.49        941.68        25.18 o                         
  -1  -6   3          5.42          3.97         1.97 o                         
   0  -6   3       3357.56       3334.73        72.51 o                         
   1  -6   3       7673.28       7348.02       198.94 o                         
   2  -6   3        187.44        197.71         8.06 o                         
   3  -6   3       1269.48       1231.45        23.08 o                         
   4  -6   3       1180.07       1187.45        20.59 o                         
   5  -6   3          0.55          3.11         1.63 o                         
   6  -6   3        801.94        884.43        20.78 o                         
   7  -6   3        248.19        247.26        10.30 o                         
   8  -6   3         20.67         20.25         5.59 o                         
   9  -6   3        604.02        643.78        24.31 o                         
  10  -6   3        557.60        517.20        23.93 o                         
 -10  -5   3         66.42         50.28         7.05 o                         
  -9  -5   3       1139.29       1094.00        41.29 o                         
  -8  -5   3        330.40        287.83        22.50 o                         
  -7  -5   3          5.14          2.15         3.29 o                         
  -6  -5   3       2971.34       3044.82        53.69 o                         
  -5  -5   3        812.38        830.65        32.42 o                         
  -4  -5   3        182.11        169.94         9.56 o                         
  -3  -5   3       5096.39       4921.70        81.80 o                         
  -2  -5   3         82.15         51.19         4.53 o                         
  -1  -5   3       3391.93       3197.26        65.48 o                         
   0  -5   3       9820.69       9847.28       144.98 o                         
   1  -5   3        505.47        490.77        12.05 o                         
   2  -5   3         95.45         99.45         5.18 o                         
   3  -5   3        624.59        650.02        12.79 o                         
   4  -5   3       3528.86       3528.20        48.14 o                         
   5  -5   3          8.81         12.56         2.39 o                         
   6  -5   3       8356.93       8818.89       104.42 o                         
   7  -5   3          8.90          8.89         2.45 o                         
   8  -5   3        594.97        612.93        25.62 o                         
   9  -5   3        517.79        548.10        20.81 o                         
  10  -5   3         95.13         93.57        18.54 o                         
 -10  -4   3        114.10        128.57        10.33 o                         
  -9  -4   3         92.43        104.95        17.01 o                         
  -8  -4   3        187.22        206.07        19.53 o                         
  -7  -4   3        145.61        129.68        11.45 o                         
  -6  -4   3       3104.81       3164.89        53.45 o                         
  -5  -4   3       1109.18       1058.21        25.97 o                         
  -4  -4   3       5462.06       5251.93        85.53 o                         
  -3  -4   3       6011.24       5906.48       126.86 o                         
  -2  -4   3        855.30        867.57        19.09 o                         
  -1  -4   3         29.27         33.00         3.14 o                         
   0  -4   3       6798.37       7079.84       104.31 o                         
   1  -4   3      16812.42      17697.20       214.75 o                         
   2  -4   3       4710.34       4842.22        69.62 o                         
   3  -4   3      11011.92      11460.12       122.90 o                         
   4  -4   3        418.50        466.17        10.65 o                         
   5  -4   3       6697.44       6942.43        81.98 o                         
   6  -4   3        133.62        139.70         6.93 o                         
   7  -4   3         38.35         43.90         4.39 o                         
   8  -4   3        377.77        385.46        18.31 o                         
   9  -4   3        773.94        783.29        23.33 o                         
  10  -4   3          2.72          2.29         4.00 o                         
 -11  -3   3          4.68          1.10         2.77 o                         
 -10  -3   3        341.36        320.68        22.11 o                         
  -9  -3   3         33.14         39.30         9.48 o                         
  -8  -3   3         38.35         36.75         6.94 o                         
  -7  -3   3       1678.07       1700.56        38.51 o                         
  -6  -3   3       2020.57       1952.35        37.28 o                         
  -5  -3   3        220.97        216.64         9.92 o                         
  -4  -3   3       3229.17       3234.89        55.45 o                         
  -3  -3   3       4963.82       4762.37        80.49 o                         
  -2  -3   3        452.75        434.76         9.16 o                         
  -1  -3   3       5780.56       5549.42        83.93 o                         
   0  -3   3       4540.03       4621.72        68.86 o                         
   1  -3   3       5446.26       5638.82        77.07 o                         
   2  -3   3       4152.21       4476.66        63.38 o                         
   3  -3   3       2000.32       2216.13        37.19 o                         
   4  -3   3         52.67         52.47         3.24 o                         
   5  -3   3         79.43         72.20         4.79 o                         
   6  -3   3       3429.54       3520.63        48.46 o                         
   7  -3   3          5.64          8.83         2.51 o                         
   8  -3   3       2200.72       2307.30        44.27 o                         
   9  -3   3        231.62        224.87        14.47 o                         
  10  -3   3        439.06        386.96        21.52 o                         
 -11  -2   3        169.09        146.53        46.14 o                         
 -10  -2   3       1195.16       1360.51        63.23 o                         
  -9  -2   3         31.35         29.79        10.76 o                         
  -8  -2   3        906.09        938.43        43.05 o                         
  -7  -2   3       1435.19       1424.63        31.64 o                         
  -6  -2   3         58.00         44.78         4.09 o                         
  -5  -2   3       1701.33       1641.18        42.69 o                         
  -4  -2   3       9821.11       9905.58       162.13 o                         
  -3  -2   3         62.69         41.77         3.95 o                         
  -2  -2   3       2189.01       1963.53        34.93 o                         
  -1  -2   3       2853.63       2732.06        45.91 o                         
   0  -2   3       1346.40       1360.26        27.99 o                         
   1  -2   3         53.23         51.23         4.45 o                         
   2  -2   3       5447.82       5818.47        85.78 o                         
   3  -2   3       1945.07       1846.17        30.40 o                         
   4  -2   3         32.58         33.26         2.98 o                         
   5  -2   3        991.41        903.50        19.47 o                         
   6  -2   3          0.91          1.63         2.24 o                         
   7  -2   3       2101.55       2083.42        38.19 o                         
   8  -2   3        194.50        212.80        13.32 o                         
   9  -2   3        119.32        116.71         9.79 o                         
  10  -2   3        493.11        462.65        40.06 o                         
 -11  -1   3       1080.81       1081.53        39.95 o                         
 -10  -1   3        968.20       1041.38        45.34 o                         
  -9  -1   3          7.90         15.66         7.13 o                         
  -8  -1   3       1413.09       1421.88        38.74 o                         
  -7  -1   3       1017.94       1013.73        22.80 o                         
  -6  -1   3         92.74        108.03        11.60 o                         
  -5  -1   3       3081.39       3124.46        78.02 o                         
  -4  -1   3      11949.09      11708.58       167.58 o                         
  -3  -1   3        101.19         81.19         4.27 o                         
  -2  -1   3      27774.02      26477.81       440.19 o                         
  -1  -1   3         43.48         69.71         5.05 o                         
   0  -1   3        134.17        143.81         5.58 o                         
   1  -1   3         63.18         60.01         3.09 o                         
   2  -1   3       6660.66       6802.60       107.83 o                         
   3  -1   3       5197.04       5417.12        75.87 o                         
   4  -1   3       3785.05       3813.01        51.55 o                         
   5  -1   3        329.33        324.24        11.00 o                         
   6  -1   3        168.21        159.44        12.51 o                         
   7  -1   3        584.83        575.21        24.52 o                         
   8  -1   3        473.27        526.32        25.77 o                         
   9  -1   3         62.39         62.64         6.68 o                         
  10  -1   3       1097.74        973.35       132.91 o                         
 -11   0   3        118.05        113.58        15.54 o                         
 -10   0   3        388.07        403.49        27.34 o                         
  -9   0   3          7.44          9.03         5.81 o                         
  -8   0   3       2719.65       2742.26        65.92 o                         
  -7   0   3       1147.40       1128.71        35.59 o                         
  -6   0   3       3155.07       3026.56        96.87 o                         
  -5   0   3       5941.39       5776.37        90.39 o                         
  -4   0   3       5861.69       5866.20        99.62 o                         
  -3   0   3       1906.87       1881.69        44.02 o                         
  -2   0   3       6832.24       6254.30       124.29 o                         
  -1   0   3       6930.48       6216.57        95.50 o                         
   0   0   3       1499.68       1367.04        28.12 o                         
   1   0   3        395.40        328.27        10.50 o                         
   2   0   3       1276.30       1383.06        35.16 o                         
   3   0   3       7847.48       8445.46        96.54 o                         
   4   0   3       1657.65       1623.27        26.09 o                         
   5   0   3        673.41        620.59        15.94 o                         
   6   0   3        510.60        496.11        21.33 o                         
   7   0   3       2754.86       2766.49        69.60 o                         
   8   0   3         34.13         41.82         7.46 o                         
   9   0   3       1475.98       1556.71        51.60 o                         
  10   0   3        109.44         68.86        11.48 o                         
 -11   1   3        648.84        657.49        30.88 o                         
 -10   1   3        298.35        267.56        15.47 o                         
  -9   1   3       2264.57       2488.43        75.48 o                         
  -8   1   3       1532.66       1579.98        82.94 o                         
  -7   1   3        148.24        142.79        10.17 o                         
  -6   1   3        125.97        102.96         7.29 o                         
  -5   1   3       3762.00       3662.39        60.31 o                         
  -4   1   3         84.95         68.65         4.74 o                         
  -3   1   3         99.77         62.70         6.35 o                         
  -2   1   3       1628.68       1414.09        51.56 o                         
  -1   1   3        108.40         77.27         3.88 o                         
   0   1   3       7223.01       6653.98       105.58 o                         
   1   1   3       3803.52       3577.93        71.67 o                         
   2   1   3          8.96         10.39         1.79 o                         
   3   1   3       3528.42       3674.90        42.59 o                         
   4   1   3       5681.00       5655.92        70.80 o                         
   5   1   3        491.06        453.20        15.27 o                         
   6   1   3        910.62        919.70        31.40 o                         
   7   1   3        454.93        471.24        24.77 o                         
   8   1   3         25.83         23.36         6.03 o                         
   9   1   3        240.95        240.64        16.84 o                         
 -11   2   3        113.65         83.12        13.17 o                         
 -10   2   3        588.51        578.23        28.52 o                         
  -9   2   3        778.03        761.12        41.78 o                         
  -8   2   3        206.81        233.92        15.53 o                         
  -7   2   3        176.04        165.87         7.99 o                         
  -6   2   3       2388.03       2229.24        38.27 o                         
  -5   2   3       1622.63       1497.68        34.67 o                         
  -4   2   3        422.62        390.11        14.10 o                         
  -3   2   3       7885.19       7661.55       183.63 o                         
  -2   2   3       4507.28       4439.72        93.37 o                         
  -1   2   3        467.18        451.50        13.95 o                         
   0   2   3      10835.86      10659.07       249.84 o                         
   1   2   3        357.69        313.87         8.92 o                         
   2   2   3        815.44        817.13        14.99 o                         
   3   2   3       1231.47       1188.18        22.64 o                         
   4   2   3        164.73        183.26         9.67 o                         
   5   2   3       1570.62       1628.75        36.93 o                         
   6   2   3        561.61        549.65        18.91 o                         
   7   2   3        371.79        386.08        19.69 o                         
   8   2   3        104.08        124.45        16.83 o                         
   9   2   3        688.74        651.54        32.14 o                         
 -11   3   3        100.53         90.48        10.87 o                         
 -10   3   3         22.93         22.80         6.46 o                         
  -9   3   3        107.79        124.98        12.46 o                         
  -8   3   3       2476.20       2470.67        46.39 o                         
  -7   3   3       4061.48       4043.31        51.88 o                         
  -6   3   3       3627.54       3526.98        45.64 o                         
  -5   3   3        532.40        551.39        19.68 o                         
  -4   3   3       3345.84       3291.16       106.85 o                         
  -3   3   3       3114.73       3005.38        70.52 o                         
  -2   3   3       1170.29       1271.71        28.24 o                         
  -1   3   3       3544.48       3390.74        95.36 o                         
   0   3   3       6487.53       6298.38       123.94 o                         
   1   3   3          4.32          8.67         2.97 o                         
   2   3   3       2637.41       2734.86        57.35 o                         
   3   3   3       1220.28       1230.50        26.36 o                         
   4   3   3          0.73         -0.26         2.69 o                         
   5   3   3        556.55        582.02        19.67 o                         
   6   3   3       1064.86       1079.85        31.92 o                         
   7   3   3        246.97        234.62        19.61 o                         
   8   3   3        218.71        262.82        22.40 o                         
   9   3   3        551.43        445.86        31.41 o                         
 -11   4   3          0.24          6.45         3.15 o                         
 -10   4   3       1866.88       1858.01        53.35 o                         
  -9   4   3         42.02         47.34         8.39 o                         
  -8   4   3       1248.86       1203.06        43.14 o                         
  -7   4   3       3943.63       4049.75        52.90 o                         
  -6   4   3       2055.11       1975.38        30.98 o                         
  -5   4   3         21.25         21.02         2.84 o                         
  -4   4   3       1460.90       1430.53        43.54 o                         
  -3   4   3       3790.70       3473.82        64.43 o                         
  -2   4   3         29.88         53.85         6.52 o                         
  -1   4   3        819.47        612.51        21.05 o                         
   0   4   3         52.95         73.12         8.70 o                         
   1   4   3         78.28         70.21         7.24 o                         
   2   4   3        506.43        462.49        17.23 o                         
   3   4   3       1372.51       1431.12        33.21 o                         
   4   4   3        128.07        124.11         9.05 o                         
   5   4   3       3905.60       4065.30        76.56 o                         
   6   4   3         63.14         59.30         7.68 o                         
   7   4   3         35.48         35.18         8.39 o                         
   8   4   3        295.74        278.24        19.48 o                         
 -11   5   3        954.48        934.98        58.60 o                         
 -10   5   3        593.71        543.60        24.03 o                         
  -9   5   3         15.17         11.32         4.66 o                         
  -8   5   3         17.54         14.57         4.07 o                         
  -7   5   3       3159.37       3170.61        46.92 o                         
  -6   5   3        348.14        297.06        10.91 o                         
  -5   5   3       4432.88       4179.93        59.01 o                         
  -4   5   3       3235.00       3011.36        40.76 o                         
  -3   5   3       1285.24       1221.97        29.12 o                         
  -2   5   3        100.59        154.92         7.81 o                         
  -1   5   3       2703.97       2571.02        58.83 o                         
   0   5   3        858.64        859.79        26.18 o                         
   1   5   3       2252.94       2292.64        41.15 o                         
   2   5   3       4025.40       4223.87        89.37 o                         
   3   5   3        200.53        216.46        19.23 o                         
   4   5   3        347.36        368.77        17.86 o                         
   5   5   3         25.92         23.02         5.16 o                         
   6   5   3          0.97          6.80         3.79 o                         
   7   5   3         65.78         66.57         8.48 o                         
 -11   6   3        844.03        566.73        37.66 o                         
 -10   6   3       1424.47       1426.73        48.46 o                         
  -9   6   3        464.74        450.20        23.62 o                         
  -8   6   3       2415.90       2404.91        49.27 o                         
  -7   6   3       1725.31       1705.21        33.03 o                         
  -6   6   3        192.95        167.95         8.72 o                         
  -5   6   3       3091.47       3017.16        44.58 o                         
  -4   6   3        267.94        243.30        11.82 o                         
  -3   6   3        240.67        191.74        10.07 o                         
  -2   6   3       1120.11       1086.42        28.03 o                         
  -1   6   3       1446.92       1456.89        36.59 o                         
   0   6   3        197.04        233.09        11.77 o                         
   1   6   3       1911.32       1955.39        37.70 o                         
   2   6   3        249.43        265.70        15.15 o                         
   3   6   3       1668.27       1765.69       101.65 o                         
   4   6   3        868.35        973.23        40.92 o                         
   5   6   3        627.65        676.12        24.60 o                         
   6   6   3         81.68         90.65        10.28 o                         
   7   6   3        585.06        422.45        28.10 o                         
 -10   7   3        166.29        164.60        21.62 o                         
  -9   7   3        514.95        501.03        25.99 o                         
  -8   7   3        293.78        303.20        18.72 o                         
  -7   7   3         55.80         46.84         6.94 o                         
  -6   7   3          7.02         12.47         3.69 o                         
  -5   7   3       2218.61       2036.26        43.90 o                         
  -4   7   3       1517.04       1425.83        41.18 o                         
  -3   7   3        535.57        516.01        21.66 o                         
  -2   7   3       4202.41       4313.38        97.95 o                         
  -1   7   3        194.52        190.78        11.13 o                         
   0   7   3         16.91         18.74         4.22 o                         
   1   7   3       1072.85       1100.46        30.13 o                         
   2   7   3          8.57          8.30         4.69 o                         
   3   7   3       1006.50       1115.05       109.64 o                         
   4   7   3       2031.93       2269.29        81.91 o                         
   5   7   3         72.20         58.04         7.22 o                         
   6   7   3        148.58        136.81        17.40 o                         
  -9   8   3        160.67        167.60        21.41 o                         
  -8   8   3       1012.15        993.96        38.06 o                         
  -7   8   3        582.56        535.05        25.46 o                         
  -6   8   3        513.80        494.90        20.10 o                         
  -5   8   3       1900.51       1825.17        43.40 o                         
  -4   8   3        742.69        701.46        43.99 o                         
  -3   8   3        948.96        964.86        38.11 o                         
  -2   8   3        413.28        419.77        27.72 o                         
  -1   8   3        127.64        130.91        10.33 o                         
   0   8   3        200.82        234.25        13.41 o                         
   1   8   3       2192.55       2424.81        73.07 o                         
   2   8   3        520.67        541.80        21.04 o                         
   3   8   3       1421.65       1555.40        67.34 o                         
   4   8   3        398.18        422.45        21.56 o                         
   5   8   3        148.09        139.29        11.26 o                         
  -7   9   3        457.21        475.53        28.37 o                         
  -6   9   3        674.09        705.15        39.43 o                         
  -5   9   3          5.40          5.33        11.87 o                         
  -4   9   3        311.26        288.84        16.28 o                         
  -3   9   3       1198.90       1232.38        78.59 o                         
  -2   9   3        368.20        384.95        21.57 o                         
  -1   9   3        143.41        157.43        11.54 o                         
   0   9   3        487.62        549.51        23.71 o                         
   1   9   3        145.25        142.38        11.17 o                         
   2   9   3        215.57        212.57        12.49 o                         
   3   9   3        124.29        123.64        10.25 o                         
  -7  10   3        187.98        178.47        13.24 o                         
  -6  10   3        557.89        560.13        30.03 o                         
  -5  10   3         13.61         20.19         9.47 o                         
  -4  10   3       1175.74       1209.77        52.35 o                         
  -3  10   3        892.57        931.99        38.06 o                         
  -2  10   3         28.74         38.17         7.28 o                         
  -1  10   3        507.71        515.88        21.12 o                         
   0  10   3         67.65         64.68         7.00 o                         
   1  10   3         45.28         41.01         9.26 o                         
   2  10   3        321.41        301.50        23.98 o                         
  -4  11   3        539.76        428.81        21.34 o                         
  -3  11   3        119.09        125.10        11.32 o                         
  -2  11   3         22.17         24.58         5.47 o                         
  -1  11   3        225.42        205.82        18.95 o                         
  -2 -13   4        475.57        419.27        27.35 o                         
  -1 -13   4        328.79        330.59        31.99 o                         
   0 -13   4        702.48        718.10        42.73 o                         
   1 -13   4          2.75          5.56         3.39 o                         
   2 -13   4        492.50        500.08        20.98 o                         
   3 -13   4         52.76         56.66         7.63 o                         
   4 -13   4        936.02        910.03        68.80 o                         
   5 -13   4         20.58         17.73         3.91 o                         
  -4 -12   4        662.53        491.61        31.53 o                         
  -3 -12   4        629.98        649.71        24.32 o                         
  -2 -12   4         75.42         66.64         6.88 o                         
  -1 -12   4        235.11        248.16        16.08 o                         
   0 -12   4         97.23         96.14        10.35 o                         
   1 -12   4        160.78        172.45        15.71 o                         
   2 -12   4         35.26         43.44         7.58 o                         
   3 -12   4       1652.37       1691.75        45.27 o                         
   4 -12   4        224.10        230.85        15.71 o                         
   5 -12   4       1159.59       1156.64        37.57 o                         
   6 -12   4         66.37         62.63         8.23 o                         
  -5 -11   4        276.65        251.74        21.91 o                         
  -4 -11   4        655.10        682.88        24.23 o                         
  -3 -11   4        402.70        425.14        23.33 o                         
  -2 -11   4         56.30         61.63         7.98 o                         
  -1 -11   4        770.12        802.35        30.32 o                         
   0 -11   4        492.88        478.49        20.14 o                         
   1 -11   4        312.59        308.01        21.05 o                         
   2 -11   4       1114.69       1184.38        56.58 o                         
   3 -11   4        238.78        249.01        19.03 o                         
   4 -11   4         22.96         28.66         5.06 o                         
   5 -11   4        585.44        571.97        22.38 o                         
   6 -11   4         71.36         76.85         6.70 o                         
   7 -11   4        125.01        112.08         9.67 o                         
  -6 -10   4         76.00         82.63        10.06 o                         
  -5 -10   4        624.02        635.72        24.66 o                         
  -4 -10   4        571.91        595.52        35.38 o                         
  -3 -10   4       1368.81       1431.57        44.47 o                         
  -2 -10   4       1072.68       1124.30        52.36 o                         
  -1 -10   4       1672.35       1754.93        33.40 o                         
   0 -10   4          1.88          6.53         3.35 o                         
   1 -10   4       1271.79       1213.67        39.12 o                         
   2 -10   4        262.01        259.72        13.21 o                         
   3 -10   4         78.67         65.58         6.91 o                         
   4 -10   4        847.96        805.79        38.25 o                         
   5 -10   4       1059.47       1184.52        46.81 o                         
   6 -10   4          3.36          6.61         3.99 o                         
   7 -10   4       1192.40       1311.73        39.67 o                         
   8 -10   4        309.80        303.52        16.24 o                         
  -7  -9   4        347.24        347.24        17.48 o                         
  -6  -9   4         16.46         14.45         4.47 o                         
  -5  -9   4        109.14        143.60        12.70 o                         
  -4  -9   4       2061.35       2254.75       116.09 o                         
  -3  -9   4         11.32          4.21         3.37 o                         
  -2  -9   4       3243.28       3373.04        67.83 o                         
  -1  -9   4        301.41        322.38        15.55 o                         
   0  -9   4       1260.66       1214.72        27.88 o                         
   1  -9   4        229.75        223.85        11.00 o                         
   2  -9   4        512.02        534.87        17.86 o                         
   3  -9   4        116.90        126.61         8.37 o                         
   4  -9   4       4960.58       5106.38        71.85 o                         
   5  -9   4        614.43        601.05        20.49 o                         
   6  -9   4         74.41         71.15         8.67 o                         
   7  -9   4        407.85        407.50        17.64 o                         
   8  -9   4        357.18        375.23        14.61 o                         
   9  -9   4        101.06         99.38        10.58 o                         
  -8  -8   4        795.27        704.38        30.86 o                         
  -7  -8   4        181.71        189.49        12.94 o                         
  -6  -8   4        429.62        515.80        24.93 o                         
  -5  -8   4       2017.30       2243.45        62.30 o                         
  -4  -8   4         60.43         58.05         6.81 o                         
  -3  -8   4        839.73        836.24        36.15 o                         
  -2  -8   4       1542.65       1566.68        36.38 o                         
  -1  -8   4        544.58        547.51        16.17 o                         
   0  -8   4         78.91         93.92         7.93 o                         
   1  -8   4       3682.73       3560.23        59.31 o                         
   2  -8   4         45.07         41.02         4.73 o                         
   3  -8   4        997.81        971.45        26.51 o                         
   4  -8   4       1221.18       1211.71        28.48 o                         
   5  -8   4         15.46         14.32         3.04 o                         
   6  -8   4        111.93         98.60         8.82 o                         
   7  -8   4       2115.15       2229.61        50.00 o                         
   8  -8   4          1.91          4.00         3.51 o                         
   9  -8   4       1016.93       1063.69        39.35 o                         
  -9  -7   4        398.06        371.81        22.21 o                         
  -8  -7   4        891.97        890.47        36.39 o                         
  -7  -7   4        146.50        147.73        12.73 o                         
  -6  -7   4       1352.54       1408.13        46.34 o                         
  -5  -7   4        320.75        352.30        16.46 o                         
  -4  -7   4         24.18         23.36         6.68 o                         
  -3  -7   4       1690.13       1656.18        48.58 o                         
  -2  -7   4       1677.58       1754.08        33.60 o                         
  -1  -7   4        541.50        577.15        17.69 o                         
   0  -7   4       4130.06       3800.85        64.39 o                         
   1  -7   4       1419.90       1465.21        33.18 o                         
   2  -7   4        102.63         80.87         5.22 o                         
   3  -7   4       3135.84       3184.15        45.29 o                         
   4  -7   4        628.83        639.81        15.29 o                         
   5  -7   4          1.90         11.22         2.93 o                         
   6  -7   4       3462.21       3618.54        50.66 o                         
   7  -7   4        764.99        768.81        28.79 o                         
   8  -7   4         17.29         16.75         4.22 o                         
   9  -7   4         42.94         49.80         6.28 o                         
  10  -7   4        112.10         84.87        12.73 o                         
 -10  -6   4        479.87        275.98        23.80 o                         
  -9  -6   4        633.52        586.13        34.36 o                         
  -8  -6   4         44.87         40.92         7.30 o                         
  -7  -6   4        408.21        378.18        23.19 o                         
  -6  -6   4       2404.11       2483.76        51.16 o                         
  -5  -6   4        698.95        650.85        26.08 o                         
  -4  -6   4        126.60        110.57         8.47 o                         
  -3  -6   4       3340.69       3376.14        58.34 o                         
  -2  -6   4       3592.10       3551.92        84.77 o                         
  -1  -6   4       1139.89       1039.11        23.28 o                         
   0  -6   4        170.02        118.11         7.30 o                         
   1  -6   4       1688.21       1776.81        27.49 o                         
   2  -6   4        969.25        981.50        18.03 o                         
   3  -6   4       4390.94       4557.77        60.66 o                         
   4  -6   4        496.86        493.97        12.06 o                         
   5  -6   4       2794.98       2985.51        40.57 o                         
   6  -6   4       2118.76       2186.12        38.31 o                         
   7  -6   4          1.32          3.35         3.24 o                         
   8  -6   4         45.40         43.10         5.89 o                         
   9  -6   4        731.31        754.51        25.84 o                         
  10  -6   4         59.40         53.63         7.02 o                         
 -10  -5   4        343.02        349.03        32.37 o                         
  -9  -5   4        511.48        526.83        28.12 o                         
  -8  -5   4         26.36         24.82         7.87 o                         
  -7  -5   4        154.54        152.83        11.57 o                         
  -6  -5   4       3074.45       3119.24        58.66 o                         
  -5  -5   4        391.80        372.50        15.60 o                         
  -4  -5   4       3249.93       3168.14        65.79 o                         
  -3  -5   4        703.19        707.81        22.72 o                         
  -2  -5   4         75.16         81.95         5.09 o                         
  -1  -5   4       1094.46       1033.27        18.27 o                         
   0  -5   4       7194.98       6948.32        91.39 o                         
   1  -5   4         92.97        108.01         4.91 o                         
   2  -5   4       9028.59       9442.48       115.07 o                         
   3  -5   4       1469.75       1508.66        22.67 o                         
   4  -5   4        217.29        196.95         7.22 o                         
   5  -5   4        161.78        167.44         7.42 o                         
   6  -5   4         22.66         26.32         3.33 o                         
   7  -5   4        371.83        356.39        12.69 o                         
   8  -5   4        304.45        307.13        15.66 o                         
   9  -5   4        596.10        607.28        23.00 o                         
  10  -5   4         55.40         59.52        12.89 o                         
 -10  -4   4       2128.68       2232.52        80.38 o                         
  -9  -4   4       1242.87       1214.11        50.61 o                         
  -8  -4   4       1973.30       2042.44        71.20 o                         
  -7  -4   4       1627.10       1595.13        50.63 o                         
  -6  -4   4       1710.86       1652.91        34.55 o                         
  -5  -4   4         78.13         61.84         6.58 o                         
  -4  -4   4       7309.73       7196.56       123.18 o                         
  -3  -4   4       1281.29       1154.41        25.68 o                         
  -2  -4   4        936.06        885.65        15.71 o                         
  -1  -4   4       3663.52       3523.83        51.95 o                         
   0  -4   4       1063.67       1152.15        37.42 o                         
   1  -4   4       3212.18       3343.39        47.36 o                         
   2  -4   4        169.37        267.12        10.05 o                         
   3  -4   4        428.58        447.23        12.35 o                         
   4  -4   4       1624.70       1824.27        27.21 o                         
   5  -4   4       5291.61       5614.08        72.73 o                         
   6  -4   4       1021.88       1033.37        20.74 o                         
   7  -4   4       1937.69       2000.26        38.01 o                         
   8  -4   4        519.65        536.39        26.71 o                         
   9  -4   4         18.00         22.17         6.58 o                         
  10  -4   4         50.79         44.19         9.35 o                         
 -11  -3   4        615.24        636.21        35.77 o                         
 -10  -3   4       1199.88       1337.24        61.66 o                         
  -9  -3   4        142.93        135.52        14.03 o                         
  -8  -3   4        204.31        186.10        14.55 o                         
  -7  -3   4        790.07        841.23        25.82 o                         
  -6  -3   4       1737.14       1797.64        41.98 o                         
  -5  -3   4       9232.33       9076.01       169.09 o                         
  -4  -3   4       3771.78       3458.29        67.22 o                         
  -3  -3   4          8.84          6.16         2.28 o                         
  -2  -3   4       3714.36       3696.66        62.41 o                         
  -1  -3   4       2233.60       2151.23        30.90 o                         
   0  -3   4       3615.08       3751.00        63.27 o                         
   1  -3   4       4531.89       4840.39        63.62 o                         
   2  -3   4       7630.50       7609.87        91.83 o                         
   3  -3   4        175.24        208.73         6.73 o                         
   4  -3   4      15600.40      16497.20       165.84 o                         
   5  -3   4        795.35        831.92        16.87 o                         
   6  -3   4        301.49        298.31        11.00 o                         
   7  -3   4        287.71        306.83        14.07 o                         
   8  -3   4        122.06        136.65        15.46 o                         
   9  -3   4          0.82          1.35         5.10 o                         
  10  -3   4        608.51        489.55       121.10 o                         
 -11  -2   4        496.95        533.14        44.59 o                         
 -10  -2   4        857.86        942.11        72.19 o                         
  -9  -2   4         66.96         67.04        10.91 o                         
  -8  -2   4       1035.82       1141.25        53.80 o                         
  -7  -2   4       3149.62       3250.35        80.81 o                         
  -6  -2   4        312.09        290.78        13.93 o                         
  -5  -2   4        983.13        954.46        26.79 o                         
  -4  -2   4       2540.84       2494.00        43.07 o                         
  -3  -2   4        765.68        799.64        18.20 o                         
  -2  -2   4        323.24        235.86         9.56 o                         
  -1  -2   4       2419.53       2317.37        38.45 o                         
   0  -2   4       2859.59       2880.14        44.00 o                         
   1  -2   4       4631.53       4638.38        75.36 o                         
   2  -2   4        670.17        682.45        22.58 o                         
   3  -2   4       1383.47       1414.41        22.08 o                         
   4  -2   4      11344.82      11847.35       196.88 o                         
   5  -2   4       2759.37       2878.91        51.26 o                         
   6  -2   4          5.46          4.26         2.73 o                         
   7  -2   4        866.58        909.73        34.89 o                         
   8  -2   4        422.40        419.20        22.17 o                         
   9  -2   4         82.96         88.37         9.28 o                         
  10  -2   4        746.71        659.02        30.15 o                         
 -11  -1   4        418.93        421.18        45.77 o                         
 -10  -1   4        116.72        120.35        25.31 o                         
  -9  -1   4       1125.33       1146.37        63.12 o                         
  -8  -1   4       2888.04       2998.48        78.51 o                         
  -7  -1   4        764.29        761.47        21.19 o                         
  -6  -1   4        558.64        524.11        16.59 o                         
  -5  -1   4        170.85        123.13         8.71 o                         
  -4  -1   4       1437.53       1406.06        28.54 o                         
  -3  -1   4      13673.89      13233.43       437.32 o                         
  -2  -1   4       7570.38       7004.45       121.73 o                         
  -1  -1   4       1580.48       1607.29        28.45 o                         
   0  -1   4         55.94         70.16         5.24 o                         
   1  -1   4        917.68        824.39        31.16 o                         
   2  -1   4        285.27        281.68        12.08 o                         
   3  -1   4       1927.02       1910.72        33.16 o                         
   4  -1   4       4691.37       4862.33        64.98 o                         
   5  -1   4        488.56        508.59        14.52 o                         
   6  -1   4       2053.63       2101.83        38.61 o                         
   7  -1   4         63.86         56.95         7.85 o                         
   8  -1   4        166.19        161.67        15.82 o                         
   9  -1   4        151.34        147.22        12.35 o                         
 -11   0   4        321.19        339.00        46.34 o                         
 -10   0   4        158.18        129.46        28.03 o                         
  -9   0   4       1037.85       1043.45        42.43 o                         
  -8   0   4       1083.70       1101.43        31.90 o                         
  -7   0   4        302.42        312.91        12.50 o                         
  -6   0   4       1379.05       1309.06        27.95 o                         
  -5   0   4       3978.50       3764.85        68.39 o                         
  -4   0   4       1093.05       1005.39        22.41 o                         
  -3   0   4      15439.97      14510.04       393.19 o                         
  -2   0   4         88.21         78.35         4.39 o                         
  -1   0   4       2062.25       2076.15        65.95 o                         
   0   0   4       1327.95       1348.78        29.66 o                         
   1   0   4       6382.67       6513.01       117.65 o                         
   2   0   4       2119.08       2098.42        41.58 o                         
   3   0   4      10095.97      10126.47       129.43 o                         
   4   0   4        234.37        255.32         9.42 o                         
   5   0   4        180.56        170.34         7.65 o                         
   6   0   4        129.90        136.01         8.64 o                         
   7   0   4        731.43        815.10        46.60 o                         
   8   0   4          4.95          0.21         4.38 o                         
   9   0   4        138.15        160.25        15.49 o                         
 -11   1   4         36.82         35.09        12.68 o                         
 -10   1   4         76.19         72.64        19.12 o                         
  -9   1   4       1135.94       1230.26        34.71 o                         
  -8   1   4       1243.11       1269.01        30.09 o                         
  -7   1   4       1158.23       1149.94        27.25 o                         
  -6   1   4       6226.83       6200.73        83.83 o                         
  -5   1   4       1026.97        990.41        28.78 o                         
  -4   1   4       2886.86       2700.53        80.42 o                         
  -3   1   4       5144.05       4894.98       127.52 o                         
  -2   1   4       1964.61       1549.44        34.88 o                         
  -1   1   4       3153.68       2994.40        62.11 o                         
   0   1   4       2466.69       2318.83        42.97 o                         
   1   1   4        156.42        159.06         7.50 o                         
   2   1   4        146.21        114.87         5.38 o                         
   3   1   4       1491.43       1543.69        25.63 o                         
   4   1   4        328.44        317.44        10.65 o                         
   5   1   4        373.57        351.27        12.32 o                         
   6   1   4       4112.59       4298.02        75.34 o                         
   7   1   4         22.77         13.64         7.25 o                         
   8   1   4        592.57        593.78        34.83 o                         
   9   1   4        158.55        143.17        13.29 o                         
 -11   2   4          9.29          7.12         5.73 o                         
 -10   2   4        474.93        520.99        27.83 o                         
  -9   2   4       2932.48       3202.46        63.89 o                         
  -8   2   4         12.59          9.48         4.72 o                         
  -7   2   4       1012.09       1002.76        26.46 o                         
  -6   2   4       1072.82       1008.14        20.48 o                         
  -5   2   4        816.02        785.99        29.48 o                         
  -4   2   4       2165.14       1999.23        65.05 o                         
  -3   2   4       4260.53       4041.32        76.73 o                         
  -2   2   4       1097.10       1001.11        37.52 o                         
  -1   2   4        586.15        428.92        18.50 o                         
   0   2   4       1622.62       1631.40        34.71 o                         
   1   2   4         13.60         21.70         3.08 o                         
   2   2   4       3580.61       3705.75        77.34 o                         
   3   2   4       3041.85       3125.94        49.30 o                         
   4   2   4        139.02        137.33         8.16 o                         
   5   2   4       2101.30       2171.01        38.84 o                         
   6   2   4         51.32         57.37         8.21 o                         
   7   2   4        248.15        259.26        19.44 o                         
   8   2   4        134.52        125.44        15.25 o                         
 -11   3   4        963.99        919.14        43.26 o                         
 -10   3   4       1947.01       2044.69        59.09 o                         
  -9   3   4         23.12         21.42         5.20 o                         
  -8   3   4         20.18         27.68         4.62 o                         
  -7   3   4       1742.59       1780.40        31.22 o                         
  -6   3   4        926.06        859.07        18.56 o                         
  -5   3   4        161.71        130.08         7.07 o                         
  -4   3   4       9231.50       9026.92       191.65 o                         
  -3   3   4       1649.83       1593.67        39.98 o                         
  -2   3   4       2826.30       2678.94        50.56 o                         
  -1   3   4         75.22         60.53         6.87 o                         
   0   3   4        267.68        274.22        11.96 o                         
   1   3   4       1422.29       1549.60        34.99 o                         
   2   3   4       3786.31       4061.18        70.37 o                         
   3   3   4        201.69        201.54         9.97 o                         
   4   3   4       2470.64       2528.14        43.59 o                         
   5   3   4        821.52        848.59        22.41 o                         
   6   3   4          5.56          4.51         3.87 o                         
   7   3   4        134.39        131.93        16.52 o                         
   8   3   4        574.51        549.89        28.90 o                         
 -11   4   4        695.57        611.12        30.75 o                         
 -10   4   4        990.83        996.98        43.26 o                         
  -9   4   4        409.08        447.90        21.57 o                         
  -8   4   4         83.13         94.57         7.32 o                         
  -7   4   4       3711.09       3666.80        52.05 o                         
  -6   4   4         92.08         91.59         6.07 o                         
  -5   4   4       2647.41       2470.44        37.08 o                         
  -4   4   4       1044.72        940.67        22.43 o                         
  -3   4   4         10.75         11.39         2.77 o                         
  -2   4   4       1212.26       1151.80        55.63 o                         
  -1   4   4       6499.39       6574.52       118.34 o                         
   0   4   4        341.71        361.14        15.43 o                         
   1   4   4       3564.28       3570.09        85.00 o                         
   2   4   4       1444.03       1552.98        37.30 o                         
   3   4   4         85.08         81.82         7.41 o                         
   4   4   4        479.92        503.47        18.35 o                         
   5   4   4        996.36       1023.98        76.06 o                         
   6   4   4         68.75         76.03         8.44 o                         
   7   4   4        584.00        585.19        31.62 o                         
 -11   5   4       1817.07       1655.06        81.95 o                         
 -10   5   4        993.87        960.46        45.67 o                         
  -9   5   4        502.47        487.86        24.31 o                         
  -8   5   4         80.67         85.94         7.73 o                         
  -7   5   4         91.35         84.10         6.55 o                         
  -6   5   4        122.34        125.48         7.43 o                         
  -5   5   4       1800.62       1696.64        28.70 o                         
  -4   5   4       1183.73       1091.34        26.44 o                         
  -3   5   4         14.62         12.70         4.22 o                         
  -2   5   4       4041.35       3986.78        67.91 o                         
  -1   5   4        185.31        167.97        11.84 o                         
   0   5   4        702.08        638.26        20.49 o                         
   1   5   4        475.89        518.65        18.85 o                         
   2   5   4       1115.68       1134.05        29.54 o                         
   3   5   4         76.22         80.55         8.96 o                         
   4   5   4       1985.25       2257.38        51.56 o                         
   5   5   4        396.70        413.26        23.97 o                         
   6   5   4         87.56         99.82        18.64 o                         
   7   5   4        207.34        219.64        20.94 o                         
 -10   6   4         46.10         49.74        14.35 o                         
  -9   6   4         61.52         73.97        10.80 o                         
  -8   6   4        203.58        201.06        13.12 o                         
  -7   6   4        235.08        215.92        12.07 o                         
  -6   6   4       1283.60       1194.88        27.04 o                         
  -5   6   4       2503.61       2308.51        45.79 o                         
  -4   6   4         82.67         58.77         7.83 o                         
  -3   6   4       3415.55       3292.72        81.68 o                         
  -2   6   4       1167.12       1135.58        33.96 o                         
  -1   6   4         12.99         12.02         3.69 o                         
   0   6   4        451.41        441.94        17.20 o                         
   1   6   4        261.45        268.28        14.40 o                         
   2   6   4        421.88        444.50        16.38 o                         
   3   6   4       1630.14       1755.87        76.07 o                         
   4   6   4         53.57         75.96         8.33 o                         
   5   6   4        125.25        125.74        11.72 o                         
   6   6   4         40.94         35.88         6.52 o                         
 -10   7   4          5.71         13.95         6.85 o                         
  -9   7   4       2204.10       2273.89       114.06 o                         
  -8   7   4       1479.55       1504.55        61.09 o                         
  -7   7   4        455.71        452.46        21.27 o                         
  -6   7   4       1843.50       1748.03        37.82 o                         
  -5   7   4        148.46        139.85        11.32 o                         
  -4   7   4        724.77        604.47        26.25 o                         
  -3   7   4        564.06        484.73        22.61 o                         
  -2   7   4       1282.83       1246.01        32.43 o                         
  -1   7   4          7.78         12.06         4.28 o                         
   0   7   4       1367.91       1502.44        41.58 o                         
   1   7   4        367.33        386.61        18.50 o                         
   2   7   4        344.90        357.75        15.19 o                         
   3   7   4        789.30        856.46        28.42 o                         
   4   7   4         29.77         36.22         5.46 o                         
   5   7   4         42.43         42.08         7.08 o                         
  -9   8   4        784.59        617.32        38.60 o                         
  -8   8   4        184.09        157.64        15.36 o                         
  -7   8   4          9.24         10.55         5.25 o                         
  -6   8   4        162.68        156.77        11.39 o                         
  -5   8   4       1575.53       1496.46        46.07 o                         
  -4   8   4       1068.44        971.20        43.42 o                         
  -3   8   4       2261.15       2433.42        76.67 o                         
  -2   8   4        136.60        117.09        12.55 o                         
  -1   8   4        919.40        982.31        34.79 o                         
   0   8   4       1223.42       1299.68        41.19 o                         
   1   8   4         60.64         75.38         6.43 o                         
   2   8   4         71.21         75.78         6.12 o                         
   3   8   4        453.19        476.12        18.91 o                         
   4   8   4          0.77          2.52         3.93 o                         
  -7   9   4        759.39        717.66        46.47 o                         
  -6   9   4        757.12        794.08        52.69 o                         
  -5   9   4         15.02         13.81         5.32 o                         
  -4   9   4       1303.28       1332.02        36.51 o                         
  -3   9   4         14.56         17.40         5.73 o                         
  -2   9   4         51.90         63.64         8.43 o                         
  -1   9   4        192.74        209.78        14.15 o                         
   0   9   4        686.24        725.70        26.03 o                         
   1   9   4         35.93         43.18         5.09 o                         
   2   9   4        907.32        931.98        48.99 o                         
  -6  10   4         11.66         26.27         8.12 o                         
  -5  10   4        222.18        251.97        39.48 o                         
  -4  10   4        397.32        414.95        25.66 o                         
  -3  10   4        528.80        529.11        22.58 o                         
  -2  10   4        332.91        340.36        15.20 o                         
  -1  10   4        491.69        519.18        19.63 o                         
   0  10   4         54.20         45.09        10.62 o                         
  -2 -13   5         22.40         28.73         7.22 o                         
  -1 -13   5        167.03        162.51        18.29 o                         
   0 -13   5        711.18        712.86        32.00 o                         
   1 -13   5         54.05         71.44         9.84 o                         
   2 -13   5       2460.25       2624.07        79.63 o                         
   3 -13   5        430.51        436.23        16.41 o                         
   4 -13   5        559.66        521.33        34.00 o                         
  -4 -12   5        314.15        313.70        40.55 o                         
  -3 -12   5        368.14        379.44        16.31 o                         
  -2 -12   5        116.67        134.36         9.07 o                         
  -1 -12   5       2015.87       2100.24        53.85 o                         
   0 -12   5         17.53         18.01         5.19 o                         
   1 -12   5       1276.54       1291.40        50.07 o                         
   2 -12   5         83.20         90.15        10.69 o                         
   3 -12   5        224.51        228.47        14.31 o                         
   4 -12   5         24.35         40.80         6.24 o                         
   5 -12   5       2904.58       2983.14        75.16 o                         
   6 -12   5        638.34        590.19        36.16 o                         
  -6 -11   5          3.21          2.15         3.76 o                         
  -5 -11   5        348.74        377.90        15.96 o                         
  -4 -11   5        784.23        897.54        48.20 o                         
  -3 -11   5        221.69        200.55        13.97 o                         
  -2 -11   5        642.59        664.95        31.38 o                         
  -1 -11   5        627.01        607.97        36.48 o                         
   0 -11   5         58.86         61.51         6.62 o                         
   1 -11   5        130.59        127.65        16.90 o                         
   2 -11   5        878.15        954.89       120.58 o                         
   3 -11   5         75.03         89.43        19.16 o                         
   4 -11   5        828.02        833.59        25.59 o                         
   5 -11   5       3261.82       3365.31        62.63 o                         
   6 -11   5        296.89        316.59        13.15 o                         
   7 -11   5        151.45        149.06        10.30 o                         
  -7 -10   5        415.53        350.66        14.33 o                         
  -6 -10   5         38.74         49.12         6.12 o                         
  -5 -10   5       1022.44       1155.37        36.46 o                         
  -4 -10   5          5.23          6.13         5.49 o                         
  -3 -10   5        402.85        389.05        24.89 o                         
  -2 -10   5       1023.34       1012.57        51.83 o                         
  -1 -10   5         71.45         61.01         5.84 o                         
   0 -10   5        157.42        166.58        11.30 o                         
   1 -10   5       2536.80       2524.96        53.62 o                         
   2 -10   5         74.25         68.62         6.63 o                         
   3 -10   5       1197.68       1266.44        28.22 o                         
   4 -10   5       1037.49       1050.98        33.24 o                         
   5 -10   5        796.06        791.12        24.22 o                         
   6 -10   5          8.24         11.57         4.14 o                         
   7 -10   5        425.70        440.38        17.38 o                         
   8 -10   5        113.09        121.96        11.92 o                         
  -7  -9   5          6.40          9.58         3.51 o                         
  -6  -9   5        874.58        926.48        32.56 o                         
  -5  -9   5        237.60        273.23        21.03 o                         
  -4  -9   5         57.52         53.10        12.24 o                         
  -3  -9   5       1165.42       1241.87        63.20 o                         
  -2  -9   5       3460.57       3527.78        69.41 o                         
  -1  -9   5         51.16         37.45         6.26 o                         
   0  -9   5       1635.14       1631.16        37.61 o                         
   1  -9   5        506.17        447.23        13.26 o                         
   2  -9   5        124.95        140.68         9.12 o                         
   3  -9   5        755.14        758.06        21.28 o                         
   4  -9   5        721.90        717.23        21.42 o                         
   5  -9   5         22.15         22.17         4.68 o                         
   6  -9   5        842.67        911.43        28.61 o                         
   7  -9   5        987.10       1002.85        27.53 o                         
   8  -9   5       1076.79       1020.21        33.59 o                         
   9  -9   5        404.76        326.75        25.31 o                         
  -8  -8   5         14.02         13.76         3.50 o                         
  -7  -8   5          3.54          3.89         3.99 o                         
  -6  -8   5        218.63        231.96        19.82 o                         
  -5  -8   5       1196.04       1224.23        42.98 o                         
  -4  -8   5        481.26        476.51        21.01 o                         
  -3  -8   5       3080.56       3237.05        65.57 o                         
  -2  -8   5       1120.55       1046.81        29.50 o                         
  -1  -8   5        594.11        561.47        16.59 o                         
   0  -8   5        899.12        855.66        24.52 o                         
   1  -8   5        612.54        570.45        15.39 o                         
   2  -8   5         41.45         50.31         4.78 o                         
   3  -8   5       5173.54       5319.64        71.71 o                         
   4  -8   5        187.79        170.82         8.70 o                         
   5  -8   5        696.38        695.23        18.47 o                         
   6  -8   5        462.30        461.28        18.44 o                         
   7  -8   5        145.62        141.64        10.24 o                         
   8  -8   5         17.49         13.25         4.79 o                         
   9  -8   5        221.70        226.14        12.95 o                         
  -9  -7   5        293.79        274.56        53.66 o                         
  -8  -7   5        181.46        188.26        14.61 o                         
  -7  -7   5        834.31        852.36        50.21 o                         
  -6  -7   5       1459.93       1490.44        44.11 o                         
  -5  -7   5        411.57        389.09        17.32 o                         
  -4  -7   5        835.80        813.41        26.95 o                         
  -3  -7   5       4073.05       4071.68        92.66 o                         
  -2  -7   5         83.64         75.65         6.25 o                         
  -1  -7   5       1952.70       1870.33        40.52 o                         
   0  -7   5        513.20        442.92        13.70 o                         
   1  -7   5        385.62        399.43        11.33 o                         
   2  -7   5       2523.28       2584.50        34.42 o                         
   3  -7   5        306.66        331.98        11.57 o                         
   4  -7   5          4.79          5.96         2.22 o                         
   5  -7   5        774.08        758.25        17.59 o                         
   6  -7   5       1116.45       1142.71        24.48 o                         
   7  -7   5        174.72        165.81        12.15 o                         
   8  -7   5       1612.51       1694.93        39.42 o                         
   9  -7   5        140.61        155.06        10.65 o                         
 -10  -6   5        593.19        439.86        41.39 o                         
  -9  -6   5       1555.45       1490.56        50.02 o                         
  -8  -6   5        270.25        301.29        21.85 o                         
  -7  -6   5       2239.94       2187.30        60.54 o                         
  -6  -6   5         29.89         31.90         5.89 o                         
  -5  -6   5          2.70          4.56         3.46 o                         
  -4  -6   5       3289.24       3127.84        61.61 o                         
  -3  -6   5       2258.64       2310.82        44.47 o                         
  -2  -6   5        964.85        912.90        22.32 o                         
  -1  -6   5       7317.01       7349.39        84.67 o                         
   0  -6   5         36.98         58.30         4.30 o                         
   1  -6   5        829.29        830.41        15.48 o                         
   2  -6   5       4388.01       4816.31        55.23 o                         
   3  -6   5       3774.19       4096.52        53.46 o                         
   4  -6   5         22.58         24.12         2.75 o                         
   5  -6   5       1062.63       1131.86        26.40 o                         
   6  -6   5        352.81        339.79        13.69 o                         
   7  -6   5        639.23        631.61        23.48 o                         
   8  -6   5       1203.37       1248.40        30.38 o                         
   9  -6   5         33.16         45.97         5.57 o                         
 -10  -5   5       1794.34       1649.95        64.26 o                         
  -9  -5   5        322.28        336.60        23.56 o                         
  -8  -5   5        413.14        393.02        26.99 o                         
  -7  -5   5        298.23        278.30        16.84 o                         
  -6  -5   5        390.20        364.96        17.54 o                         
  -5  -5   5        676.91        615.05        21.89 o                         
  -4  -5   5       6191.06       5852.69       114.81 o                         
  -3  -5   5       1718.23       1693.68        36.53 o                         
  -2  -5   5       3068.12       3008.11        40.26 o                         
  -1  -5   5       4321.44       4421.08        55.57 o                         
   0  -5   5          2.84          8.71         1.87 o                         
   1  -5   5         21.39         24.23         2.59 o                         
   2  -5   5       3808.93       4142.40        51.44 o                         
   3  -5   5       2206.99       2377.11        33.91 o                         
   4  -5   5       3307.67       3411.96        46.87 o                         
   5  -5   5       4031.09       4335.17        73.24 o                         
   6  -5   5        194.49        189.15        10.07 o                         
   7  -5   5        664.70        717.75        27.73 o                         
   8  -5   5        925.13        991.31        32.37 o                         
   9  -5   5         41.22         45.64         6.39 o                         
 -11  -4   5        438.71        330.87        27.13 o                         
 -10  -4   5        391.18        377.35        23.06 o                         
  -9  -4   5         17.98         13.10         6.08 o                         
  -8  -4   5        320.71        332.60        25.12 o                         
  -7  -4   5        353.74        364.99        24.04 o                         
  -6  -4   5        158.90        155.41         9.02 o                         
  -5  -4   5       5578.51       5660.04        81.92 o                         
  -4  -4   5        295.73        288.48        13.75 o                         
  -3  -4   5         20.85         21.43         3.81 o                         
  -2  -4   5       1177.50       1253.04        21.69 o                         
  -1  -4   5       8623.14       8714.48       104.24 o                         
   0  -4   5         17.23         18.00         2.77 o                         
   1  -4   5       6429.12       6396.36        75.57 o                         
   2  -4   5         77.52         81.07         4.54 o                         
   3  -4   5        493.81        507.60        11.51 o                         
   4  -4   5       1163.18       1245.77        19.45 o                         
   5  -4   5       1753.88       1860.71        34.57 o                         
   6  -4   5        221.70        225.58         9.88 o                         
   7  -4   5        320.27        319.39        15.17 o                         
   8  -4   5        265.58        296.02        15.31 o                         
   9  -4   5        106.91         94.90         7.50 o                         
 -11  -3   5       1390.35       1339.68        42.10 o                         
 -10  -3   5        416.88        409.05        32.92 o                         
  -9  -3   5       1032.79       1150.09        50.53 o                         
  -8  -3   5       2937.34       3116.49        94.37 o                         
  -7  -3   5         30.98         29.26         5.17 o                         
  -6  -3   5       1757.09       1776.73        36.14 o                         
  -5  -3   5       1303.63       1191.55        35.50 o                         
  -4  -3   5       1211.56       1136.64        28.13 o                         
  -3  -3   5        224.32        196.49         9.21 o                         
  -2  -3   5      11728.19      11790.87       195.07 o                         
  -1  -3   5        139.65        139.94         5.21 o                         
   0  -3   5       9019.68       9199.52       121.51 o                         
   1  -3   5        667.58        695.65        13.08 o                         
   2  -3   5         38.15         31.35         2.61 o                         
   3  -3   5         63.94         87.84         4.55 o                         
   4  -3   5       3616.03       3741.58        48.42 o                         
   5  -3   5        577.31        557.32        17.61 o                         
   6  -3   5       1503.46       1545.46        31.85 o                         
   7  -3   5        140.42        140.66         9.91 o                         
   8  -3   5          1.00          0.68         3.55 o                         
   9  -3   5        206.00        203.50        13.20 o                         
 -11  -2   5       1697.03       1635.62        51.38 o                         
 -10  -2   5          7.23          3.37         7.23 o                         
  -9  -2   5        766.68        809.53        42.33 o                         
  -8  -2   5        430.23        439.70        21.24 o                         
  -7  -2   5        233.90        230.70        14.12 o                         
  -6  -2   5        694.41        687.50        18.77 o                         
  -5  -2   5       4098.83       3982.74        84.31 o                         
  -4  -2   5         11.95         18.90         3.23 o                         
  -3  -2   5      14055.58      14046.45       280.50 o                         
  -2  -2   5      13643.77      13855.68       264.78 o                         
  -1  -2   5        599.77        618.81        16.05 o                         
   0  -2   5       6818.11       6762.15        87.86 o                         
   1  -2   5       4563.81       4687.15        62.15 o                         
   2  -2   5         86.46         90.52         4.47 o                         
   3  -2   5         56.21         51.49         3.50 o                         
   4  -2   5       3713.58       3799.32        57.51 o                         
   5  -2   5       3155.19       3408.28        53.25 o                         
   6  -2   5        356.60        361.19        14.39 o                         
   7  -2   5        180.90        170.64        13.22 o                         
   8  -2   5         28.49         33.63         5.94 o                         
   9  -2   5        558.03        475.55        38.70 o                         
 -11  -1   5        618.77        517.00        45.57 o                         
 -10  -1   5         23.60         54.61        39.95 o                         
  -9  -1   5        854.18        935.00        45.18 o                         
  -8  -1   5       2599.16       2597.79        47.61 o                         
  -7  -1   5        585.23        601.25        17.86 o                         
  -6  -1   5       5022.96       5023.22        61.37 o                         
  -5  -1   5       1112.00       1096.73        41.41 o                         
  -4  -1   5       3156.07       3183.66        73.81 o                         
  -3  -1   5       4038.45       4125.57        76.24 o                         
  -2  -1   5       2029.76       1953.74        55.67 o                         
  -1  -1   5       2668.32       2955.81        54.85 o                         
   0  -1   5       5777.40       5701.47       114.87 o                         
   1  -1   5        383.68        362.86         9.40 o                         
   2  -1   5       3147.43       3156.42        37.73 o                         
   3  -1   5        800.59        787.70        16.02 o                         
   4  -1   5         19.20         21.93         3.02 o                         
   5  -1   5        288.81        329.38        11.53 o                         
   6  -1   5       3053.06       3163.45        49.72 o                         
   7  -1   5        620.88        646.24        34.40 o                         
   8  -1   5        516.59        546.53        29.75 o                         
 -11   0   5        506.80        512.52        29.32 o                         
 -10   0   5        679.89        745.98        51.76 o                         
  -9   0   5       1269.07       1341.22        39.46 o                         
  -8   0   5        584.84        566.34        20.29 o                         
  -7   0   5       2116.61       2226.13        41.22 o                         
  -6   0   5        672.93        660.54        18.38 o                         
  -5   0   5         59.12         47.83         5.86 o                         
  -4   0   5        196.65        124.93         8.95 o                         
  -3   0   5       6799.27       6526.81       371.61 o                         
  -2   0   5         54.20         63.44         4.73 o                         
  -1   0   5       4902.22       4699.11        93.38 o                         
   0   0   5       1605.52       1568.31        28.08 o                         
   1   0   5        572.78        603.55        12.33 o                         
   2   0   5       2088.38       2143.63        31.10 o                         
   3   0   5       1330.74       1324.68        21.40 o                         
   4   0   5        143.76        130.92         6.94 o                         
   5   0   5       1876.76       1968.96        32.06 o                         
   6   0   5       2027.32       2136.57        38.04 o                         
   7   0   5       1009.98       1053.62        38.27 o                         
   8   0   5        148.58        147.40        11.64 o                         
 -11   1   5        110.38        107.57        15.30 o                         
 -10   1   5       1340.79       1414.00        61.01 o                         
  -9   1   5        631.97        662.23        33.28 o                         
  -8   1   5          2.15          0.44         3.01 o                         
  -7   1   5       1457.46       1496.31        27.60 o                         
  -6   1   5       3246.25       3113.99        43.12 o                         
  -5   1   5        745.79        669.47        27.49 o                         
  -4   1   5       1828.04       1578.22        32.91 o                         
  -3   1   5       1079.07        998.76        30.21 o                         
  -2   1   5       2467.06       2394.12        69.07 o                         
  -1   1   5       2707.49       2776.93        56.96 o                         
   0   1   5       2767.89       2749.05        47.83 o                         
   1   1   5        579.63        573.54        13.44 o                         
   2   1   5       9385.25       9888.02       114.74 o                         
   3   1   5        290.79        288.81        10.57 o                         
   4   1   5       1596.61       1564.01        30.37 o                         
   5   1   5        254.29        265.19        11.73 o                         
   6   1   5        202.74        204.72        13.06 o                         
   7   1   5         75.70         65.14         8.80 o                         
   8   1   5        510.51        469.73        57.10 o                         
 -11   2   5        150.47        131.66        21.14 o                         
 -10   2   5        875.67        892.34        47.74 o                         
  -9   2   5        429.00        434.60        20.63 o                         
  -8   2   5       1053.37       1048.26        25.52 o                         
  -7   2   5        251.95        248.42        10.91 o                         
  -6   2   5         22.44         28.70         3.77 o                         
  -5   2   5       3420.78       3196.80        59.01 o                         
  -4   2   5       9340.20       8970.34       188.14 o                         
  -3   2   5        336.46        304.39        13.11 o                         
  -2   2   5       1050.30       1042.75        34.15 o                         
  -1   2   5       4516.88       4502.49        81.86 o                         
   0   2   5       1024.32       1110.34        26.37 o                         
   1   2   5        551.60        544.74        25.82 o                         
   2   2   5       2037.59       2133.90        37.23 o                         
   3   2   5         11.57          9.30         3.29 o                         
   4   2   5        182.96        182.59         9.88 o                         
   5   2   5        484.56        512.92        16.87 o                         
   6   2   5          3.99          0.35         3.75 o                         
   7   2   5        996.76       1009.45        55.25 o                         
   8   2   5        733.16        681.14        44.69 o                         
 -11   3   5        322.42        343.38        19.69 o                         
 -10   3   5       1516.04       1540.13        48.73 o                         
  -9   3   5         28.85         32.29         6.07 o                         
  -8   3   5       2227.74       2277.84        48.26 o                         
  -7   3   5         22.06         22.54         3.93 o                         
  -6   3   5          7.42          7.36         2.78 o                         
  -5   3   5       3002.85       2780.42        49.37 o                         
  -4   3   5       2029.26       1735.55        32.95 o                         
  -3   3   5        354.83        341.16        15.60 o                         
  -2   3   5       4605.84       4651.68        86.60 o                         
  -1   3   5         32.03         23.50         4.15 o                         
   0   3   5         24.59         37.94         5.58 o                         
   1   3   5       1448.47       1403.67        37.52 o                         
   2   3   5        274.90        249.50        14.55 o                         
   3   3   5          6.14          8.29         3.25 o                         
   4   3   5       2019.29       2059.44        41.46 o                         
   5   3   5        483.76        500.45        20.98 o                         
   6   3   5          5.44          2.19         4.09 o                         
   7   3   5        462.79        456.37        26.75 o                         
 -11   4   5       1104.94       1002.88        45.09 o                         
 -10   4   5          8.63          9.47         4.41 o                         
  -9   4   5       1186.94       1212.14        51.78 o                         
  -8   4   5       1370.92       1310.87        40.48 o                         
  -7   4   5       1651.76       1643.15        33.72 o                         
  -6   4   5       1769.88       1668.55        33.43 o                         
  -5   4   5       5716.43       5219.47        69.12 o                         
  -4   4   5        155.66        135.80         8.39 o                         
  -3   4   5       2707.19       2574.14        63.08 o                         
  -2   4   5       1376.50       1246.92        31.10 o                         
  -1   4   5         98.36         87.27         7.13 o                         
   0   4   5         12.76         17.67         4.32 o                         
   1   4   5        891.51        872.98        29.61 o                         
   2   4   5        329.68        315.96        15.08 o                         
   3   4   5       2042.25       2171.30        48.86 o                         
   4   4   5        797.01        817.16        31.51 o                         
   5   4   5        424.85        441.60        18.58 o                         
   6   4   5        152.25        160.49        11.73 o                         
 -10   5   5        185.08        190.86        19.57 o                         
  -9   5   5        599.44        621.10        24.50 o                         
  -8   5   5       1868.46       1887.70        43.02 o                         
  -7   5   5         81.94         83.04         7.67 o                         
  -6   5   5       2557.16       2383.85        42.35 o                         
  -5   5   5        224.57        199.04        10.57 o                         
  -4   5   5         24.25         27.97         5.77 o                         
  -3   5   5       1940.52       1894.41        47.29 o                         
  -2   5   5       3079.13       3072.14        54.90 o                         
  -1   5   5        105.89        131.47         8.60 o                         
   0   5   5       2396.30       2516.18        52.90 o                         
   1   5   5        816.25        773.58        26.02 o                         
   2   5   5        101.57        109.59         8.16 o                         
   3   5   5        673.67        787.65        43.66 o                         
   4   5   5        399.14        396.96        17.47 o                         
   5   5   5        378.12        379.70        16.49 o                         
   6   5   5        840.27        857.97        49.93 o                         
 -10   6   5        260.17        270.88        28.88 o                         
  -9   6   5       1622.72       1691.13        99.29 o                         
  -8   6   5         80.78         93.05        15.42 o                         
  -7   6   5        144.19        142.02        12.28 o                         
  -6   6   5        539.60        515.76        21.76 o                         
  -5   6   5        772.34        700.51        24.53 o                         
  -4   6   5        102.45         83.50         9.14 o                         
  -3   6   5       2928.89       2947.15        58.80 o                         
  -2   6   5        441.98        409.21        20.95 o                         
  -1   6   5         77.55         83.23         7.26 o                         
   0   6   5        499.24        514.05        20.38 o                         
   1   6   5         21.70         28.92         5.31 o                         
   2   6   5         12.02         13.35         3.86 o                         
   3   6   5       1555.17       1695.93        56.39 o                         
   4   6   5         14.55         14.08         3.72 o                         
   5   6   5       1227.82       1222.20        46.17 o                         
  -9   7   5         16.99         16.34         9.03 o                         
  -8   7   5        153.80        134.48        32.52 o                         
  -7   7   5        351.74        347.88        19.14 o                         
  -6   7   5       1480.14       1409.90        50.91 o                         
  -5   7   5        181.85        174.04        12.41 o                         
  -4   7   5       2979.61       3029.37        63.98 o                         
  -3   7   5        266.77        286.33        18.22 o                         
  -2   7   5        206.93        172.08        12.00 o                         
  -1   7   5        882.17        918.24        38.37 o                         
   0   7   5        113.79        138.31         9.75 o                         
   1   7   5         58.07         63.37         6.20 o                         
   2   7   5        112.37        135.47         8.43 o                         
   3   7   5        795.95        797.98        24.07 o                         
   4   7   5        240.42        220.64        22.84 o                         
  -8   8   5        269.77        240.02        23.97 o                         
  -7   8   5       2042.91       2086.89       208.19 o                         
  -6   8   5        415.97        426.95        27.86 o                         
  -5   8   5        436.73        442.80        25.25 o                         
  -4   8   5         31.04         28.79         6.45 o                         
  -3   8   5         24.43         37.82         7.52 o                         
  -2   8   5        189.19        180.97        14.77 o                         
  -1   8   5       1747.88       1810.15        82.27 o                         
   0   8   5        184.77        210.24        11.41 o                         
   1   8   5        435.41        453.95        19.62 o                         
   2   8   5         73.20         72.30         6.75 o                         
   3   8   5        137.61        124.12        14.86 o                         
  -7   9   5        194.71        193.72        20.48 o                         
  -5   9   5        200.48        235.65        15.14 o                         
  -4   9   5       2425.29       2534.39        59.01 o                         
  -3   9   5          0.53          2.10         4.40 o                         
  -2   9   5       1162.21       1196.80        34.85 o                         
  -1   9   5        247.80        235.44        15.32 o                         
   0   9   5        133.75        150.33         9.47 o                         
   1   9   5         91.30         72.87        14.38 o                         
  -4  10   5        246.91        205.35        18.94 o                         
  -3  10   5        256.28        194.58        18.65 o                         
  -2  10   5         60.91         56.13         6.82 o                         
  -3 -13   6         12.15         11.62         4.59 o                         
  -2 -13   6        704.23        719.52        41.88 o                         
  -1 -13   6        441.25        443.58        32.72 o                         
   0 -13   6        106.79        103.72        11.34 o                         
   1 -13   6         38.18         58.25        12.46 o                         
   2 -13   6        115.27        101.42        11.53 o                         
   3 -13   6        179.86        162.99        24.02 o                         
   4 -13   6        158.16        141.73        11.05 o                         
  -4 -12   6         16.85         19.42         5.09 o                         
  -3 -12   6        358.29        343.51        15.91 o                         
  -2 -12   6        352.54        367.02        17.31 o                         
  -1 -12   6       1190.91       1243.40        35.83 o                         
   0 -12   6         33.27         24.77         7.10 o                         
   1 -12   6       1858.08       2077.92        76.29 o                         
   2 -12   6        234.74        229.91        14.64 o                         
   3 -12   6       1016.41        989.16        37.21 o                         
   4 -12   6        267.76        266.51        13.18 o                         
   5 -12   6          4.59          7.33         3.37 o                         
   6 -12   6         10.88         16.31         5.30 o                         
  -6 -11   6        433.82        411.10        18.01 o                         
  -5 -11   6        549.45        605.99        19.78 o                         
  -4 -11   6        125.52        132.79        17.80 o                         
  -3 -11   6        169.12        167.76        15.17 o                         
  -2 -11   6       1283.77       1284.45        40.42 o                         
  -1 -11   6        963.14        956.94        34.40 o                         
   0 -11   6       1612.55       1768.03        50.60 o                         
   1 -11   6        845.85        899.62        37.48 o                         
   2 -11   6        281.69        291.33        18.72 o                         
   3 -11   6         54.43         58.81         8.01 o                         
   4 -11   6        256.23        276.43        13.94 o                         
   5 -11   6         50.28         43.67         5.76 o                         
   6 -11   6       1265.70       1201.13        35.42 o                         
   7 -11   6       1013.97        967.60        50.72 o                         
  -7 -10   6        119.32        101.64         7.99 o                         
  -6 -10   6         43.11         51.17         7.49 o                         
  -5 -10   6        931.83       1100.54        51.19 o                         
  -4 -10   6          0.86          1.27         5.34 o                         
  -3 -10   6       1336.95       1479.19        66.58 o                         
  -2 -10   6        588.29        690.75        43.41 o                         
  -1 -10   6         26.99         28.89         4.61 o                         
   0 -10   6       1672.63       1732.82        36.91 o                         
   1 -10   6        889.62        917.11        23.00 o                         
   2 -10   6         44.84         46.58         5.19 o                         
   3 -10   6       1432.02       1536.64        48.57 o                         
   4 -10   6         71.32         73.40         6.75 o                         
   5 -10   6        157.12        165.71         9.54 o                         
   6 -10   6       2080.80       2159.40        41.32 o                         
   7 -10   6          9.38         12.51         4.70 o                         
   8 -10   6          3.11          6.00         4.19 o                         
  -8  -9   6         26.19         18.96         7.19 o                         
  -7  -9   6          6.84         13.54         4.68 o                         
  -6  -9   6       2551.64       2839.12        79.42 o                         
  -5  -9   6        185.71        221.78        16.67 o                         
  -4  -9   6       1098.33       1155.69        82.66 o                         
  -3  -9   6        846.42        974.93        63.08 o                         
  -2  -9   6         84.63         89.57         7.40 o                         
  -1  -9   6        190.52        185.57        10.07 o                         
   0  -9   6       1310.01       1371.79        28.98 o                         
   1  -9   6        331.65        321.63        11.72 o                         
   2  -9   6       3224.77       3252.52        50.05 o                         
   3  -9   6       1094.10       1065.51        23.21 o                         
   4  -9   6        380.31        400.67        14.25 o                         
   5  -9   6        125.11        127.25        10.45 o                         
   6  -9   6        478.35        508.84        21.74 o                         
   7  -9   6        802.78        779.48        29.90 o                         
   8  -9   6        664.01        667.55        32.52 o                         
  -9  -8   6        623.95        498.31        32.10 o                         
  -8  -8   6          8.23         11.09         4.21 o                         
  -7  -8   6       1671.77       1740.52        75.24 o                         
  -6  -8   6        280.34        278.38        18.82 o                         
  -5  -8   6        185.89        172.02        16.30 o                         
  -4  -8   6       1061.37       1048.84        40.67 o                         
  -3  -8   6       2099.31       2254.95        60.26 o                         
  -2  -8   6         59.17         58.66         5.61 o                         
  -1  -8   6       3485.25       3488.71        51.21 o                         
   0  -8   6       1523.98       1491.71        25.99 o                         
   1  -8   6        229.34        211.72         8.75 o                         
   2  -8   6         59.00         45.27         4.13 o                         
   3  -8   6       1640.39       1759.97        31.02 o                         
   4  -8   6        108.35        118.06         7.25 o                         
   5  -8   6       2096.31       2154.52        43.55 o                         
   6  -8   6       1123.80       1122.55        29.00 o                         
   7  -8   6        554.89        578.06        20.96 o                         
   8  -8   6       1318.76       1248.83        35.62 o                         
   9  -8   6         21.71         21.09         7.01 o                         
  -9  -7   6        637.76        541.75        62.78 o                         
  -8  -7   6        371.59        400.32        23.97 o                         
  -7  -7   6       1120.27       1123.17        58.36 o                         
  -6  -7   6         15.90         16.65         6.96 o                         
  -5  -7   6         19.74         18.37         4.75 o                         
  -4  -7   6       2146.09       2163.13        43.48 o                         
  -3  -7   6        154.45        142.25        10.58 o                         
  -2  -7   6        746.11        708.11        18.76 o                         
  -1  -7   6       1171.98       1138.39        20.58 o                         
   0  -7   6       1319.03       1372.03        23.22 o                         
   1  -7   6        268.12        263.20         9.25 o                         
   2  -7   6       3782.53       3768.28        46.04 o                         
   3  -7   6       1206.87       1252.35        24.92 o                         
   4  -7   6       2583.54       2706.56        41.04 o                         
   5  -7   6       1659.59       1701.32        31.15 o                         
   6  -7   6          3.97          4.04         3.62 o                         
   7  -7   6         17.80         19.96         4.81 o                         
   8  -7   6        470.24        471.61        17.09 o                         
   9  -7   6        310.65        279.19        17.62 o                         
 -10  -6   6        264.83        202.53        60.56 o                         
  -9  -6   6         56.60         50.67         8.63 o                         
  -8  -6   6       1013.99       1054.29        75.90 o                         
  -7  -6   6       1268.69       1127.15        38.70 o                         
  -6  -6   6        860.36        852.00        28.39 o                         
  -5  -6   6       1438.92       1452.68        32.80 o                         
  -4  -6   6       5542.37       5364.31        76.71 o                         
  -3  -6   6         28.76         25.01         3.85 o                         
  -2  -6   6       4044.94       4153.50        59.61 o                         
  -1  -6   6       1162.99       1228.85        20.82 o                         
   0  -6   6        425.94        423.26        11.22 o                         
   1  -6   6        846.65        867.83        16.98 o                         
   2  -6   6        747.24        722.76        14.87 o                         
   3  -6   6        277.90        280.24         9.42 o                         
   4  -6   6       1096.93       1120.68        20.78 o                         
   5  -6   6         17.11         18.71         3.48 o                         
   6  -6   6          0.88          2.90         4.99 o                         
   7  -6   6        971.60       1121.24        34.74 o                         
   8  -6   6        736.13        708.82        24.73 o                         
   9  -6   6         81.62         73.38         7.62 o                         
 -10  -5   6        626.04        520.99        29.82 o                         
  -9  -5   6          5.45          1.23         6.20 o                         
  -8  -5   6       2698.60       2780.62       102.85 o                         
  -7  -5   6       1890.31       1998.16        48.27 o                         
  -6  -5   6       1649.13       1593.88        33.29 o                         
  -5  -5   6        886.83        883.64        23.53 o                         
  -4  -5   6       1282.75       1207.72        27.01 o                         
  -3  -5   6        565.71        543.53        16.76 o                         
  -2  -5   6       6397.90       6443.06        82.11 o                         
  -1  -5   6       2574.72       2646.79        31.60 o                         
   0  -5   6       4572.56       4684.72        66.44 o                         
   1  -5   6       1038.14       1002.11        20.33 o                         
   2  -5   6        708.27        712.29        14.74 o                         
   3  -5   6       1774.57       1909.77        28.72 o                         
   4  -5   6        939.32        991.91        19.86 o                         
   5  -5   6       2110.24       2267.89        40.29 o                         
   6  -5   6       1455.65       1551.06        30.85 o                         
   7  -5   6        879.03        951.31        26.95 o                         
   8  -5   6          3.45          4.31         2.44 o                         
   9  -5   6        207.64        194.90        22.15 o                         
 -10  -4   6         11.50         13.36        13.66 o                         
  -9  -4   6       1300.28       1318.15        52.68 o                         
  -8  -4   6       1643.33       1763.60        51.18 o                         
  -7  -4   6       1305.16       1347.71        34.97 o                         
  -6  -4   6        300.35        283.79        12.28 o                         
  -5  -4   6       4605.13       4439.66        68.06 o                         
  -4  -4   6       1375.20       1467.64        36.15 o                         
  -3  -4   6       1818.29       1782.75        39.28 o                         
  -2  -4   6       7111.09       7091.16        93.90 o                         
  -1  -4   6          0.12          4.01         1.36 o                         
   0  -4   6        224.52        229.73         7.50 o                         
   1  -4   6       1412.63       1416.56        22.95 o                         
   2  -4   6         15.90         22.17         3.20 o                         
   3  -4   6       2042.24       2175.65        35.88 o                         
   4  -4   6       3384.24       3416.15        46.96 o                         
   5  -4   6        201.28        191.49        10.49 o                         
   6  -4   6       4601.79       4895.53        65.57 o                         
   7  -4   6        451.20        497.42        18.71 o                         
   8  -4   6        111.50        117.54         9.79 o                         
   9  -4   6        299.36        250.34        19.09 o                         
 -11  -3   6        161.24        142.99        13.82 o                         
 -10  -3   6          2.70          5.35         4.78 o                         
  -9  -3   6        122.61        124.71        13.79 o                         
  -8  -3   6       2237.31       2352.71        50.39 o                         
  -7  -3   6          1.43          2.32         3.50 o                         
  -6  -3   6       2746.69       2700.47        47.89 o                         
  -5  -3   6        359.27        371.97        13.89 o                         
  -4  -3   6       1404.19       1433.97        33.74 o                         
  -3  -3   6       1671.46       1586.30        34.37 o                         
  -2  -3   6       1029.70        985.60        22.56 o                         
  -1  -3   6       1756.55       1892.65        31.61 o                         
   0  -3   6       4740.83       4667.87        53.41 o                         
   1  -3   6       2336.91       2467.74        33.07 o                         
   2  -3   6        156.84        159.40         7.52 o                         
   3  -3   6        425.09        419.75         9.98 o                         
   4  -3   6        939.02        941.53        18.35 o                         
   5  -3   6        231.08        248.62        11.88 o                         
   6  -3   6       2970.74       3188.98        55.69 o                         
   7  -3   6        979.90       1013.65        29.62 o                         
   8  -3   6         51.31         70.74         8.41 o                         
   9  -3   6        235.58        266.80        18.21 o                         
 -11  -2   6        539.05        510.55        24.64 o                         
 -10  -2   6        798.38        832.70        34.04 o                         
  -9  -2   6       2527.21       2690.35        74.23 o                         
  -8  -2   6         11.03          6.63         3.83 o                         
  -7  -2   6       2303.67       2490.07        54.11 o                         
  -6  -2   6       2170.31       2177.37        39.07 o                         
  -5  -2   6         32.00         41.78         4.44 o                         
  -4  -2   6        441.35        396.05        11.74 o                         
  -3  -2   6         89.56         80.81         5.03 o                         
  -2  -2   6       3056.46       3080.31        47.12 o                         
  -1  -2   6       4886.67       4976.92        80.22 o                         
   0  -2   6       2832.70       2795.03        43.87 o                         
   1  -2   6         53.05         53.63         3.46 o                         
   2  -2   6       1100.50       1130.20        20.35 o                         
   3  -2   6       1583.84       1597.26        24.78 o                         
   4  -2   6         25.00         33.14         3.56 o                         
   5  -2   6       3026.57       3174.55        46.38 o                         
   6  -2   6       2293.20       2505.62        42.28 o                         
   7  -2   6        155.71        152.97        13.40 o                         
   8  -2   6        198.55        210.64        20.15 o                         
   9  -2   6         68.17         52.58        11.00 o                         
 -11  -1   6         41.98         53.82        10.61 o                         
 -10  -1   6       2389.09       2576.94       117.66 o                         
  -9  -1   6         21.81         21.29         6.24 o                         
  -8  -1   6        133.99        133.56         9.35 o                         
  -7  -1   6         30.65         34.09         4.59 o                         
  -6  -1   6       6712.88       6583.36        92.90 o                         
  -5  -1   6         17.49         20.70         3.41 o                         
  -4  -1   6       7280.68       6876.02       103.28 o                         
  -3  -1   6       6034.34       5609.20        84.86 o                         
  -2  -1   6       2217.14       2174.94        38.24 o                         
  -1  -1   6       7701.47       7698.35       114.81 o                         
   0  -1   6       2349.95       2332.62        33.89 o                         
   1  -1   6        595.01        629.87        14.19 o                         
   2  -1   6        992.54       1014.81        18.32 o                         
   3  -1   6       1320.91       1344.12        21.43 o                         
   4  -1   6         69.81         65.83         5.01 o                         
   5  -1   6       1950.68       2054.12        36.10 o                         
   6  -1   6         25.54         37.82         5.43 o                         
   7  -1   6         39.82         45.47         6.77 o                         
   8  -1   6        236.96        255.18        14.87 o                         
 -11   0   6        256.71        278.86        18.90 o                         
 -10   0   6       1277.74       1434.65        54.30 o                         
  -9   0   6        717.06        801.32        35.54 o                         
  -8   0   6         10.27          9.47         3.73 o                         
  -7   0   6       7445.14       7543.10        93.09 o                         
  -6   0   6        472.44        457.54        13.90 o                         
  -5   0   6        741.37        676.73        18.22 o                         
  -4   0   6       1067.19       1003.91        31.01 o                         
  -3   0   6        176.61        187.89        11.30 o                         
  -2   0   6        404.65        407.44        13.65 o                         
  -1   0   6       6144.76       5804.77        76.35 o                         
   0   0   6        552.18        531.37        11.29 o                         
   1   0   6       1865.43       1779.98        27.83 o                         
   2   0   6       2208.19       2233.14        31.57 o                         
   3   0   6        107.13        119.16         6.41 o                         
   4   0   6         14.79         18.70         3.58 o                         
   5   0   6       1745.18       1845.27        35.35 o                         
   6   0   6        950.46        978.31        38.75 o                         
   7   0   6        436.35        456.09        22.50 o                         
   8   0   6        594.51        523.45        81.37 o                         
 -11   1   6       1127.14       1188.45        51.86 o                         
 -10   1   6       1850.12       1885.11        55.80 o                         
  -9   1   6        103.78         93.91        12.20 o                         
  -8   1   6       2157.28       2254.79        38.80 o                         
  -7   1   6        120.12        130.29         8.28 o                         
  -6   1   6         36.82         38.38         4.75 o                         
  -5   1   6        670.56        653.79        23.36 o                         
  -4   1   6       6730.35       6168.20        92.60 o                         
  -3   1   6         43.74         57.18         7.06 o                         
  -2   1   6       9590.66       9328.75       171.04 o                         
  -1   1   6       1964.96       1900.99        42.60 o                         
   0   1   6        189.71        189.48         9.60 o                         
   1   1   6         37.73         38.53         3.93 o                         
   2   1   6        571.62        570.47        15.57 o                         
   3   1   6         10.65         15.65         3.06 o                         
   4   1   6       1698.67       1733.69        35.80 o                         
   5   1   6        631.14        661.99        24.65 o                         
   6   1   6        201.78        215.13        14.43 o                         
   7   1   6        842.28        900.01        36.15 o                         
   8   1   6         21.57         25.24         8.07 o                         
 -11   2   6       1391.52       1407.71        55.77 o                         
 -10   2   6       1005.73       1034.18        52.76 o                         
  -9   2   6        470.24        499.32        20.51 o                         
  -8   2   6       1955.74       2106.33        41.42 o                         
  -7   2   6        660.68        647.58        20.42 o                         
  -6   2   6        392.76        393.61        15.30 o                         
  -5   2   6       7056.91       6808.17       118.46 o                         
  -4   2   6        917.34        881.55        20.44 o                         
  -3   2   6       2926.27       2801.80        44.21 o                         
  -2   2   6       1569.38       1480.58        31.14 o                         
  -1   2   6        201.27        194.08         9.64 o                         
   0   2   6        517.71        521.69        15.97 o                         
   1   2   6       1670.62       1609.46        41.87 o                         
   2   2   6        525.28        514.47        18.25 o                         
   3   2   6       1591.23       1628.08        48.95 o                         
   4   2   6       2119.14       2220.02        49.90 o                         
   5   2   6         43.37         44.32         6.36 o                         
   6   2   6         51.55         65.25         9.25 o                         
   7   2   6        669.87        658.06        48.70 o                         
 -11   3   6        433.19        437.64        20.77 o                         
 -10   3   6         64.34         62.18        10.04 o                         
  -9   3   6       1809.16       1893.06        51.09 o                         
  -8   3   6       3677.49       3852.44        76.07 o                         
  -7   3   6          2.04          4.25         3.63 o                         
  -6   3   6        189.13        158.14        11.01 o                         
  -5   3   6       1066.07        969.19        25.92 o                         
  -4   3   6         75.55         58.11         5.99 o                         
  -3   3   6        264.87        261.31        10.98 o                         
  -2   3   6       3191.58       3139.53        52.11 o                         
  -1   3   6       1223.10       1229.09        26.36 o                         
   0   3   6       1862.84       1826.52        39.67 o                         
   1   3   6       2459.58       2459.11        46.10 o                         
   2   3   6        551.97        499.91        22.24 o                         
   3   3   6       1287.14       1354.96        34.37 o                         
   4   3   6        424.07        438.93        22.60 o                         
   5   3   6        163.13        157.03        12.04 o                         
   6   3   6        639.99        656.35        27.72 o                         
   7   3   6        504.82        383.47        19.60 o                         
 -11   4   6        284.69        231.53        23.10 o                         
 -10   4   6         38.92         43.48         7.90 o                         
  -9   4   6       2518.17       2705.77        79.91 o                         
  -8   4   6        442.25        455.11        20.66 o                         
  -7   4   6         29.18         31.31         6.95 o                         
  -6   4   6        158.81        179.74        12.96 o                         
  -5   4   6        131.39        122.44         8.73 o                         
  -4   4   6         38.44         36.70         6.13 o                         
  -3   4   6       6614.37       6269.20        96.82 o                         
  -2   4   6        497.16        442.88        20.35 o                         
  -1   4   6       2394.06       2434.11        47.79 o                         
   0   4   6        811.99        729.58        30.54 o                         
   1   4   6        165.43        158.78         9.95 o                         
   2   4   6          8.49          8.47         3.50 o                         
   3   4   6        175.92        176.02        13.83 o                         
   4   4   6       1315.04       1398.42        36.73 o                         
   5   4   6        514.79        488.98        19.14 o                         
   6   4   6        329.56        335.49        20.39 o                         
 -10   5   6        753.68        828.86        57.95 o                         
  -9   5   6        614.62        640.37        38.29 o                         
  -8   5   6        120.07        131.15        12.85 o                         
  -7   5   6       1427.97       1408.89        51.43 o                         
  -6   5   6       1106.66       1083.73        62.30 o                         
  -5   5   6         28.68         30.85         5.92 o                         
  -4   5   6       1886.23       1871.98        49.44 o                         
  -3   5   6       1518.36       1504.65        36.69 o                         
  -2   5   6         54.51         52.11         7.65 o                         
  -1   5   6        689.16        633.95        19.64 o                         
   0   5   6       1148.74       1204.65        31.95 o                         
   1   5   6         58.67         62.04         7.43 o                         
   2   5   6        580.51        603.27        26.35 o                         
   3   5   6        307.04        328.65        16.94 o                         
   4   5   6         21.55         27.99         4.77 o                         
   5   5   6        550.02        566.63        28.57 o                         
 -10   6   6        590.62        497.12        35.07 o                         
  -9   6   6       1426.85       1528.60        58.17 o                         
  -8   6   6          2.31         14.31         6.85 o                         
  -7   6   6       1665.15       1677.23        50.19 o                         
  -6   6   6        810.49        818.34        36.70 o                         
  -5   6   6        204.35        212.67        14.44 o                         
  -4   6   6        684.90        749.45        28.46 o                         
  -3   6   6        814.09        853.51        46.04 o                         
  -2   6   6        242.39        189.58        13.28 o                         
  -1   6   6       1744.01       1794.75        40.99 o                         
   0   6   6        647.28        644.09        22.41 o                         
   1   6   6        305.11        324.14        13.75 o                         
   2   6   6        672.18        693.10        22.55 o                         
   3   6   6        358.30        354.80        15.26 o                         
   4   6   6          1.38          3.24         4.38 o                         
  -8   7   6        335.06        318.16        22.61 o                         
  -7   7   6        910.38        938.80        36.29 o                         
  -6   7   6          4.07          4.27         4.05 o                         
  -5   7   6         70.50         79.43         8.89 o                         
  -4   7   6        227.40        268.21        18.66 o                         
  -3   7   6       1210.62       1141.47        80.58 o                         
  -2   7   6       1052.99       1066.05        34.21 o                         
  -1   7   6       1176.29       1190.03        37.46 o                         
   0   7   6         86.59         82.25         8.41 o                         
   1   7   6        106.19        113.10         7.83 o                         
   2   7   6        405.87        429.22        15.73 o                         
   3   7   6        252.49        239.61        15.44 o                         
  -6   8   6         16.31         19.47         9.59 o                         
  -5   8   6        967.99       1019.18        46.65 o                         
  -4   8   6        218.95        211.56        14.16 o                         
  -3   8   6         84.39         75.40        11.99 o                         
  -2   8   6        694.33        689.03        29.79 o                         
  -1   8   6        457.85        509.36        24.60 o                         
   0   8   6          6.15          5.52         3.33 o                         
   1   8   6        206.80        182.14        26.10 o                         
  -6   9   6        296.35        242.21        20.65 o                         
  -5   9   6        458.48        449.45        32.10 o                         
  -4   9   6        140.48        120.29         7.96 o                         
  -3   9   6          7.25          2.75         5.02 o                         
  -2   9   6        386.43        438.46        23.10 o                         
  -1   9   6         78.43         66.86         9.64 o                         
  -3 -13   7          3.61          7.53         4.16 o                         
  -1 -13   7        369.61        391.56        31.72 o                         
   0 -13   7        295.98        316.16        28.67 o                         
   1 -13   7       2089.89       2217.24        70.74 o                         
   2 -13   7         16.34         22.49         5.59 o                         
   3 -13   7         70.23         65.29        11.08 o                         
   4 -13   7        276.76        254.58        19.05 o                         
  -5 -12   7        364.06        326.33        22.69 o                         
  -4 -12   7        114.99        108.56        11.10 o                         
  -3 -12   7        955.04       1010.52        40.52 o                         
  -2 -12   7        346.25        404.21        21.25 o                         
  -1 -12   7         39.02         37.13         6.84 o                         
   0 -12   7        402.07        416.61        22.58 o                         
   1 -12   7         19.39          8.05         5.34 o                         
   2 -12   7         83.93         62.97         7.70 o                         
   3 -12   7        574.63        567.86        22.48 o                         
   4 -12   7        785.65        781.63        22.98 o                         
  -6 -11   7        886.76        919.86        55.95 o                         
  -5 -11   7        695.75        710.24        27.92 o                         
  -4 -11   7        576.60        608.61        28.70 o                         
  -3 -11   7        725.59        727.71        35.09 o                         
  -2 -11   7         14.91          5.41         4.70 o                         
  -1 -11   7        381.47        364.32        17.93 o                         
   0 -11   7       2093.18       2152.40        58.00 o                         
   1 -11   7        349.19        351.25        20.29 o                         
   2 -11   7        240.21        258.02        17.30 o                         
   3 -11   7        890.40        944.63        30.25 o                         
   4 -11   7         61.44         63.02         5.86 o                         
   5 -11   7        364.71        379.00        17.01 o                         
   6 -11   7        156.30        152.42        10.72 o                         
  -7 -10   7        711.20        707.25        30.88 o                         
  -6 -10   7        817.79        837.44        28.05 o                         
  -5 -10   7         22.08         28.04         9.85 o                         
  -4 -10   7        342.98        320.49        38.51 o                         
  -3 -10   7        182.17        154.52        16.35 o                         
  -2 -10   7          6.74         11.09         5.33 o                         
  -1 -10   7        826.98        831.98        21.05 o                         
   0 -10   7       2967.89       2937.44        44.33 o                         
   1 -10   7         69.40         79.63         6.44 o                         
   2 -10   7       1080.38       1132.55        47.50 o                         
   3 -10   7        185.85        183.77        13.66 o                         
   4 -10   7        244.25        241.78        11.81 o                         
   5 -10   7        461.44        454.88        17.42 o                         
   6 -10   7       1670.04       1832.04        41.98 o                         
   7 -10   7          9.05          3.70         7.34 o                         
  -8  -9   7        203.76        197.48        21.01 o                         
  -7  -9   7        196.45        208.62        14.90 o                         
  -6  -9   7         80.22         87.31        10.07 o                         
  -5  -9   7          2.18         -0.49         7.89 o                         
  -4  -9   7       1713.80       1626.80        66.70 o                         
  -3  -9   7       1809.10       1784.01        42.27 o                         
  -2  -9   7        461.20        443.76        16.73 o                         
  -1  -9   7       2507.43       2533.70        42.62 o                         
   0  -9   7        579.37        537.71        17.67 o                         
   1  -9   7          4.69          4.45         2.09 o                         
   2  -9   7        734.23        735.41        20.77 o                         
   3  -9   7        340.75        332.72        11.70 o                         
   4  -9   7         59.39         68.52         6.82 o                         
   5  -9   7       1800.94       1806.65        42.08 o                         
   6  -9   7         23.49         15.25         4.32 o                         
   7  -9   7        847.67        889.34        29.55 o                         
   8  -9   7         24.59         28.56         5.65 o                         
  -9  -8   7        260.13        228.01        20.96 o                         
  -8  -8   7        250.51        278.52        29.68 o                         
  -7  -8   7       1597.65       1814.07        58.13 o                         
  -6  -8   7        572.11        645.77        42.57 o                         
  -5  -8   7       1938.17       1939.39       117.85 o                         
  -4  -8   7        310.71        300.82        13.19 o                         
  -3  -8   7        214.19        184.64        12.97 o                         
  -2  -8   7       1051.38       1053.62        26.54 o                         
  -1  -8   7       2129.17       2173.89        38.59 o                         
   0  -8   7        441.34        411.16        12.79 o                         
   1  -8   7       4651.12       4774.63        59.49 o                         
   2  -8   7        267.98        252.19         9.57 o                         
   3  -8   7        437.79        442.10        12.97 o                         
   4  -8   7       1637.38       1633.00        31.05 o                         
   5  -8   7        404.63        411.63        20.49 o                         
   6  -8   7        451.40        474.18        23.77 o                         
   7  -8   7         28.92         26.38         4.86 o                         
   8  -8   7        871.17        794.98        47.44 o                         
  -9  -7   7         10.94         10.89         6.65 o                         
  -8  -7   7       2033.32       2042.21       139.44 o                         
  -7  -7   7        854.78        861.36        29.28 o                         
  -6  -7   7         18.04          8.65         5.18 o                         
  -5  -7   7        111.37        114.89         8.76 o                         
  -4  -7   7       1360.99       1301.83        29.75 o                         
  -3  -7   7          9.33         13.36         4.07 o                         
  -2  -7   7       4197.98       4245.45        63.87 o                         
  -1  -7   7       3589.11       3613.38        56.29 o                         
   0  -7   7       1032.04       1068.32        20.25 o                         
   1  -7   7       1650.60       1701.48        29.63 o                         
   2  -7   7        129.87        122.03         5.89 o                         
   3  -7   7          9.19          8.51         2.45 o                         
   4  -7   7       1808.94       1962.28        42.83 o                         
   5  -7   7       1865.29       1824.04        54.83 o                         
   6  -7   7        170.31        203.69        15.88 o                         
   7  -7   7       1633.36       1622.86        46.34 o                         
   8  -7   7         12.85         14.71         6.24 o                         
  -9  -6   7        428.41        381.89        68.55 o                         
  -8  -6   7       1161.77       1160.14        53.50 o                         
  -7  -6   7        611.61        623.48        26.64 o                         
  -6  -6   7         32.66         44.21         5.47 o                         
  -5  -6   7        134.10        120.69         8.46 o                         
  -4  -6   7        334.52        324.22        12.98 o                         
  -3  -6   7       2217.33       2267.17        41.40 o                         
  -2  -6   7       3588.49       3524.43        53.20 o                         
  -1  -6   7         20.89         23.78         2.98 o                         
   0  -6   7        279.50        267.42         9.40 o                         
   1  -6   7       4703.50       4962.17        81.20 o                         
   2  -6   7        441.99        443.82        12.44 o                         
   3  -6   7        896.69        899.26        19.78 o                         
   4  -6   7       1105.19       1250.94        27.79 o                         
   5  -6   7        270.45        254.64        10.62 o                         
   6  -6   7        510.96        516.07        19.13 o                         
   7  -6   7       1048.45       1155.14        28.61 o                         
   8  -6   7         40.96         40.56         7.98 o                         
 -10  -5   7         67.79         49.22        13.83 o                         
  -9  -5   7        556.33        597.98        26.21 o                         
  -8  -5   7       1693.06       1795.45        73.02 o                         
  -7  -5   7         24.50         24.49         4.78 o                         
  -6  -5   7       3776.00       3836.46        85.49 o                         
  -5  -5   7        199.33        181.72        10.27 o                         
  -4  -5   7        362.12        326.12        12.36 o                         
  -3  -5   7       3026.32       3111.99        47.62 o                         
  -2  -5   7       1511.14       1585.61        48.41 o                         
  -1  -5   7        366.79        342.51         9.72 o                         
   0  -5   7       1431.35       1411.28        32.42 o                         
   1  -5   7       2695.70       2796.89        43.05 o                         
   2  -5   7        877.31        959.36        21.32 o                         
   3  -5   7       1667.48       1754.75        34.06 o                         
   4  -5   7         12.85         16.49         2.37 o                         
   5  -5   7         64.24         65.51         5.73 o                         
   6  -5   7        575.15        615.93        22.67 o                         
   7  -5   7       1442.69       1529.85        37.31 o                         
   8  -5   7         26.04         28.35         4.56 o                         
 -10  -4   7        112.03        117.80        10.68 o                         
  -9  -4   7       2761.91       2993.36        76.27 o                         
  -8  -4   7       1191.51       1259.69        40.18 o                         
  -7  -4   7       2038.40       2085.80        42.58 o                         
  -6  -4   7        820.88        838.34        22.52 o                         
  -5  -4   7         39.85         40.28         4.84 o                         
  -4  -4   7        215.62        231.93        10.32 o                         
  -3  -4   7       3299.48       3214.70        53.14 o                         
  -2  -4   7       2157.33       2197.22        38.96 o                         
  -1  -4   7       4916.36       4800.73        67.18 o                         
   0  -4   7       7290.57       7508.47       115.84 o                         
   1  -4   7          4.48          7.19         1.94 o                         
   2  -4   7        839.49        854.75        19.45 o                         
   3  -4   7       2717.19       2926.22        43.24 o                         
   4  -4   7        196.25        207.77         8.48 o                         
   5  -4   7         49.94         53.27         5.80 o                         
   6  -4   7       2004.78       2175.57        53.20 o                         
   7  -4   7         96.59         99.60         8.37 o                         
   8  -4   7         70.16         79.65         7.26 o                         
 -11  -3   7         51.00         50.01         9.33 o                         
 -10  -3   7        589.47        632.90        27.48 o                         
  -9  -3   7       2138.27       2148.67        62.48 o                         
  -8  -3   7        245.46        245.75        15.73 o                         
  -7  -3   7        408.54        413.45        16.59 o                         
  -6  -3   7       2794.46       2686.91        42.86 o                         
  -5  -3   7        386.70        421.47        14.62 o                         
  -4  -3   7       1918.87       1866.60        35.06 o                         
  -3  -3   7       4290.39       4186.07        68.97 o                         
  -2  -3   7          5.40          5.07         1.67 o                         
  -1  -3   7       5748.01       6178.44        97.51 o                         
   0  -3   7       7565.54       8025.24       106.09 o                         
   1  -3   7        404.75        426.68        12.01 o                         
   2  -3   7       2468.05       2540.67        34.69 o                         
   3  -3   7        989.78       1023.15        17.29 o                         
   4  -3   7        997.55        998.58        18.63 o                         
   5  -3   7        104.51        115.79         7.48 o                         
   6  -3   7        324.47        345.15        15.46 o                         
   7  -3   7         31.18         31.57         4.99 o                         
   8  -3   7        564.60        604.72        32.15 o                         
 -11  -2   7        158.19        158.30        15.68 o                         
 -10  -2   7        792.43        810.87        32.67 o                         
  -9  -2   7        846.97        839.58        35.88 o                         
  -8  -2   7        235.17        237.62        13.78 o                         
  -7  -2   7       1724.58       1843.93        41.92 o                         
  -6  -2   7       1818.98       1827.91        57.97 o                         
  -5  -2   7       2427.05       2425.25        36.21 o                         
  -4  -2   7       4110.34       4099.15        58.40 o                         
  -3  -2   7         41.01         33.39         3.57 o                         
  -2  -2   7        104.52         97.35         5.72 o                         
  -1  -2   7       5390.24       5531.62       127.00 o                         
   0  -2   7        679.21        676.62        14.89 o                         
   1  -2   7         17.42         16.65         2.39 o                         
   2  -2   7       2322.35       2438.20        31.23 o                         
   3  -2   7        665.04        681.70        13.80 o                         
   4  -2   7        177.17        179.37         8.03 o                         
   5  -2   7        237.39        237.24        11.85 o                         
   6  -2   7        340.96        369.01        15.72 o                         
   7  -2   7        425.10        435.38        19.11 o                         
   8  -2   7       1312.60       1381.72        74.10 o                         
 -11  -1   7        289.67        307.17        49.97 o                         
 -10  -1   7       2724.05       2960.61        91.61 o                         
  -9  -1   7        336.20        349.16        19.80 o                         
  -8  -1   7       2216.08       2369.61        62.89 o                         
  -7  -1   7       2742.35       2699.34        47.88 o                         
  -6  -1   7        407.00        390.64        13.62 o                         
  -5  -1   7       2075.49       2047.73        34.26 o                         
  -4  -1   7        610.91        514.11        14.90 o                         
  -3  -1   7       1697.25       1670.28        97.62 o                         
  -2  -1   7         59.48         47.46         4.46 o                         
  -1  -1   7       6155.00       6108.92        77.77 o                         
   0  -1   7        267.25        245.89        11.59 o                         
   1  -1   7       2348.76       2444.00        34.72 o                         
   2  -1   7        369.98        365.68        10.26 o                         
   3  -1   7        143.04        134.14         6.78 o                         
   4  -1   7       1507.66       1596.20        30.62 o                         
   5  -1   7       1814.16       1992.85        51.07 o                         
   6  -1   7        425.54        411.36        25.47 o                         
   7  -1   7        453.91        493.02        22.18 o                         
   8  -1   7        496.23        406.18        31.91 o                         
 -10   0   7        758.48        794.46        36.77 o                         
  -9   0   7         91.64         99.66        14.67 o                         
  -8   0   7        350.04        381.68        16.97 o                         
  -7   0   7       1123.48       1144.67        25.16 o                         
  -6   0   7         31.90         28.06         4.92 o                         
  -5   0   7       1588.62       1438.88        29.03 o                         
  -4   0   7       2847.99       2791.16        47.72 o                         
  -3   0   7       3811.93       3705.29        72.60 o                         
  -2   0   7       5650.06       5246.04       120.99 o                         
  -1   0   7        857.15        903.13        26.11 o                         
   0   0   7         47.83         54.06         4.26 o                         
   1   0   7       2784.13       2860.75        59.97 o                         
   2   0   7       1475.21       1474.87        26.52 o                         
   3   0   7          7.18          6.31         2.47 o                         
   4   0   7       3546.01       3756.49        65.58 o                         
   5   0   7          4.51          4.97         3.78 o                         
   6   0   7         69.99         72.36         7.38 o                         
   7   0   7         20.56         27.12         4.84 o                         
 -11   1   7        755.29        865.21        58.49 o                         
 -10   1   7        196.01        185.00        17.12 o                         
  -9   1   7        181.37        198.24        15.37 o                         
  -8   1   7       3638.25       3766.63        60.71 o                         
  -7   1   7        263.45        269.28        13.38 o                         
  -6   1   7       1834.78       1771.10        48.05 o                         
  -5   1   7        509.05        459.48        15.33 o                         
  -4   1   7         15.53         16.71         3.01 o                         
  -3   1   7        690.94        629.90        16.22 o                         
  -2   1   7       1377.74       1279.37        38.01 o                         
  -1   1   7       1259.15       1193.35        27.42 o                         
   0   1   7       1440.67       1436.02        33.15 o                         
   1   1   7       1421.13       1389.46        32.79 o                         
   2   1   7        251.81        271.67        12.55 o                         
   3   1   7       1168.51       1212.56        41.10 o                         
   4   1   7        346.38        365.38        18.29 o                         
   5   1   7        164.02        170.44        11.62 o                         
   6   1   7        412.32        438.11        18.80 o                         
   7   1   7        629.37        512.98        26.19 o                         
 -11   2   7        875.83        974.39        59.72 o                         
 -10   2   7         30.30         35.51         8.13 o                         
  -9   2   7       1703.91       1830.59        50.16 o                         
  -8   2   7         88.87        108.12         8.94 o                         
  -7   2   7        238.67        229.44        13.75 o                         
  -6   2   7       1285.36       1171.42        36.41 o                         
  -5   2   7        657.82        651.66        23.69 o                         
  -4   2   7          8.13          9.17         3.20 o                         
  -3   2   7       5204.57       5050.27        68.68 o                         
  -2   2   7       4416.32       4477.25        65.94 o                         
  -1   2   7        600.06        604.28        19.79 o                         
   0   2   7       3176.28       3248.53        76.46 o                         
   1   2   7        101.65         90.80         7.12 o                         
   2   2   7          2.44          1.05         3.87 o                         
   3   2   7        106.80        130.72        12.51 o                         
   4   2   7        173.06        185.50        14.37 o                         
   5   2   7         39.89         39.02         6.33 o                         
   6   2   7        683.34        706.06        29.20 o                         
 -10   3   7        414.53        445.84        44.32 o                         
  -9   3   7       1381.84       1484.52        48.19 o                         
  -8   3   7       1357.92       1390.71        41.77 o                         
  -7   3   7        224.76        235.19        16.60 o                         
  -6   3   7       2552.04       2524.19        60.33 o                         
  -5   3   7       1833.18       1763.96        47.86 o                         
  -4   3   7       4016.83       3930.74        62.60 o                         
  -3   3   7       2938.30       2922.58        66.88 o                         
  -2   3   7        333.42        329.69        15.77 o                         
  -1   3   7        817.12        792.04        22.97 o                         
   0   3   7        767.19        717.70        25.98 o                         
   1   3   7        232.85        217.20        12.84 o                         
   2   3   7        258.48        275.63        17.92 o                         
   3   3   7       1359.54       1441.44        44.07 o                         
   4   3   7        269.89        283.80        16.59 o                         
   5   3   7        631.92        621.74        24.18 o                         
   6   3   7        427.36        280.12        24.97 o                         
 -10   4   7         94.93        123.85        21.80 o                         
  -9   4   7       1475.92       1619.51        66.78 o                         
  -8   4   7         24.18         27.16         6.18 o                         
  -7   4   7       3832.18       3953.07       112.39 o                         
  -6   4   7        322.63        389.12        22.53 o                         
  -5   4   7        201.10        185.95        15.62 o                         
  -4   4   7        821.10        783.76        28.56 o                         
  -3   4   7       1099.42       1043.35        37.40 o                         
  -2   4   7        797.75        791.73        26.52 o                         
  -1   4   7       1599.90       1613.05        35.10 o                         
   0   4   7       2915.41       2938.25        58.02 o                         
   1   4   7         11.20         11.72         4.13 o                         
   2   4   7        951.81        930.57        37.45 o                         
   3   4   7         15.70         16.07         5.49 o                         
   4   4   7         48.84         43.05         5.70 o                         
   5   4   7        585.30        405.34        47.80 o                         
 -10   5   7       1013.15        922.67        55.38 o                         
  -9   5   7        119.53        131.81        18.54 o                         
  -8   5   7        326.85        331.47        22.23 o                         
  -7   5   7        253.15        282.40        27.25 o                         
  -6   5   7        628.69        585.28        33.64 o                         
  -5   5   7          9.69          9.68         5.29 o                         
  -4   5   7       1298.99       1326.40        57.93 o                         
  -3   5   7        636.81        613.48        30.64 o                         
  -2   5   7       1511.65       1590.17        46.22 o                         
  -1   5   7        735.17        745.06        27.46 o                         
   0   5   7         52.67         45.16         5.82 o                         
   1   5   7         59.22         53.64         7.00 o                         
   2   5   7        244.12        258.78        13.21 o                         
   3   5   7        362.28        375.21        15.81 o                         
   4   5   7         13.91         18.83         5.14 o                         
  -9   6   7        105.58         93.17        17.19 o                         
  -8   6   7        228.45        229.52        30.09 o                         
  -7   6   7        862.69        850.03        61.65 o                         
  -6   6   7         33.59         27.54         6.91 o                         
  -5   6   7       1452.34       1570.82        70.78 o                         
  -4   6   7        918.03        992.00        51.60 o                         
  -3   6   7         75.37         82.24        13.64 o                         
  -2   6   7        208.71        197.20        12.36 o                         
  -1   6   7        229.74        243.29        13.75 o                         
   0   6   7         44.15         28.28         4.59 o                         
   1   6   7        552.32        535.88        23.25 o                         
   2   6   7        415.24        431.04        19.10 o                         
   3   6   7        117.88         92.92        12.76 o                         
  -8   7   7        457.02        434.22        32.20 o                         
  -7   7   7        644.75        626.93        40.16 o                         
  -6   7   7        544.34        595.28        34.81 o                         
  -5   7   7        658.45        657.56        26.13 o                         
  -4   7   7        308.71        302.00        17.87 o                         
  -3   7   7         10.75         21.51         9.89 o                         
  -2   7   7       1756.98       2001.53        58.56 o                         
  -1   7   7         91.80         95.50        13.71 o                         
   0   7   7        453.12        448.37        20.44 o                         
   1   7   7        734.73        600.48        50.75 o                         
  -6   8   7        105.22        120.08        15.98 o                         
  -5   8   7        438.71        441.29        30.63 o                         
  -4   8   7        333.70        284.47        13.60 o                         
  -3   8   7        493.00        457.69        30.01 o                         
  -2   8   7        836.53        777.12        34.24 o                         
  -1   8   7        134.01        112.25        14.96 o                         
  -3 -13   8        819.01        685.95        36.59 o                         
  -2 -13   8        174.31        175.68        18.19 o                         
  -1 -13   8         29.60         23.08         7.22 o                         
   0 -13   8        355.05        376.13        29.83 o                         
   1 -13   8       1151.59       1054.14        55.56 o                         
   2 -13   8         34.10         32.45         7.74 o                         
  -5 -12   8          4.80          4.10         3.76 o                         
  -4 -12   8         31.78         38.59        10.01 o                         
  -3 -12   8        603.67        586.88        21.38 o                         
  -2 -12   8        247.34        252.46        13.94 o                         
  -1 -12   8        452.60        408.17        18.28 o                         
   0 -12   8       1072.96       1121.66        52.32 o                         
   1 -12   8         90.79         80.24         9.49 o                         
   2 -12   8        486.80        466.05        22.41 o                         
   3 -12   8        796.38        732.61        25.34 o                         
   4 -12   8         84.83         77.20        14.84 o                         
  -6 -11   8         54.74         70.39        11.50 o                         
  -5 -11   8         10.45         15.36         4.56 o                         
  -4 -11   8        513.07        580.45        27.18 o                         
  -3 -11   8        755.37        750.10        33.02 o                         
  -2 -11   8          4.73          7.41         3.92 o                         
  -1 -11   8       1189.76       1234.43        44.83 o                         
   0 -11   8        425.50        426.88        21.52 o                         
   1 -11   8         85.44         84.92         9.52 o                         
   2 -11   8        789.88        821.91        31.39 o                         
   3 -11   8        532.87        526.95        19.02 o                         
   4 -11   8        272.13        266.22        18.30 o                         
   5 -11   8        780.82        746.94        28.88 o                         
  -7 -10   8        399.01        325.17        24.53 o                         
  -6 -10   8        398.11        367.70        22.42 o                         
  -5 -10   8        811.46        818.84        34.34 o                         
  -4 -10   8       1864.26       1986.01        63.88 o                         
  -3 -10   8         32.03         39.74         6.53 o                         
  -2 -10   8        982.39        956.75        35.82 o                         
  -1 -10   8        749.61        872.59        34.90 o                         
   0 -10   8        778.50        869.41        28.06 o                         
   1 -10   8       1012.57       1003.01        30.51 o                         
   2 -10   8       1176.56       1181.58        40.21 o                         
   3 -10   8         44.49         37.17         4.77 o                         
   4 -10   8        225.12        237.98        16.73 o                         
   5 -10   8        637.74        662.59        25.37 o                         
   6 -10   8         18.86         23.63         4.32 o                         
   7 -10   8         98.68        106.55        13.34 o                         
  -8  -9   8        798.31        715.81        43.93 o                         
  -7  -9   8       1614.74       1713.07        39.59 o                         
  -6  -9   8        352.93        358.62        19.60 o                         
  -5  -9   8       1274.58       1302.94        57.34 o                         
  -4  -9   8        289.49        298.92        21.14 o                         
  -3  -9   8        174.34        187.10        11.62 o                         
  -2  -9   8         97.92        115.39         8.48 o                         
  -1  -9   8       1920.29       1888.03        36.84 o                         
   0  -9   8         11.95         14.27         3.20 o                         
   1  -9   8       2077.36       2076.29        36.91 o                         
   2  -9   8        157.77        158.78         9.35 o                         
   3  -9   8         16.65         21.44         4.83 o                         
   4  -9   8        248.35        238.80        14.13 o                         
   5  -9   8       2068.25       2105.05        46.15 o                         
   6  -9   8         29.85         26.16         5.35 o                         
   7  -9   8       1535.25       1668.66        82.71 o                         
  -9  -8   8        330.16        294.15        23.71 o                         
  -8  -8   8        475.32        486.29        30.96 o                         
  -7  -8   8        120.94        121.07        10.87 o                         
  -6  -8   8         12.39         11.75         4.69 o                         
  -5  -8   8       1746.45       1687.67        49.04 o                         
  -4  -8   8         18.34         19.44         4.18 o                         
  -3  -8   8        820.76        787.42        22.42 o                         
  -2  -8   8       4369.77       4298.95        71.57 o                         
  -1  -8   8        127.23        116.86         7.37 o                         
   0  -8   8        471.62        434.64        13.79 o                         
   1  -8   8        462.02        479.72        13.96 o                         
   2  -8   8       2087.08       2227.76        38.52 o                         
   3  -8   8        165.15        179.71         9.38 o                         
   4  -8   8       1304.71       1333.66        57.82 o                         
   5  -8   8        142.04        129.26        11.15 o                         
   6  -8   8        516.31        523.43        23.98 o                         
   7  -8   8         16.47         28.83         5.05 o                         
  -9  -7   8        775.74        715.53        49.38 o                         
  -8  -7   8        894.11        824.18        54.37 o                         
  -7  -7   8        964.04        955.95        33.71 o                         
  -6  -7   8       2222.36       2234.50        80.75 o                         
  -5  -7   8       2981.08       2971.80        51.14 o                         
  -4  -7   8       2271.81       2222.28        40.24 o                         
  -3  -7   8        679.39        654.82        20.48 o                         
  -2  -7   8        992.95       1042.15        25.04 o                         
  -1  -7   8         86.73         91.72         5.76 o                         
   0  -7   8       1466.20       1512.43        31.97 o                         
   1  -7   8       3297.73       3482.45        50.64 o                         
   2  -7   8        283.15        309.70        10.86 o                         
   3  -7   8        794.36        826.16        20.32 o                         
   4  -7   8        272.92        281.50        11.37 o                         
   5  -7   8        122.23        136.13        10.64 o                         
   6  -7   8        258.59        295.33        16.44 o                         
   7  -7   8       1123.25       1159.38        48.67 o                         
   8  -7   8         35.63         24.62        12.37 o                         
 -10  -6   8          2.18          7.08         5.63 o                         
  -9  -6   8        664.91        754.97        38.00 o                         
  -8  -6   8        411.71        427.34        22.11 o                         
  -7  -6   8       1039.91       1096.53        65.52 o                         
  -6  -6   8       2315.57       2279.45        42.50 o                         
  -5  -6   8       1640.66       1717.08        35.15 o                         
  -4  -6   8        112.28        128.75        10.72 o                         
  -3  -6   8       2521.45       2514.50        40.29 o                         
  -2  -6   8       5054.09       5119.47        76.44 o                         
  -1  -6   8         17.66         26.09         3.37 o                         
   0  -6   8       6604.21       6571.37       108.11 o                         
   1  -6   8       1234.12       1308.69        27.82 o                         
   2  -6   8        928.55        963.03        21.94 o                         
   3  -6   8         71.11         78.50         6.02 o                         
   4  -6   8         52.46         53.67         4.71 o                         
   5  -6   8        368.30        371.42        17.58 o                         
   6  -6   8       1786.25       1900.88        47.72 o                         
   7  -6   8         96.91         97.75         8.49 o                         
   8  -6   8        990.26        847.16        36.03 o                         
 -10  -5   8        174.77        190.56        16.01 o                         
  -9  -5   8        840.30        993.96        44.81 o                         
  -8  -5   8        179.65        169.50        11.79 o                         
  -7  -5   8        132.72        137.41        10.08 o                         
  -6  -5   8       2420.18       2444.83        49.29 o                         
  -5  -5   8       2453.61       2473.09        43.48 o                         
  -4  -5   8        415.04        416.17        13.26 o                         
  -3  -5   8       4998.44       5075.04        93.07 o                         
  -2  -5   8        704.70        671.97        19.28 o                         
  -1  -5   8       1481.42       1392.81        28.95 o                         
   0  -5   8        649.30        698.68        18.70 o                         
   1  -5   8         44.83         45.74         4.16 o                         
   2  -5   8        850.98        948.99        21.44 o                         
   3  -5   8       3290.29       3472.99        66.49 o                         
   4  -5   8        206.07        225.60        11.01 o                         
   5  -5   8        795.71        884.48        27.88 o                         
   6  -5   8        374.64        375.91        17.98 o                         
   7  -5   8         30.82         44.79         5.78 o                         
   8  -5   8        831.96        614.91        40.63 o                         
 -10  -4   8        642.59        622.39        27.22 o                         
  -9  -4   8        919.18        953.16        41.52 o                         
  -8  -4   8         74.96         70.29        10.04 o                         
  -7  -4   8       2589.59       2609.60        57.91 o                         
  -6  -4   8       1600.78       1621.05        31.82 o                         
  -5  -4   8        382.02        374.09        13.36 o                         
  -4  -4   8       1844.60       1899.36        31.44 o                         
  -3  -4   8        339.39        367.30        12.73 o                         
  -2  -4   8         50.40         52.77         4.68 o                         
  -1  -4   8        331.69        296.14        11.45 o                         
   0  -4   8       3144.78       3293.85        52.14 o                         
   1  -4   8        229.75        246.94         8.81 o                         
   2  -4   8       1647.69       1750.03        28.19 o                         
   3  -4   8        151.61        147.79         7.18 o                         
   4  -4   8        541.94        534.04        16.18 o                         
   5  -4   8         24.08         25.62         4.78 o                         
   6  -4   8        782.56        853.65        25.80 o                         
   7  -4   8        276.43        248.22        16.66 o                         
 -10  -3   8       1460.49       1563.33        52.76 o                         
  -9  -3   8        580.28        607.34        33.45 o                         
  -8  -3   8       1215.22       1259.33        49.50 o                         
  -7  -3   8        819.40        943.30        31.14 o                         
  -6  -3   8         46.45         46.29         5.99 o                         
  -5  -3   8        408.14        414.80        15.00 o                         
  -4  -3   8       4060.77       3987.92        77.29 o                         
  -3  -3   8         65.66         59.34         5.12 o                         
  -2  -3   8       2835.58       2847.97        68.60 o                         
  -1  -3   8       3122.61       3137.08        62.45 o                         
   0  -3   8         11.43         10.15         2.15 o                         
   1  -3   8       1071.76       1110.97        19.65 o                         
   2  -3   8       2618.20       2787.70        37.14 o                         
   3  -3   8         25.90         31.85         3.44 o                         
   4  -3   8        196.24        216.28         9.94 o                         
   5  -3   8       1126.73       1229.43        30.96 o                         
   6  -3   8         61.39         61.48         8.39 o                         
   7  -3   8       1106.44       1138.22        35.27 o                         
 -11  -2   8        894.93        830.04        52.29 o                         
 -10  -2   8        887.68        937.17        39.66 o                         
  -9  -2   8         57.65         54.06         9.59 o                         
  -8  -2   8       2087.70       2056.30        63.91 o                         
  -7  -2   8        956.65       1086.13        50.72 o                         
  -6  -2   8         11.01         17.07         4.73 o                         
  -5  -2   8       1800.71       1730.41        37.62 o                         
  -4  -2   8       4759.49       4834.78        61.05 o                         
  -3  -2   8        906.67        911.98        18.37 o                         
  -2  -2   8       1904.10       1879.02        31.90 o                         
  -1  -2   8        309.94        278.72         9.64 o                         
   0  -2   8        210.39        232.83         8.22 o                         
   1  -2   8       4129.77       4357.89        49.96 o                         
   2  -2   8        875.59        876.28        18.19 o                         
   3  -2   8        123.79        115.23         5.67 o                         
   4  -2   8       1837.45       1945.12        39.86 o                         
   5  -2   8         92.20        114.66         9.83 o                         
   6  -2   8         15.41          9.38         3.87 o                         
   7  -2   8        636.84        716.03        29.36 o                         
 -11  -1   8        720.72        808.98        54.55 o                         
 -10  -1   8          9.72          1.49        13.01 o                         
  -9  -1   8         25.66         18.40         8.86 o                         
  -8  -1   8       2536.15       2458.95        55.17 o                         
  -7  -1   8        681.26        739.73        25.59 o                         
  -6  -1   8        654.19        626.96        22.18 o                         
  -5  -1   8       2365.63       2470.31        47.17 o                         
  -4  -1   8        129.62        129.52         6.37 o                         
  -3  -1   8        538.43        540.35        14.78 o                         
  -2  -1   8       2850.80       2701.84        56.19 o                         
  -1  -1   8        733.14        644.28        17.60 o                         
   0  -1   8       2908.87       3015.01        42.39 o                         
   1  -1   8       2624.77       2720.34        41.61 o                         
   2  -1   8        367.46        362.40        12.68 o                         
   3  -1   8         75.92         72.98         5.66 o                         
   4  -1   8        489.78        507.61        22.47 o                         
   5  -1   8          2.93          5.35         4.37 o                         
   6  -1   8          9.37          7.76         3.87 o                         
   7  -1   8        309.47        309.76        28.97 o                         
 -11   0   8        544.81        595.09        45.24 o                         
 -10   0   8        303.71        321.27        40.64 o                         
  -9   0   8       3076.43       3072.56       129.06 o                         
  -8   0   8       2734.54       2760.63        56.00 o                         
  -7   0   8         39.28         44.32         8.12 o                         
  -6   0   8       1048.57        987.40        28.88 o                         
  -5   0   8        521.34        488.09        15.29 o                         
  -4   0   8        385.28        351.01        11.55 o                         
  -3   0   8       1797.09       1679.78        31.98 o                         
  -2   0   8       5281.77       5219.50        76.47 o                         
  -1   0   8        140.59        129.25         7.92 o                         
   0   0   8       3197.18       3251.56        54.51 o                         
   1   0   8        243.10        240.67        12.97 o                         
   2   0   8         64.31         61.63         5.96 o                         
   3   0   8        167.24        160.63         9.49 o                         
   4   0   8       1215.11       1338.04        44.49 o                         
   5   0   8        209.05        214.55        13.66 o                         
   6   0   8       1040.03       1076.57        47.54 o                         
 -11   1   8        573.40        507.87        39.34 o                         
  -9   1   8        877.87        925.07        53.95 o                         
  -8   1   8        366.37        393.00        19.22 o                         
  -7   1   8         23.71         21.57         8.78 o                         
  -6   1   8       5819.17       5892.31        99.78 o                         
  -5   1   8        899.88        900.04        23.43 o                         
  -4   1   8        112.76        109.82         7.43 o                         
  -3   1   8       4410.43       4475.32        66.20 o                         
  -2   1   8        304.58        295.43        11.52 o                         
  -1   1   8        290.75        298.34        14.85 o                         
   0   1   8       2141.81       2156.69        51.09 o                         
   1   1   8        744.66        725.47        24.31 o                         
   2   1   8        193.90        199.81        11.83 o                         
   3   1   8        725.75        692.91        37.44 o                         
   4   1   8          4.45         10.59         4.35 o                         
   5   1   8        436.13        436.78        45.12 o                         
   6   1   8        776.92        723.09        47.72 o                         
 -10   2   8        651.02        724.59        40.91 o                         
  -9   2   8        564.10        661.55        44.47 o                         
  -8   2   8        801.85        816.57        28.10 o                         
  -7   2   8       3426.15       3504.09        78.56 o                         
  -6   2   8       3418.67       3453.15       118.40 o                         
  -5   2   8         82.64         69.92         9.67 o                         
  -4   2   8        456.08        452.54        17.56 o                         
  -3   2   8         40.37         36.64         4.70 o                         
  -2   2   8        359.46        337.31        14.13 o                         
  -1   2   8        934.99        960.49        28.24 o                         
   0   2   8       1946.50       2009.96        51.90 o                         
   1   2   8         41.54         38.42         6.67 o                         
   2   2   8       1181.41       1139.22        58.19 o                         
   3   2   8        635.62        629.36        26.55 o                         
   4   2   8          5.24          8.45         5.34 o                         
   5   2   8        328.65        303.62        37.75 o                         
 -10   3   8       1860.23       1900.34       100.71 o                         
  -9   3   8        910.14        951.80        41.24 o                         
  -8   3   8        721.51        770.94        50.92 o                         
  -7   3   8       1064.55       1242.26        90.15 o                         
  -6   3   8        116.51        131.10        18.97 o                         
  -5   3   8         11.70         11.79         4.75 o                         
  -4   3   8         54.77         56.23         6.86 o                         
  -3   3   8       1217.95       1150.76        31.93 o                         
  -2   3   8        349.78        328.28        15.19 o                         
  -1   3   8       4203.53       4233.41        78.66 o                         
   0   3   8        333.63        320.92        16.02 o                         
   1   3   8       1300.85       1257.38        41.13 o                         
   2   3   8         96.43         87.77        12.49 o                         
   3   3   8        202.14        185.75        14.66 o                         
   4   3   8         17.69         21.55         4.63 o                         
   5   3   8        142.43        108.41        13.53 o                         
 -10   4   8       1050.06       1010.91        58.57 o                         
  -9   4   8        114.60        130.38        21.51 o                         
  -8   4   8        642.51        675.60        33.58 o                         
  -7   4   8       1342.59       1482.50        57.18 o                         
  -6   4   8       1083.01       1349.71        68.70 o                         
  -5   4   8       1397.57       1406.14        44.95 o                         
  -4   4   8       2589.22       2686.49        76.92 o                         
  -3   4   8        926.65        844.73        28.74 o                         
  -2   4   8        553.29        538.99        25.18 o                         
  -1   4   8        556.18        533.83        20.75 o                         
   0   4   8         69.73         76.72         7.87 o                         
   1   4   8        343.24        307.76        15.82 o                         
   2   4   8       1275.36       1244.95       130.54 o                         
   3   4   8         34.94         24.18         5.35 o                         
   4   4   8        391.91        284.66        16.45 o                         
  -9   5   8          1.26         -1.62         5.36 o                         
  -8   5   8       1397.37       1645.44        63.17 o                         
  -7   5   8       1013.17       1137.21        44.75 o                         
  -6   5   8         75.05         64.84        12.10 o                         
  -5   5   8       1227.53       1195.97        50.10 o                         
  -4   5   8        259.12        285.27        20.74 o                         
  -3   5   8         83.65         72.77         8.62 o                         
  -2   5   8        316.81        338.13        17.79 o                         
  -1   5   8       1765.44       1830.43        47.97 o                         
   0   5   8        206.36        215.97        12.10 o                         
   1   5   8       1744.84       1685.78        71.96 o                         
   2   5   8        222.15        198.85        13.62 o                         
   3   5   8        185.66        140.92        16.23 o                         
  -7   6   8        462.03        587.23        58.17 o                         
  -6   6   8        101.19        100.71        13.93 o                         
  -5   6   8        561.64        565.11        35.20 o                         
  -4   6   8        204.08        216.47        15.51 o                         
  -3   6   8        397.39        448.14        25.48 o                         
  -2   6   8        371.88        421.54        26.61 o                         
  -1   6   8          3.08          2.60         3.02 o                         
   0   6   8        541.78        447.14        18.92 o                         
   1   6   8        543.41        346.30        20.65 o                         
  -7   7   8          0.39         -1.18         6.37 o                         
  -6   7   8        198.47        212.64        15.27 o                         
  -5   7   8        658.86        630.70        25.53 o                         
  -4   7   8        179.08        160.53        14.26 o                         
  -3   7   8        732.43        735.82        35.10 o                         
  -2   7   8        209.28        210.26        19.75 o                         
  -1   7   8         79.39         76.34         9.09 o                         
  -2 -13   9          1.61          3.83         4.22 o                         
  -1 -13   9       1496.78       1463.24        66.08 o                         
   0 -13   9         17.37         11.62         5.84 o                         
  -4 -12   9        869.07        813.97        45.53 o                         
  -3 -12   9        540.64        495.28        30.44 o                         
  -2 -12   9        179.00        168.84        10.72 o                         
  -1 -12   9        214.35        201.57        11.47 o                         
   0 -12   9         21.17         23.13         5.22 o                         
   1 -12   9         73.15         73.08         7.16 o                         
   2 -12   9       2230.80       2071.40       248.65 o                         
   3 -12   9          5.56         13.18         6.58 o                         
  -6 -11   9         10.80         12.52         3.04 o                         
  -5 -11   9        436.15        423.85        24.17 o                         
  -4 -11   9        286.62        262.43        16.99 o                         
  -3 -11   9         91.58         83.76         8.20 o                         
  -2 -11   9        919.02        962.04        38.06 o                         
  -1 -11   9        792.65        765.85        25.76 o                         
   0 -11   9          1.57          0.72         2.91 o                         
   1 -11   9        948.15        920.34        59.55 o                         
   2 -11   9        828.84        791.00        41.21 o                         
   3 -11   9        137.08        131.22        13.33 o                         
   4 -11   9        218.22        223.97        15.46 o                         
  -7 -10   9        357.52        359.80        19.44 o                         
  -6 -10   9        210.91        233.95        13.18 o                         
  -5 -10   9        343.39        354.91        25.50 o                         
  -4 -10   9        634.86        604.78        40.55 o                         
  -3 -10   9         10.84         10.63         4.46 o                         
  -2 -10   9        669.79        671.37        31.24 o                         
  -1 -10   9       1121.19       1089.64        38.79 o                         
   0 -10   9        802.60        843.48        29.87 o                         
   1 -10   9        778.91        776.39        25.75 o                         
   2 -10   9        569.09        534.13        30.17 o                         
   3 -10   9        136.10        138.58        10.90 o                         
   4 -10   9        738.04        779.86        29.82 o                         
   5 -10   9         80.15         91.16         9.42 o                         
   6 -10   9        618.00        581.47        37.21 o                         
  -8  -9   9        571.10        450.25        30.74 o                         
  -7  -9   9        617.03        640.43        22.64 o                         
  -6  -9   9        438.41        401.51        19.23 o                         
  -5  -9   9       2529.79       2519.94        79.48 o                         
  -4  -9   9        135.37        137.29        14.03 o                         
  -3  -9   9       1083.95       1056.68        45.90 o                         
  -2  -9   9        651.83        635.53        62.34 o                         
  -1  -9   9        272.00        273.19        16.09 o                         
   0  -9   9        833.31        794.63        24.24 o                         
   1  -9   9       2615.73       2751.95        84.45 o                         
   2  -9   9         91.21         78.80        10.70 o                         
   3  -9   9       1192.87       1136.26        35.86 o                         
   4  -9   9        154.42        170.29        12.08 o                         
   5  -9   9        110.72        105.42        10.79 o                         
   6  -9   9        187.04        183.48        17.01 o                         
  -8  -8   9       1582.59       1580.05        82.94 o                         
  -7  -8   9         27.60         24.97         4.27 o                         
  -6  -8   9       1305.92       1375.70        41.81 o                         
  -5  -8   9        610.25        586.35        31.21 o                         
  -4  -8   9          6.74          2.81         4.03 o                         
  -3  -8   9         40.18         44.06         6.31 o                         
  -2  -8   9       1661.69       1586.79        35.88 o                         
  -1  -8   9          4.23          1.97         3.20 o                         
   0  -8   9       3026.36       3110.53        65.02 o                         
   1  -8   9        985.94        950.24        24.12 o                         
   2  -8   9        269.64        263.15        12.11 o                         
   3  -8   9       1461.36       1495.42        39.07 o                         
   4  -8   9        227.22        230.19        13.12 o                         
   5  -8   9         36.77         35.12         5.28 o                         
   6  -8   9       1535.28       1662.20        47.36 o                         
   7  -8   9        492.90        515.69        37.54 o                         
  -9  -7   9        323.80        299.26        27.69 o                         
  -8  -7   9          7.19         15.77         4.61 o                         
  -7  -7   9         41.69         42.77         5.93 o                         
  -6  -7   9       1568.19       1582.19        39.66 o                         
  -5  -7   9       1796.86       1801.12        41.19 o                         
  -4  -7   9        635.18        594.48        18.94 o                         
  -3  -7   9        170.56        177.02        11.02 o                         
  -2  -7   9        164.62        161.62        12.91 o                         
  -1  -7   9       2335.10       2357.10        58.99 o                         
   0  -7   9       2185.29       2215.00        45.06 o                         
   1  -7   9        264.06        277.85        13.26 o                         
   2  -7   9        171.62        173.07         9.02 o                         
   3  -7   9        647.18        717.87        19.43 o                         
   4  -7   9         87.56         86.81         8.18 o                         
   5  -7   9        581.94        626.69        22.97 o                         
   6  -7   9        251.37        297.88        16.89 o                         
  -9  -6   9        965.89        870.22        56.83 o                         
  -8  -6   9         21.77         24.68         5.93 o                         
  -7  -6   9       2030.92       2175.15        44.56 o                         
  -6  -6   9       4297.05       4398.11        81.52 o                         
  -5  -6   9        162.46        143.80         8.89 o                         
  -4  -6   9       3013.34       2937.51        58.57 o                         
  -3  -6   9        655.62        669.31        28.92 o                         
  -2  -6   9        517.04        505.77        35.42 o                         
  -1  -6   9        301.77        331.59        12.62 o                         
   0  -6   9       2612.56       2642.74        55.85 o                         
   1  -6   9         36.85         38.84         5.01 o                         
   2  -6   9       1430.21       1552.73        33.55 o                         
   3  -6   9       1142.43       1187.20        26.87 o                         
   4  -6   9        164.95        162.73        12.61 o                         
   5  -6   9       1062.07       1131.94        31.47 o                         
   6  -6   9         57.04         58.85         7.13 o                         
   7  -6   9        130.30        112.44        18.74 o                         
 -10  -5   9        649.89        570.51        37.82 o                         
  -9  -5   9       1500.55       1438.40        47.61 o                         
  -8  -5   9        857.49        911.26        34.19 o                         
  -7  -5   9       2447.32       2554.96        54.81 o                         
  -6  -5   9         28.84         30.55         5.31 o                         
  -5  -5   9         66.48         64.82         6.71 o                         
  -4  -5   9       1272.68       1308.89        29.27 o                         
  -3  -5   9       1125.30       1193.80        29.40 o                         
  -2  -5   9         40.28         39.60         5.58 o                         
  -1  -5   9       6456.29       6579.06        94.09 o                         
   0  -5   9        860.09        885.03        23.02 o                         
   1  -5   9       2343.71       2630.61        43.26 o                         
   2  -5   9       4259.18       4661.09        59.29 o                         
   3  -5   9         33.22         37.43         4.06 o                         
   4  -5   9         85.32         91.10         8.43 o                         
   5  -5   9        670.26        744.94        24.50 o                         
   6  -5   9          4.56          3.97         3.56 o                         
   7  -5   9         84.87        101.27        17.83 o                         
 -10  -4   9        876.21        832.01        56.44 o                         
  -9  -4   9          4.14          9.42         5.33 o                         
  -8  -4   9        280.03        315.25        20.32 o                         
  -7  -4   9       1811.87       1716.71        65.23 o                         
  -6  -4   9       1020.34        936.06        29.09 o                         
  -5  -4   9       1105.60       1064.35        36.24 o                         
  -4  -4   9       4242.21       4415.02        62.40 o                         
  -3  -4   9        151.07        151.60         8.23 o                         
  -2  -4   9       4553.97       4669.93        66.53 o                         
  -1  -4   9         28.44         33.32         5.22 o                         
   0  -4   9        381.18        409.57        13.29 o                         
   1  -4   9       1470.69       1642.27        26.55 o                         
   2  -4   9       3455.14       3668.62        53.81 o                         
   3  -4   9         77.28         84.51         5.80 o                         
   4  -4   9       1577.95       1753.90        44.76 o                         
   5  -4   9        365.86        385.91        18.27 o                         
   6  -4   9         15.67         12.65         3.60 o                         
   7  -4   9         21.41         31.38         9.61 o                         
 -10  -3   9         79.89         87.51        20.47 o                         
  -9  -3   9         71.26         93.37        15.60 o                         
  -8  -3   9       2216.75       2295.29        93.57 o                         
  -7  -3   9       1523.13       1483.84        50.77 o                         
  -6  -3   9        927.28        902.52        44.86 o                         
  -5  -3   9       1851.89       1851.24        35.20 o                         
  -4  -3   9        330.20        327.85        11.76 o                         
  -3  -3   9        600.79        608.36        17.62 o                         
  -2  -3   9        983.07       1014.70        23.93 o                         
  -1  -3   9       2134.03       2229.20        53.26 o                         
   0  -3   9        141.71        146.24         6.97 o                         
   1  -3   9       4903.91       5202.72        61.18 o                         
   2  -3   9        130.34        138.53         7.10 o                         
   3  -3   9        421.29        446.17        12.45 o                         
   4  -3   9        180.94        198.21        15.19 o                         
   5  -3   9        202.75        195.94        13.09 o                         
   6  -3   9         52.72         59.21         7.37 o                         
 -10  -2   9        344.90        320.78        38.27 o                         
  -9  -2   9        172.84        218.08        28.76 o                         
  -8  -2   9       4615.80       4865.31       162.96 o                         
  -7  -2   9         82.02         75.30        12.46 o                         
  -6  -2   9        338.58        384.96        18.93 o                         
  -5  -2   9       1708.63       1771.12        35.61 o                         
  -4  -2   9        370.41        351.19        12.22 o                         
  -3  -2   9       1491.14       1485.51        29.26 o                         
  -2  -2   9       2827.74       2740.00        55.68 o                         
  -1  -2   9        328.89        301.20        11.80 o                         
   0  -2   9       1945.72       1919.79        30.34 o                         
   1  -2   9       1435.51       1526.37        26.61 o                         
   2  -2   9         16.69         18.81         3.76 o                         
   3  -2   9        436.78        453.79        15.48 o                         
   4  -2   9        802.54        846.40        39.75 o                         
   5  -2   9        212.62        206.34        14.93 o                         
   6  -2   9        880.42        835.77        32.04 o                         
 -10  -1   9          2.01         -3.12         9.12 o                         
  -9  -1   9       1905.61       2214.52        90.05 o                         
  -8  -1   9       1009.95       1043.99        36.29 o                         
  -7  -1   9          5.56          8.25         4.55 o                         
  -6  -1   9       1746.78       1723.05        40.60 o                         
  -5  -1   9       1359.79       1342.68        28.15 o                         
  -4  -1   9        178.21        179.82         8.65 o                         
  -3  -1   9       2331.80       2289.19        48.64 o                         
  -2  -1   9        564.35        577.33        23.14 o                         
  -1  -1   9        177.29        184.77        12.41 o                         
   0  -1   9        243.89        225.26        10.36 o                         
   1  -1   9       1186.41       1170.75        28.29 o                         
   2  -1   9         75.03         89.80         7.28 o                         
   3  -1   9       2469.33       2659.99        86.78 o                         
   4  -1   9        321.63        294.97        17.93 o                         
   5  -1   9        459.45        408.76        23.07 o                         
   6  -1   9        326.89        253.64        25.51 o                         
 -10   0   9        186.37        212.11        42.74 o                         
  -9   0   9        528.83        551.59        31.74 o                         
  -8   0   9        520.52        525.55        32.42 o                         
  -7   0   9        395.30        388.87        19.35 o                         
  -6   0   9       1686.84       1755.81        39.00 o                         
  -5   0   9         33.04         34.71         4.60 o                         
  -4   0   9       1418.56       1470.01        31.23 o                         
  -3   0   9         81.73         89.22         7.75 o                         
  -2   0   9        708.89        606.58        22.25 o                         
  -1   0   9       1811.40       1769.42        59.60 o                         
   0   0   9       2990.84       3166.60        64.48 o                         
   1   0   9        234.53        232.66        15.64 o                         
   2   0   9       1654.49       1766.08        65.92 o                         
   3   0   9        186.01        186.99        16.00 o                         
   4   0   9        147.86        131.28        13.54 o                         
   5   0   9          9.66         11.12         4.14 o                         
  -9   1   9       1121.24       1200.25        93.43 o                         
  -8   1   9         49.63         51.20         9.45 o                         
  -7   1   9       2874.86       2997.72        81.31 o                         
  -6   1   9       2236.70       2173.18        72.50 o                         
  -5   1   9         45.77         45.43         6.93 o                         
  -4   1   9        309.30        275.08        13.90 o                         
  -3   1   9       1818.43       1849.49        40.32 o                         
  -2   1   9        486.53        443.40        19.69 o                         
  -1   1   9       3033.99       3137.49        63.52 o                         
   0   1   9        605.03        609.34        36.92 o                         
   1   1   9        339.25        313.14        21.34 o                         
   2   1   9        523.27        499.61        43.58 o                         
   3   1   9        140.86        133.93        12.20 o                         
   4   1   9          3.34          6.53         5.36 o                         
   5   1   9        926.01        710.46        44.06 o                         
  -9   2   9        158.60        175.56        31.00 o                         
  -8   2   9          8.79         10.50         8.08 o                         
  -7   2   9       1412.80       1429.97        69.63 o                         
  -6   2   9        602.38        631.75        29.42 o                         
  -5   2   9       1130.80       1162.15        39.88 o                         
  -4   2   9       2000.13       2060.18        53.40 o                         
  -3   2   9       1156.00       1137.41        37.25 o                         
  -2   2   9       2337.09       2276.49        52.14 o                         
  -1   2   9       2276.56       2401.61        61.33 o                         
   0   2   9        206.72        214.35        17.49 o                         
   1   2   9        328.79        292.85        24.20 o                         
   2   2   9        812.84        774.52        37.32 o                         
   3   2   9        576.15        528.43        21.89 o                         
   4   2   9        231.42        205.44        16.27 o                         
  -9   3   9        143.39        181.34        28.02 o                         
  -8   3   9        284.28        337.28        38.00 o                         
  -7   3   9       1480.43       1833.23       113.12 o                         
  -6   3   9          8.87          7.37         6.00 o                         
  -5   3   9       2768.10       2802.14       123.87 o                         
  -4   3   9        190.23        180.36        15.71 o                         
  -3   3   9        215.90        212.46        14.08 o                         
  -2   3   9         49.34         36.92         7.47 o                         
  -1   3   9       1128.89       1103.51        43.59 o                         
   0   3   9          1.12          4.17         4.52 o                         
   1   3   9        788.45        745.07        31.47 o                         
   2   3   9        957.16        886.38        51.09 o                         
   3   3   9          6.79          1.86         3.50 o                         
  -8   4   9        986.38       1110.63        66.58 o                         
  -7   4   9         14.50         18.05         7.56 o                         
  -6   4   9        149.04        149.54        19.14 o                         
  -5   4   9        778.32        805.50        54.56 o                         
  -4   4   9        910.48        906.02        43.36 o                         
  -3   4   9         83.39         77.73         8.65 o                         
  -2   4   9       1325.02       1320.51        48.01 o                         
  -1   4   9        543.87        530.34        22.58 o                         
   0   4   9        348.29        307.62        17.60 o                         
   1   4   9        212.80        213.95        18.62 o                         
   2   4   9          4.16         -1.60         4.72 o                         
   3   4   9          3.28          1.04         3.26 o                         
  -8   5   9        998.02       1166.08        58.79 o                         
  -7   5   9         53.76         49.47         9.55 o                         
  -6   5   9        140.57        144.43        16.19 o                         
  -5   5   9       1258.47       1390.13        48.77 o                         
  -4   5   9         53.14         63.61         9.98 o                         
  -3   5   9        931.65        940.44        49.24 o                         
  -2   5   9         96.16         94.86         9.00 o                         
  -1   5   9         52.92         50.23         5.80 o                         
   0   5   9        430.23        373.25        16.04 o                         
   1   5   9        531.39        462.31        34.15 o                         
  -7   6   9        171.25        152.79        16.92 o                         
  -6   6   9        516.73        592.07        28.31 o                         
  -5   6   9        339.19        328.61        20.80 o                         
  -4   6   9         51.33         49.78         9.97 o                         
  -3   6   9        527.05        528.24        28.98 o                         
  -2   6   9        716.23        704.66        32.71 o                         
  -1   6   9          8.66          6.75         3.97 o                         
  -3 -12  10         88.18         57.90        11.92 o                         
  -2 -12  10       1000.63        921.57        47.34 o                         
  -1 -12  10        160.52        155.88        14.06 o                         
   0 -12  10        152.33        147.03        15.73 o                         
   1 -12  10        229.70        202.94        16.17 o                         
   2 -12  10        996.89        967.51        56.76 o                         
  -5 -11  10        915.55        903.75        70.62 o                         
  -4 -11  10         29.00         25.09         4.36 o                         
  -3 -11  10        641.29        622.24        22.60 o                         
  -2 -11  10       1102.99       1005.82        55.32 o                         
  -1 -11  10        554.08        522.86        26.79 o                         
   0 -11  10          6.97          8.92         4.35 o                         
   1 -11  10        936.31        971.29        52.92 o                         
   2 -11  10        263.29        232.22        26.29 o                         
   3 -11  10        615.21        601.50        22.91 o                         
  -6 -10  10        634.22        585.29        27.73 o                         
  -5 -10  10        438.21        434.16        18.43 o                         
  -4 -10  10          1.90          6.42         4.31 o                         
  -3 -10  10        730.66        714.01        33.32 o                         
  -2 -10  10        503.92        555.78        28.83 o                         
  -1 -10  10          6.38          5.62         5.07 o                         
   0 -10  10       1391.20       1461.16        53.21 o                         
   1 -10  10        355.59        354.73        20.88 o                         
   2 -10  10         14.69          9.20         4.22 o                         
   3 -10  10        528.46        513.92        24.00 o                         
   4 -10  10        554.58        573.85        26.07 o                         
   5 -10  10          1.31          3.71         4.32 o                         
  -7  -9  10        381.85        334.10        26.32 o                         
  -6  -9  10        743.91        715.46        25.53 o                         
  -5  -9  10       1213.68       1149.03        29.81 o                         
  -4  -9  10         61.20         50.68         7.48 o                         
  -3  -9  10       2395.11       1916.69       161.69 o                         
  -2  -9  10         55.18         58.67        10.20 o                         
  -1  -9  10        691.53        669.81        45.60 o                         
   0  -9  10        428.46        399.98        21.28 o                         
   1  -9  10        203.29        223.33        31.36 o                         
   2  -9  10         64.01         61.26         9.30 o                         
   3  -9  10       1158.00       1218.21        31.03 o                         
   4  -9  10        257.08        245.45        13.77 o                         
   5  -9  10        371.04        423.94        26.10 o                         
   6  -9  10        336.97        362.86        27.27 o                         
  -8  -8  10        291.21        225.56        20.20 o                         
  -7  -8  10        229.13        211.72        10.29 o                         
  -6  -8  10       1772.37       1749.17        43.36 o                         
  -5  -8  10          1.58          0.34         3.48 o                         
  -4  -8  10       2351.65       2189.17        72.23 o                         
  -3  -8  10       1996.13       1937.98       131.69 o                         
  -2  -8  10       1058.46       1019.20        35.79 o                         
  -1  -8  10        444.74        412.56        18.07 o                         
   0  -8  10       3866.87       3984.19        67.21 o                         
   1  -8  10        141.27        123.55        11.32 o                         
   2  -8  10       1501.14       1586.45        44.66 o                         
   3  -8  10       1202.93       1193.65        30.42 o                         
   4  -8  10          8.84          8.30         4.12 o                         
   5  -8  10         13.68         25.41         5.24 o                         
   6  -8  10         79.65        107.31        16.88 o                         
  -8  -7  10          1.76         -1.93         7.96 o                         
  -7  -7  10       2116.79       2148.85       104.34 o                         
  -6  -7  10        518.38        479.25        19.16 o                         
  -5  -7  10        109.41         92.28         8.69 o                         
  -4  -7  10       1316.31       1269.89        34.90 o                         
  -3  -7  10       1220.29       1254.58        43.32 o                         
  -2  -7  10        396.44        398.47        18.93 o                         
  -1  -7  10       3159.64       3315.43        67.46 o                         
   0  -7  10        944.02        957.78        26.63 o                         
   1  -7  10        163.95        165.99         9.76 o                         
   2  -7  10       1006.43       1055.58        33.69 o                         
   3  -7  10        518.29        548.18        20.60 o                         
   4  -7  10        382.92        384.49        20.99 o                         
   5  -7  10       1255.43       1400.55        46.52 o                         
   6  -7  10        105.27         75.86        16.30 o                         
  -9  -6  10        182.26        175.80        23.02 o                         
  -8  -6  10        558.29        641.68        36.64 o                         
  -7  -6  10        123.03        160.12        19.45 o                         
  -6  -6  10        390.65        354.87        16.61 o                         
  -5  -6  10        483.63        475.13        23.25 o                         
  -4  -6  10       4106.82       4194.81        79.37 o                         
  -3  -6  10       1294.44       1274.01        30.02 o                         
  -2  -6  10        964.82        955.12        31.34 o                         
  -1  -6  10       3041.14       3156.86        58.99 o                         
   0  -6  10        288.22        293.93        13.48 o                         
   1  -6  10        178.56        169.67         9.46 o                         
   2  -6  10        575.72        592.05        19.54 o                         
   3  -6  10        350.56        360.75        15.51 o                         
   4  -6  10        253.12        271.14        13.98 o                         
   5  -6  10        478.96        478.74        22.28 o                         
   6  -6  10         66.19         49.55        13.93 o                         
  -9  -5  10         18.76         33.11        12.83 o                         
  -8  -5  10        533.99        631.53        54.40 o                         
  -7  -5  10       2431.67       2618.48        80.98 o                         
  -6  -5  10          8.67         14.11         6.99 o                         
  -5  -5  10       3250.64       3224.81        63.38 o                         
  -4  -5  10        663.08        672.27        19.13 o                         
  -3  -5  10        816.92        825.72        27.30 o                         
  -2  -5  10        183.04        191.98        10.49 o                         
  -1  -5  10         24.14         23.81         4.25 o                         
   0  -5  10          1.04          3.84         2.40 o                         
   1  -5  10       1860.12       1921.29        34.79 o                         
   2  -5  10       1556.15       1564.81        26.40 o                         
   3  -5  10        246.14        244.82        13.21 o                         
   4  -5  10        762.39        775.51        24.29 o                         
   5  -5  10        170.38        178.12        11.60 o                         
 -10  -4  10        263.28        271.50        28.94 o                         
  -9  -4  10        252.47        300.28        35.22 o                         
  -8  -4  10       2311.66       2631.06        78.59 o                         
  -7  -4  10         99.53         88.16        39.34 o                         
  -6  -4  10       1274.93       1288.97        61.79 o                         
  -5  -4  10        597.83        682.57        24.89 o                         
  -4  -4  10        490.53        525.88        18.88 o                         
  -3  -4  10        145.12        124.16         9.44 o                         
  -2  -4  10       6492.60       6965.51       118.83 o                         
  -1  -4  10       1522.94       1540.39        52.21 o                         
   0  -4  10       1003.64       1062.15        24.68 o                         
   1  -4  10        973.46        981.93        21.66 o                         
   2  -4  10        210.26        205.77         8.46 o                         
   3  -4  10        414.61        415.50        16.47 o                         
   4  -4  10        345.19        372.63        20.87 o                         
   5  -4  10        198.26        183.65        15.57 o                         
   6  -4  10        748.11        666.39        48.95 o                         
 -10  -3  10         28.90         16.73        12.43 o                         
  -9  -3  10        989.86       1213.31        76.57 o                         
  -8  -3  10        418.16        492.93        33.86 o                         
  -7  -3  10        147.06        152.14        15.35 o                         
  -6  -3  10       1711.47       1541.70        69.12 o                         
  -5  -3  10       1541.22       1685.67        50.75 o                         
  -4  -3  10          4.73          5.82         2.50 o                         
  -3  -3  10       3413.63       3533.64        62.21 o                         
  -2  -3  10        431.57        422.62        15.28 o                         
  -1  -3  10          7.69          7.91         2.87 o                         
   0  -3  10        561.83        566.36        16.49 o                         
   1  -3  10        431.69        434.42        13.14 o                         
   2  -3  10         30.78         43.25         6.89 o                         
   3  -3  10       1612.23       1634.13        41.89 o                         
   4  -3  10       1264.65       1352.26        48.66 o                         
   5  -3  10         16.06         13.90         5.33 o                         
   6  -3  10        329.12        256.26        25.68 o                         
  -9  -2  10       1295.59       1408.62        50.24 o                         
  -8  -2  10        276.55        298.94        22.33 o                         
  -7  -2  10       1360.28       1252.56        53.23 o                         
  -6  -2  10       2616.95       2698.20       139.86 o                         
  -5  -2  10        619.10        616.10        21.33 o                         
  -4  -2  10        343.86        305.96        13.84 o                         
  -3  -2  10        393.93        439.01        16.85 o                         
  -2  -2  10        604.84        597.40        23.80 o                         
  -1  -2  10         17.60         22.96         4.30 o                         
   0  -2  10       2587.62       2660.84        47.76 o                         
   1  -2  10        835.07        793.90        20.23 o                         
   2  -2  10       1979.47       1973.82        53.96 o                         
   3  -2  10       1286.66       1296.55        36.17 o                         
   4  -2  10        142.28        130.80        16.39 o                         
   5  -2  10          5.28          5.86         5.19 o                         
 -10  -1  10        344.16        457.50        40.03 o                         
  -9  -1  10       1537.16       1654.86        70.29 o                         
  -8  -1  10         44.56         57.54         9.26 o                         
  -7  -1  10       1387.32       1478.39        69.45 o                         
  -6  -1  10       1079.34       1084.29        53.55 o                         
  -5  -1  10        179.70        155.67        10.41 o                         
  -4  -1  10       1837.53       1829.05        39.77 o                         
  -3  -1  10       2524.12       2603.85        57.41 o                         
  -2  -1  10        202.20        194.34        13.50 o                         
  -1  -1  10       4191.92       4375.62       109.30 o                         
   0  -1  10       1046.17       1101.43        45.11 o                         
   1  -1  10         24.21         26.99         8.96 o                         
   2  -1  10       1233.93       1296.77        65.71 o                         
   3  -1  10        142.14        141.64        18.06 o                         
   4  -1  10         93.95         80.05        26.72 o                         
   5  -1  10         24.99         27.00         8.58 o                         
  -9   0  10        250.20        257.24        23.76 o                         
  -8   0  10         57.98         70.17        16.81 o                         
  -7   0  10       1525.64       1572.82        48.14 o                         
  -6   0  10       1621.36       1674.11        81.81 o                         
  -5   0  10        439.51        433.95        17.88 o                         
  -4   0  10       4252.70       4566.57        78.12 o                         
  -3   0  10        148.97        149.38         9.55 o                         
  -2   0  10        138.01        132.02        12.03 o                         
  -1   0  10         83.59        105.03        10.31 o                         
   0   0  10        802.14        834.25        34.40 o                         
   1   0  10          8.71         11.28         5.09 o                         
   2   0  10       1377.53       1300.86        50.32 o                         
   3   0  10        551.18        468.40        26.68 o                         
   4   0  10        566.36        484.30        47.15 o                         
  -8   1  10       1344.26       1532.69        80.46 o                         
  -7   1  10       1521.49       1740.40        54.75 o                         
  -6   1  10         34.72         42.46         8.11 o                         
  -5   1  10       1281.62       1357.40        40.40 o                         
  -4   1  10        879.29        909.06        29.49 o                         
  -3   1  10         67.31         68.85         7.28 o                         
  -2   1  10        204.44        218.03        15.13 o                         
  -1   1  10       1004.60        999.97        31.04 o                         
   0   1  10          2.20         -0.10         4.27 o                         
   1   1  10       1163.01       1123.58        47.41 o                         
   2   1  10        602.70        530.79        37.45 o                         
   3   1  10         29.54         25.47         5.52 o                         
  -8   2  10       2224.52       2959.81       146.93 o                         
  -7   2  10        668.08        871.90        49.31 o                         
  -6   2  10        619.11        667.90        29.21 o                         
  -5   2  10       1282.78       1349.70        55.77 o                         
  -4   2  10        781.58        742.96        28.58 o                         
  -3   2  10         14.40         11.72         4.88 o                         
  -2   2  10        618.36        650.43        30.35 o                         
  -1   2  10         15.71         20.13         5.38 o                         
   0   2  10        359.18        363.77        23.40 o                         
   1   2  10        947.92        873.05        28.53 o                         
   2   2  10        412.68        395.77        18.92 o                         
   3   2  10        106.85         77.55         9.74 o                         
  -8   3  10        319.86        361.75        38.01 o                         
  -7   3  10        477.90        524.12        47.76 o                         
  -6   3  10        649.89        685.94        38.70 o                         
  -5   3  10       1818.08       1826.19        94.57 o                         
  -4   3  10        219.40        184.52        18.51 o                         
  -3   3  10        734.95        680.07        34.68 o                         
  -2   3  10       1064.64        926.19        39.76 o                         
  -1   3  10         36.72         34.22         5.70 o                         
   0   3  10        138.50        117.17        10.74 o                         
   1   3  10        957.22        901.39        38.76 o                         
   2   3  10         88.05         93.16        15.65 o                         
  -7   4  10          2.58          2.30         7.17 o                         
  -6   4  10       1655.52       1994.36        71.13 o                         
  -5   4  10        678.15        678.58        44.36 o                         
  -4   4  10         64.44         52.03        10.77 o                         
  -3   4  10        181.33        178.40        19.98 o                         
  -2   4  10        605.93        611.97        30.31 o                         
  -1   4  10         31.00         21.63         4.75 o                         
   0   4  10        400.30        386.97        22.37 o                         
  -6   5  10        530.80        535.61        26.10 o                         
  -5   5  10        305.59        299.01        22.51 o                         
  -4   5  10         38.21         30.86        10.45 o                         
  -3   5  10       1009.42       1023.20        42.48 o                         
  -2   5  10          4.25          4.14         6.61 o                         
  -1   5  10        281.13        238.00        20.30 o                         
  -3 -12  11         95.24         65.40        11.18 o                         
  -2 -12  11        583.05        520.46        31.29 o                         
  -1 -12  11        716.93        743.47        42.64 o                         
  -5 -11  11       1204.44       1117.76        56.53 o                         
  -4 -11  11        105.14        100.03        10.25 o                         
  -3 -11  11       1344.32       1351.44        36.96 o                         
  -2 -11  11        659.66        641.99        49.08 o                         
  -1 -11  11        712.94        691.88        38.36 o                         
   0 -11  11        202.25        217.15        15.52 o                         
   1 -11  11        258.62        255.69        16.07 o                         
   2 -11  11         30.46         36.83        11.35 o                         
  -6 -10  11       1879.30       1695.12        76.46 o                         
  -5 -10  11        285.73        288.99        45.48 o                         
  -4 -10  11        166.46        178.17        18.83 o                         
  -3 -10  11       1184.71       1167.21        46.68 o                         
  -2 -10  11          2.24          1.86         3.63 o                         
  -1 -10  11         18.26         17.81         6.11 o                         
   0 -10  11        535.68        492.10        37.55 o                         
   1 -10  11       1148.06       1100.62        43.20 o                         
   2 -10  11        928.30        936.64        26.17 o                         
   3 -10  11       1758.99       1738.60        45.27 o                         
  -7  -9  11        690.32        532.90        32.02 o                         
  -6  -9  11        388.06        341.08        17.73 o                         
  -5  -9  11          6.72          6.26         4.02 o                         
  -4  -9  11        399.87        361.00        23.32 o                         
  -3  -9  11       1793.90       1631.07        58.78 o                         
  -2  -9  11          2.35          3.57         5.07 o                         
  -1  -9  11        205.67        195.08        19.38 o                         
   0  -9  11       1240.20       1065.41        57.73 o                         
   1  -9  11        358.44        341.48        20.74 o                         
   2  -9  11       1139.63       1161.64        34.60 o                         
   3  -9  11        262.65        224.54        11.69 o                         
   4  -9  11         32.91         36.44         6.25 o                         
  -7  -8  11        669.39        611.15        41.49 o                         
  -6  -8  11         66.06         59.22         8.92 o                         
  -5  -8  11        231.40        211.49        16.46 o                         
  -4  -8  11       3024.51       3128.85        84.88 o                         
  -3  -8  11        821.09        753.13        31.02 o                         
  -2  -8  11        851.86        807.91        33.67 o                         
  -1  -8  11         78.95         71.40        10.92 o                         
   0  -8  11         25.54         25.66         5.73 o                         
   1  -8  11        174.86        166.10        12.37 o                         
   2  -8  11       1129.86       1139.83        34.62 o                         
   3  -8  11        342.52        338.48        18.09 o                         
   4  -8  11        348.71        341.07        15.28 o                         
   5  -8  11        718.99        715.60        46.37 o                         
  -8  -7  11        218.48        202.94        23.34 o                         
  -7  -7  11       2262.02       2492.12        85.85 o                         
  -6  -7  11          1.01          3.15         4.01 o                         
  -5  -7  11       1986.13       1965.86        63.22 o                         
  -4  -7  11       1140.73       1098.64        40.12 o                         
  -3  -7  11          9.60         18.65         4.73 o                         
  -2  -7  11       1390.09       1396.65        36.73 o                         
  -1  -7  11         68.27         55.14        10.88 o                         
   0  -7  11        125.06        118.99        11.15 o                         
   1  -7  11       1094.59       1194.98        33.37 o                         
   2  -7  11       1148.18       1182.16        29.84 o                         
   3  -7  11         43.19         39.61         5.68 o                         
   4  -7  11       1360.28       1355.96        56.22 o                         
   5  -7  11         93.85         91.26        16.56 o                         
  -9  -6  11          3.54         -1.49        10.38 o                         
  -8  -6  11       1163.51       1180.15        50.31 o                         
  -7  -6  11       1109.18       1197.27        48.52 o                         
  -6  -6  11        439.22        430.18        26.12 o                         
  -5  -6  11       2396.28       2332.83        61.45 o                         
  -4  -6  11        128.81        139.07        10.44 o                         
  -3  -6  11         23.58         16.37         4.33 o                         
  -2  -6  11       1371.69       1467.60        37.34 o                         
  -1  -6  11        443.49        443.58        15.94 o                         
   0  -6  11        907.81        931.42        28.56 o                         
   1  -6  11       1092.49       1070.51        28.18 o                         
   2  -6  11        830.36        802.09        21.47 o                         
   3  -6  11        555.02        550.36        19.27 o                         
   4  -6  11       1412.37       1457.48        57.14 o                         
   5  -6  11        207.70        212.68        26.65 o                         
  -9  -5  11        524.98        590.68        45.17 o                         
  -8  -5  11        113.77        153.07        17.55 o                         
  -7  -5  11         21.86         50.37        16.75 o                         
  -6  -5  11        358.40        313.87        29.37 o                         
  -5  -5  11       1986.99       1916.87        47.40 o                         
  -4  -5  11        123.91        108.40        10.08 o                         
  -3  -5  11       1690.34       1762.07        36.84 o                         
  -2  -5  11       1760.38       1899.10        44.61 o                         
  -1  -5  11         20.22         11.08         3.61 o                         
   0  -5  11       1479.97       1582.38        34.26 o                         
   1  -5  11        469.11        457.07        15.94 o                         
   2  -5  11        305.85        297.64        12.95 o                         
   3  -5  11        521.98        540.63        21.59 o                         
   4  -5  11       1309.37       1316.44        67.45 o                         
   5  -5  11          3.84          2.22         6.48 o                         
  -8  -4  11        894.40        977.91        49.42 o                         
  -7  -4  11          2.76         -3.35         5.76 o                         
  -6  -4  11       4290.55       4426.75       117.51 o                         
  -5  -4  11       1160.31       1142.78        43.59 o                         
  -4  -4  11        629.26        657.78        24.86 o                         
  -3  -4  11        702.19        703.21        25.96 o                         
  -2  -4  11        322.01        316.41        13.44 o                         
  -1  -4  11         33.75         41.56         6.12 o                         
   0  -4  11       1398.62       1395.78        33.29 o                         
   1  -4  11        150.39        146.74        11.37 o                         
   2  -4  11        179.18        173.58        11.81 o                         
   3  -4  11       1845.79       1777.83        57.67 o                         
   4  -4  11        206.63        193.51        13.56 o                         
   5  -4  11         62.09         65.42        12.44 o                         
  -9  -3  11        958.27       1118.43        69.99 o                         
  -8  -3  11        103.85        125.04        47.65 o                         
  -7  -3  11        781.53        857.24        39.74 o                         
  -6  -3  11       2549.60       2335.67        93.71 o                         
  -5  -3  11        326.75        288.41        16.39 o                         
  -4  -3  11        267.28        311.38        14.68 o                         
  -3  -3  11       1511.95       1605.33        60.24 o                         
  -2  -3  11        647.53        683.17        29.88 o                         
  -1  -3  11       2681.71       2789.52       102.55 o                         
   0  -3  11       1527.84       1605.26        60.98 o                         
   1  -3  11          0.14          4.58         3.04 o                         
   2  -3  11        246.02        222.48        13.46 o                         
   3  -3  11        399.02        363.67        20.99 o                         
   4  -3  11        129.96        106.08        13.03 o                         
   5  -3  11        294.70        232.33        17.18 o                         
  -9  -2  11        412.79        422.24        39.48 o                         
  -8  -2  11         26.86         37.38         8.34 o                         
  -7  -2  11        303.91        355.27        36.54 o                         
  -6  -2  11       2335.41       2310.13        71.99 o                         
  -5  -2  11         90.43         88.40         9.15 o                         
  -4  -2  11       1688.25       1790.50        50.35 o                         
  -3  -2  11        341.01        368.76        19.46 o                         
  -2  -2  11       1894.43       1921.15        46.07 o                         
  -1  -2  11        102.89        116.83        12.33 o                         
   0  -2  11        405.97        386.13        20.35 o                         
   1  -2  11          8.94          9.13         4.71 o                         
   2  -2  11        427.25        389.98        19.56 o                         
   3  -2  11        851.93        823.27        41.56 o                         
   4  -2  11         46.24         41.38        12.75 o                         
  -9  -1  11         62.09         34.62        13.96 o                         
  -8  -1  11        129.30         96.91        14.96 o                         
  -7  -1  11       1459.74       1463.57        88.67 o                         
  -6  -1  11         96.94        129.65        11.03 o                         
  -5  -1  11       1626.14       1722.23        52.22 o                         
  -4  -1  11       2506.48       2709.07        57.34 o                         
  -3  -1  11          7.73          7.98         4.21 o                         
  -2  -1  11         18.37         11.77         7.20 o                         
  -1  -1  11        314.65        300.45        22.34 o                         
   0  -1  11        957.18        916.22        49.04 o                         
   1  -1  11       1340.70       1376.37        43.66 o                         
   2  -1  11       1585.09       1525.86        52.28 o                         
   3  -1  11        117.93         88.48        10.28 o                         
   4  -1  11        250.07        168.91        20.42 o                         
  -8   0  11        953.81       1075.46        67.83 o                         
  -7   0  11        563.26        690.68        50.77 o                         
  -6   0  11          5.95          6.49         5.71 o                         
  -5   0  11        564.78        600.17        25.41 o                         
  -4   0  11       2314.29       2408.95        49.01 o                         
  -3   0  11         68.57         68.59         7.82 o                         
  -2   0  11       1375.24       1517.09        49.54 o                         
  -1   0  11       1079.39       1179.53        47.91 o                         
   0   0  11       1495.80       1575.13        48.57 o                         
   1   0  11       1475.35       1546.68        73.84 o                         
   2   0  11        235.65        180.47        18.52 o                         
   3   0  11         14.46         12.07         6.60 o                         
  -7   1  11        349.89        459.95        45.59 o                         
  -6   1  11         29.62         30.99         6.79 o                         
  -5   1  11       1702.46       1847.52        54.42 o                         
  -4   1  11        960.85        965.08        35.84 o                         
  -3   1  11       1502.64       1703.19        58.61 o                         
  -2   1  11        340.45        338.16        20.58 o                         
  -1   1  11        523.46        533.66        44.14 o                         
   0   1  11         80.62         87.13        12.02 o                         
   1   1  11        796.98        726.81        37.89 o                         
   2   1  11        566.89        481.20        32.27 o                         
   3   1  11        463.25        327.79        23.83 o                         
  -7   2  11         25.04         27.71        11.15 o                         
  -6   2  11        522.67        569.05        30.85 o                         
  -5   2  11        666.78        647.82        33.50 o                         
  -4   2  11         26.14         38.99        10.78 o                         
  -3   2  11       1097.74       1099.03        37.08 o                         
  -2   2  11        947.74        945.70        47.02 o                         
  -1   2  11         30.36         27.13         7.82 o                         
   0   2  11        212.10        201.57        18.97 o                         
   1   2  11       1237.79       1271.61        73.18 o                         
   2   2  11         19.62         16.27         6.04 o                         
  -7   3  11        647.53        833.53        52.71 o                         
  -6   3  11       1417.72       1377.27        87.26 o                         
  -5   3  11         15.82         21.65         6.25 o                         
  -4   3  11         53.91         59.58        15.61 o                         
  -3   3  11       1204.67       1135.62        63.18 o                         
  -2   3  11        329.48        330.69        21.05 o                         
  -1   3  11        189.78        195.19        19.00 o                         
   0   3  11        129.97         81.46        15.29 o                         
   1   3  11         26.64         17.39         5.78 o                         
  -6   4  11        885.95        911.65        49.98 o                         
  -5   4  11         11.78          9.55         4.38 o                         
  -4   4  11        335.82        343.00        28.82 o                         
  -3   4  11        693.61        592.18        77.07 o                         
  -2   4  11          7.99          4.34         5.76 o                         
  -1 -12  12        143.97        134.18        13.70 o                         
   0 -12  12        279.87        236.14        19.18 o                         
  -4 -11  12        201.05        143.25        14.49 o                         
  -3 -11  12        802.82        772.51        44.78 o                         
  -2 -11  12        135.04        141.65        13.55 o                         
  -1 -11  12        767.88        838.83        48.13 o                         
   0 -11  12        670.08        668.94        48.21 o                         
  -5 -10  12         50.43         46.09         9.80 o                         
  -4 -10  12       1512.27       1499.36        75.85 o                         
  -3 -10  12        642.06        631.33        33.74 o                         
  -2 -10  12       1231.40       1155.77        60.81 o                         
  -1 -10  12       1612.17       1546.66        44.98 o                         
   0 -10  12        603.22        540.12        23.80 o                         
   1 -10  12        115.72        123.07        10.28 o                         
   2 -10  12        762.55        673.55        67.29 o                         
  -6  -9  12        192.17        189.01        13.86 o                         
  -5  -9  12       1325.30       1268.48        48.58 o                         
  -4  -9  12       1450.50       1351.86        91.27 o                         
  -3  -9  12          2.12          7.99         4.12 o                         
  -2  -9  12        368.91        340.65        18.80 o                         
  -1  -9  12        546.17        507.79        23.75 o                         
   0  -9  12        236.21        223.38        18.78 o                         
   1  -9  12        655.29        653.01        39.46 o                         
   2  -9  12       2108.95       2026.82        42.06 o                         
  -7  -8  12         22.24         17.96         6.17 o                         
  -6  -8  12         76.66         91.04        15.75 o                         
  -5  -8  12        262.49        262.31        22.23 o                         
  -4  -8  12        531.27        527.75        26.76 o                         
  -3  -8  12         30.66         32.80         6.50 o                         
  -2  -8  12       3096.56       3161.71        73.26 o                         
  -1  -8  12       1563.30       1644.76        57.83 o                         
   0  -8  12        222.59        243.14        16.54 o                         
   1  -8  12       1567.29       1561.75        34.82 o                         
   2  -8  12        148.35        118.39         8.13 o                         
   3  -8  12          4.52          2.04         2.69 o                         
   4  -8  12        174.59        119.19        15.32 o                         
  -8  -7  12       1095.56       1157.50        60.22 o                         
  -7  -7  12         12.95         26.68         7.55 o                         
  -6  -7  12        310.43        314.19        19.51 o                         
  -5  -7  12        746.58        739.04        39.95 o                         
  -4  -7  12        573.48        579.27        22.45 o                         
  -3  -7  12        826.26        823.86        39.15 o                         
  -2  -7  12       2403.60       2253.24        54.79 o                         
  -1  -7  12         14.31         11.17         6.20 o                         
   0  -7  12        102.28        111.96        10.18 o                         
   1  -7  12        279.33        280.93        12.05 o                         
   2  -7  12         31.31         31.39         4.26 o                         
   3  -7  12        538.93        463.71        23.09 o                         
   4  -7  12        896.23        785.97        49.73 o                         
  -8  -6  12        341.23        359.06        23.97 o                         
  -7  -6  12         10.58          6.41         6.30 o                         
  -6  -6  12       1544.27       1621.12        66.30 o                         
  -5  -6  12        952.67        894.71        38.84 o                         
  -4  -6  12         75.80         61.33         7.37 o                         
  -3  -6  12       1640.40       1755.78        66.38 o                         
  -2  -6  12        663.09        706.05        22.48 o                         
  -1  -6  12          1.81          0.33         4.11 o                         
   0  -6  12       1655.93       1650.34        33.86 o                         
   1  -6  12        707.36        664.88        20.01 o                         
   2  -6  12         18.14         19.99         3.90 o                         
   3  -6  12        624.33        645.63        29.05 o                         
   4  -6  12         37.31         21.16         8.78 o                         
  -7  -5  12        507.14        520.81        32.46 o                         
  -6  -5  12       1432.48       1689.75        68.48 o                         
  -5  -5  12        475.48        458.07        32.46 o                         
  -4  -5  12        735.69        730.18        26.20 o                         
  -3  -5  12        240.92        225.52        13.08 o                         
  -2  -5  12       1076.55       1120.97        31.28 o                         
  -1  -5  12        870.03        843.69        32.31 o                         
   0  -5  12       1930.49       1894.74        46.89 o                         
   1  -5  12          7.12          6.19         4.45 o                         
   2  -5  12        128.10        124.22         9.44 o                         
   3  -5  12        211.34        206.06        12.80 o                         
   4  -5  12        110.02        127.85        19.79 o                         
  -9  -4  12        997.67        985.56        56.92 o                         
  -8  -4  12         29.95         38.29         7.51 o                         
  -7  -4  12        723.78        840.51        36.70 o                         
  -6  -4  12        603.58        646.17        33.06 o                         
  -5  -4  12         13.29         10.22         4.22 o                         
  -4  -4  12       1730.75       1833.56        75.76 o                         
  -3  -4  12       1511.67       1577.15        57.42 o                         
  -2  -4  12          0.65          0.68         2.98 o                         
  -1  -4  12        856.34        888.98        49.39 o                         
   0  -4  12        307.78        306.55        17.65 o                         
   1  -4  12         48.16         52.88         7.25 o                         
   2  -4  12        141.15        135.38        10.34 o                         
   3  -4  12        886.46        816.17        31.77 o                         
   4  -4  12        236.70        196.41        15.15 o                         
  -9  -3  12        170.64        173.44        21.22 o                         
  -8  -3  12         12.67         15.79        16.52 o                         
  -7  -3  12       1549.85       1700.84        68.11 o                         
  -6  -3  12        798.28        839.45        38.12 o                         
  -5  -3  12        882.62        842.91        31.96 o                         
  -4  -3  12       1106.90       1100.51        34.04 o                         
  -3  -3  12        217.76        241.53        15.64 o                         
  -2  -3  12        347.81        370.82        22.07 o                         
  -1  -3  12        764.57        821.54        33.98 o                         
   0  -3  12        701.04        713.33        33.66 o                         
   1  -3  12        352.01        349.82        23.97 o                         
   2  -3  12       1423.82       1415.88        46.52 o                         
   3  -3  12         96.82         60.59        11.53 o                         
  -8  -2  12        566.13        718.75        54.20 o                         
  -7  -2  12       1184.98       1268.94       125.36 o                         
  -6  -2  12         30.33         27.12        14.51 o                         
  -5  -2  12       1393.60       1492.42        78.65 o                         
  -4  -2  12       1265.61       1243.26        60.54 o                         
  -3  -2  12        311.17        299.11        19.45 o                         
  -2  -2  12       1241.31       1324.06        44.49 o                         
  -1  -2  12       1319.81       1532.46        43.08 o                         
   0  -2  12        291.12        339.07        20.58 o                         
   1  -2  12       1318.69       1438.76        49.98 o                         
   2  -2  12        237.84        228.41        21.13 o                         
   3  -2  12          0.05         14.63        10.06 o                         
  -8  -1  12        200.22        210.84        25.89 o                         
  -7  -1  12        259.30        307.39        35.93 o                         
  -6  -1  12         51.95         67.92        12.95 o                         
  -5  -1  12       1438.49       1535.98        58.37 o                         
  -4  -1  12       1849.96       1903.49        47.63 o                         
  -3  -1  12        656.54        684.05        26.71 o                         
  -2  -1  12       1026.59       1171.19        41.31 o                         
  -1  -1  12         33.52         55.66         8.72 o                         
   0  -1  12        126.18        138.42        14.37 o                         
   1  -1  12        190.71        189.54        28.20 o                         
   2  -1  12        434.77        352.98        33.29 o                         
   3  -1  12          4.85          3.58         3.26 o                         
  -7   0  12        370.74        441.43        38.24 o                         
  -6   0  12       1133.67       1351.16        74.49 o                         
  -5   0  12       1564.65       1789.35        58.51 o                         
  -4   0  12         68.82         64.58        10.86 o                         
  -3   0  12        599.26        638.74        31.55 o                         
  -2   0  12        684.87        707.13        42.63 o                         
  -1   0  12        315.65        297.23        25.99 o                         
   0   0  12         25.81         22.88         6.53 o                         
   1   0  12        328.79        295.03        22.39 o                         
   2   0  12         35.74         30.17         6.14 o                         
  -6   1  12        829.84        883.13        45.23 o                         
  -5   1  12        590.12        639.15        31.47 o                         
  -4   1  12         93.48         76.41        12.22 o                         
  -3   1  12       1840.77       2009.29        61.05 o                         
  -2   1  12        473.86        493.44        25.68 o                         
  -1   1  12         35.86         37.35         7.32 o                         
   0   1  12        267.79        285.81        20.23 o                         
   1   1  12          8.17          3.63         3.44 o                         
  -6   2  12        727.21        666.91       119.94 o                         
  -5   2  12        801.09        804.24        38.48 o                         
  -4   2  12        642.13        590.51        43.57 o                         
  -3   2  12       1390.39       1501.10        87.66 o                         
  -2   2  12          1.48          0.06         4.00 o                         
  -1   2  12         11.48         13.35         4.97 o                         
  -3   3  12        366.34        281.38        25.08 o                         
  -3 -11  13         23.05         16.17         5.54 o                         
  -2 -11  13         65.65         47.78         9.10 o                         
  -1 -11  13        323.13        317.69        24.61 o                         
  -4 -10  13        138.94        134.90        16.59 o                         
  -3 -10  13          7.46         23.84         8.80 o                         
  -1 -10  13       2499.91       2225.92       106.48 o                         
   0 -10  13          6.16          1.71         5.96 o                         
  -6  -9  13         35.27         40.48         8.29 o                         
  -5  -9  13       1357.54       1243.09        78.02 o                         
  -4  -9  13        308.22        282.06        26.89 o                         
  -3  -9  13        302.50        310.19        22.28 o                         
  -2  -9  13       2589.59       2451.57        88.58 o                         
  -1  -9  13         54.57         54.77         5.85 o                         
   0  -9  13        684.79        615.72        24.42 o                         
   1  -9  13        197.76        170.14        23.16 o                         
  -6  -8  13        689.89        642.19        30.25 o                         
  -5  -8  13       1686.77       1668.57        64.19 o                         
  -4  -8  13          1.81          3.84         3.03 o                         
  -3  -8  13       1718.70       1600.10        40.86 o                         
  -2  -8  13        301.19        292.65        15.61 o                         
  -1  -8  13        369.52        331.08        18.47 o                         
   0  -8  13        117.74        137.45        13.29 o                         
   1  -8  13        499.34        457.47        21.00 o                         
  -7  -7  13        102.58        101.00        15.86 o                         
  -6  -7  13        206.72        168.07        15.07 o                         
  -5  -7  13        619.86        555.10        32.19 o                         
  -4  -7  13         17.41         12.92         3.61 o                         
  -3  -7  13       1819.96       1786.10        70.67 o                         
  -2  -7  13        281.90        258.81        12.93 o                         
  -1  -7  13        184.55        188.63        13.86 o                         
   0  -7  13       1004.60        951.00        49.02 o                         
   1  -7  13         92.87         91.63         9.91 o                         
   2  -7  13       1019.26        805.86        31.61 o                         
  -7  -6  13        437.24        423.58        20.39 o                         
  -6  -6  13        449.03        427.68        22.67 o                         
  -5  -6  13        165.12        142.88        12.35 o                         
  -4  -6  13        953.47        907.03        30.92 o                         
  -3  -6  13       1585.36       1523.16        72.63 o                         
  -2  -6  13         18.51         12.09         3.73 o                         
  -1  -6  13        586.61        564.97        35.46 o                         
   0  -6  13        370.66        328.12        17.10 o                         
   1  -6  13        226.42        199.36        11.03 o                         
   2  -6  13        161.92        149.96        14.97 o                         
   3  -6  13        386.71        279.32        17.72 o                         
  -8  -5  13          3.98          0.84         5.20 o                         
  -7  -5  13        443.97        495.40        29.91 o                         
  -6  -5  13        634.98        698.55        36.92 o                         
  -5  -5  13        146.87        125.78        15.66 o                         
  -4  -5  13       2163.72       1971.66        71.67 o                         
  -3  -5  13        693.67        669.77        39.59 o                         
  -2  -5  13          4.90         10.78         4.37 o                         
  -1  -5  13        889.92        767.70        56.94 o                         
   0  -5  13        675.07        642.74        28.86 o                         
   1  -5  13        167.22        150.32         9.70 o                         
   2  -5  13       1110.13        967.04        34.20 o                         
   3  -5  13        167.01        123.12        13.46 o                         
  -8  -4  13        624.88        593.47        39.46 o                         
  -7  -4  13       1020.27       1165.11        44.04 o                         
  -6  -4  13        103.84        104.06        11.87 o                         
  -5  -4  13        177.31        220.38        24.08 o                         
  -4  -4  13       2134.08       2562.82        92.26 o                         
  -3  -4  13       1199.37       1298.99        82.38 o                         
  -2  -4  13        333.03        301.58        25.10 o                         
  -1  -4  13        602.79        642.15        38.43 o                         
   0  -4  13        177.82        167.77        17.46 o                         
   1  -4  13        327.25        301.95        18.23 o                         
   2  -4  13        374.11        335.01        19.31 o                         
   3  -4  13         39.18         22.90         6.01 o                         
  -7  -3  13        386.80        378.38        35.26 o                         
  -6  -3  13         21.30         17.55         8.99 o                         
  -5  -3  13        369.01        452.75        34.50 o                         
  -4  -3  13       1176.15       1282.20        67.33 o                         
  -3  -3  13        201.11        236.44        29.45 o                         
  -2  -3  13       1482.10       1604.95        55.47 o                         
  -1  -3  13        158.65        156.74        13.21 o                         
   0  -3  13         37.60         37.08         6.75 o                         
   1  -3  13        107.79         80.63        11.58 o                         
   2  -3  13        555.27        482.47        35.99 o                         
  -8  -2  13        885.27        872.61        50.26 o                         
  -7  -2  13        484.28        487.77        42.02 o                         
  -6  -2  13        225.15        167.25        26.93 o                         
  -5  -2  13       1628.43       1812.36       101.89 o                         
  -4  -2  13         32.38         44.83        25.79 o                         
  -3  -2  13        199.29        208.94        17.49 o                         
  -2  -2  13       1183.69       1371.31        61.39 o                         
  -1  -2  13         34.95         40.21         7.21 o                         
   0  -2  13        228.82        239.59        15.04 o                         
   1  -2  13        340.43        325.45        22.52 o                         
   2  -2  13          2.52         -0.16         3.69 o                         
  -7  -1  13         65.39         48.50        12.34 o                         
  -6  -1  13        976.58       1028.92        64.54 o                         
  -5  -1  13        554.11        665.14        52.47 o                         
  -4  -1  13         76.23         81.65        19.46 o                         
  -3  -1  13        285.52        318.76        27.41 o                         
  -2  -1  13       2871.08       3016.20       152.99 o                         
  -1  -1  13        210.94        221.29        26.04 o                         
   0  -1  13        430.89        429.42        39.16 o                         
   1  -1  13        327.78        221.88        22.77 o                         
  -5   0  13        213.50        214.35        18.51 o                         
  -4   0  13          6.25          5.64         7.48 o                         
  -3   0  13       1334.17       1445.61        58.02 o                         
  -2   0  13         55.88         52.09         7.94 o                         
  -1   0  13        511.73        557.47        37.93 o                         
   0   0  13        224.91        183.74        19.69 o                         
  -3   1  13        179.72        149.28        21.40 o                         
  -2   1  13         68.24         50.88        11.08 o                         
  -4  -9  14         15.34         29.58         7.96 o                         
  -3  -9  14        162.96        142.90        18.02 o                         
  -2  -9  14        934.22        760.24        46.64 o                         
  -1  -9  14         34.96         27.62         8.13 o                         
  -5  -8  14        133.05        116.76        11.00 o                         
  -4  -8  14        455.07        417.01        36.83 o                         
  -3  -8  14       1013.07        890.88        38.55 o                         
  -2  -8  14         12.60         11.81         5.80 o                         
  -1  -8  14        674.51        558.94        38.61 o                         
   0  -8  14        737.38        541.90        34.37 o                         
  -6  -7  14        930.62        819.41       118.75 o                         
  -5  -7  14         10.28          3.72         6.69 o                         
  -4  -7  14       1593.22       1294.43        95.16 o                         
  -3  -7  14        497.96        527.65        45.16 o                         
  -2  -7  14         24.16         29.45         7.67 o                         
  -1  -7  14         70.46         88.38        18.09 o                         
   0  -7  14       1540.75       1370.27        71.73 o                         
   1  -7  14          0.73         -1.23         5.61 o                         
  -6  -6  14        147.83        165.31        13.22 o                         
  -5  -6  14        350.91        390.24        46.71 o                         
  -4  -6  14        417.49        470.64        97.06 o                         
  -3  -6  14        501.20        440.63        22.33 o                         
  -2  -6  14        592.23        550.83        29.56 o                         
  -1  -6  14       1161.57       1022.98        96.60 o                         
   0  -6  14        235.42        180.67        21.40 o                         
   1  -6  14        288.36        250.76        26.18 o                         
  -6  -5  14          1.85          4.56         7.44 o                         
  -5  -5  14        361.62        411.06        27.98 o                         
  -4  -5  14       1354.85       1443.97        80.81 o                         
  -3  -5  14          1.69          8.56         5.22 o                         
  -2  -5  14       1282.75       1257.87        50.56 o                         
  -1  -5  14         38.86         52.12         9.47 o                         
   0  -5  14         21.00         14.57         8.84 o                         
   1  -5  14        100.34         91.02        17.45 o                         
  -7  -4  14        580.00        498.34        35.48 o                         
  -6  -4  14        118.41        119.89        16.06 o                         
  -5  -4  14       1232.95       1401.36        58.58 o                         
  -4  -4  14        456.03        512.60        33.64 o                         
  -3  -4  14        848.72       1003.95        57.08 o                         
  -2  -4  14        430.76        408.38        26.61 o                         
  -1  -4  14        727.10        722.69        41.21 o                         
   0  -4  14        110.29        115.66        18.01 o                         
  -5  -3  14        429.51        441.26        28.05 o                         
  -4  -3  14          9.77         20.06         8.40 o                         
  -3  -3  14        458.29        460.81        30.48 o                         
  -2  -3  14       1935.25       2237.23        76.27 o                         
  -1  -3  14         60.49         43.22        14.02 o                         
   0  -3  14        653.14        640.94        31.31 o                         
  -6  -2  14        479.63        427.58        33.67 o                         
  -5  -2  14        327.17        319.29        31.57 o                         
  -4  -1  14        597.35        571.13        38.10 o                         
  -3  -1  14        601.95        639.45        40.73 o                         
  -2  -1  14          5.81         11.03         6.35 o                         
  -3  -6  15        127.07        107.61        18.50 o                         
  -2  -6  15       1291.24        995.81        59.46 o                         
  -3  -5  15         23.10         16.08        10.17 o                         
                                                                                
