# Supplementary material for: Bis(isonicotinamide-κN)silver(I) tri­fluoro­methane­sulfonate aceto­nitrile disolvate
Source: IUCrdata. 2021 Oct 21;6(Pt 10):x211073. doi: 10.1107/S2414314621010737 (PMC9462304; doi:10.1107/S2414314621010737)
Supplement: Supplementary file 3 [file x-06-x211073-Isup3.mol]

@<TRIPOS>MOLECULE
hpd362
    51    49     4     0     0
SMALL
NO_CHARGES
****
Generated from the CSD

@<TRIPOS>ATOM
     1 Ag1      1.5930   2.7070   4.0100   Ag        1 RES1   0.0000
     2 O2      -4.0194   1.3454   8.1006   O.2       1 RES1   0.0000
     3 O1       6.5184   3.6625  -1.0417   O.2       1 RES1   0.0000
     4 N3       0.0313   1.8811   5.2569   N.2       1 RES1   0.0000
     5 N1       3.1873   3.2799   2.6669   N.2       1 RES1   0.0000
     6 N2       6.8062   5.6557  -0.0063   N.am      1 RES1   0.0000
     7 H2A      7.4343   5.9073  -0.5697   H         1 RES1   0.0000
     8 H2B      6.5624   6.1910   0.6479   H         1 RES1   0.0000
     9 N4      -3.5616  -0.8209   7.6544   N.am      1 RES1   0.0000
    10 H4A     -4.2490  -1.1039   8.1248   H         1 RES1   0.0000
    11 H4B     -3.0361  -1.4004   7.2506   H         1 RES1   0.0000
    12 C9      -2.1258   0.9245   6.7442   C.2       1 RES1   0.0000
    13 C3       5.1638   4.0847   0.8625   C.2       1 RES1   0.0000
    14 C2       4.5768   4.9981   1.7405   C.2       1 RES1   0.0000
    15 H2       4.8459   5.9091   1.7377   H         1 RES1   0.0000
    16 C10     -1.6361   2.2171   6.9372   C.2       1 RES1   0.0000
    17 H10     -2.0356   2.7900   7.5807   H         1 RES1   0.0000
    18 C8      -1.4988   0.1182   5.7942   C.2       1 RES1   0.0000
    19 H8      -1.7948  -0.7734   5.6480   H         1 RES1   0.0000
    20 C11     -0.5667   2.6534   6.1852   C.2       1 RES1   0.0000
    21 H11     -0.2391   3.5339   6.3272   H         1 RES1   0.0000
    22 C12     -3.3144   0.4840   7.5535   C.2       1 RES1   0.0000
    23 C5       3.7512   2.4055   1.8146   C.2       1 RES1   0.0000
    24 H5       3.4670   1.4994   1.8394   H         1 RES1   0.0000
    25 C6       6.2227   4.4600  -0.1460   C.2       1 RES1   0.0000
    26 C1       3.6013   4.5591   2.6134   C.2       1 RES1   0.0000
    27 H1       3.2043   5.1893   3.2025   H         1 RES1   0.0000
    28 C4       4.7254   2.7653   0.9063   C.2       1 RES1   0.0000
    29 H4       5.0932   2.1184   0.3158   H         1 RES1   0.0000
    30 C7      -0.4428   0.6340   5.0704   C.2       1 RES1   0.0000
    31 H7      -0.0328   0.0853   4.4127   H         1 RES1   0.0000
    32 S1       5.9516   8.7626   2.8166   S.o2      2 RES2   0.0000
    33 F1       4.1302  10.3323   1.7603   F         2 RES2   0.0000
    34 F3       6.0994  10.6043   0.9421   F         2 RES2   0.0000
    35 F2       5.6330  11.3750   2.8940   F         2 RES2   0.0000
    36 O5       7.3032   9.0160   3.2575   O.2       2 RES2   0.0000
    37 O3       5.8680   7.8660   1.6886   O.2       2 RES2   0.0000
    38 O4       4.9911   8.5515   3.8606   O.2       2 RES2   0.0000
    39 C13      5.4315  10.3505   2.0680   C.3       2 RES2   0.0000
    40 N6       0.8177   0.7988   1.9460   N.1       3 RES3   0.0000
    41 C16      0.2934   1.3775   1.1107   C.1       3 RES3   0.0000
    42 C17     -0.3632   2.1295   0.0469   C.3       3 RES3   0.0000
    43 H17A    -1.2471   1.7436  -0.1276   H         3 RES3   0.0000
    44 H17B     0.1793   2.0860  -0.7674   H         3 RES3   0.0000
    45 H17C    -0.4642   3.0647   0.3231   H         3 RES3   0.0000
    46 N5       1.8077   5.2533   5.4938   N.1       4 RES4   0.0000
    47 C14      2.2881   6.1799   5.9537   C.1       4 RES4   0.0000
    48 C15      2.9298   7.3493   6.5471   C.3       4 RES4   0.0000
    49 H15A     3.4911   7.7903   5.8747   H         4 RES4   0.0000
    50 H15B     3.4862   7.0692   7.3034   H         4 RES4   0.0000
    51 H15C     2.2438   7.9753   6.8601   H         4 RES4   0.0000
@<TRIPOS>BOND
     1     1     4   un
     2     1     5   un
     3     2    22    2
     4     3    25    2
     5     4    20   un
     6     4    30   un
     7     5    23   un
     8     5    26   un
     9     6     7    1
    10     6     8    1
    11     6    25   un
    12     9    10    1
    13     9    11    1
    14     9    22   un
    15    12    16   un
    16    12    18   un
    17    12    22   un
    18    13    14   un
    19    13    25   un
    20    13    28   un
    21    14    15    1
    22    14    26   un
    23    16    17    1
    24    16    20   un
    25    18    19    1
    26    18    30   un
    27    20    21    1
    28    23    24    1
    29    23    28   un
    30    26    27    1
    31    28    29    1
    32    30    31    1
    33    32    36   un
    34    32    37   un
    35    32    38   un
    36    32    39    1
    37    33    39    1
    38    34    39    1
    39    35    39    1
    40    40    41   un
    41    41    42    1
    42    42    43    1
    43    42    44    1
    44    42    45    1
    45    46    47   un
    46    47    48    1
    47    48    49    1
    48    48    50    1
    49    48    51    1
@<TRIPOS>SUBSTRUCTURE
     1 RES1        1 GROUP             0 ****  ****    0  
     2 RES2       32 GROUP             0 ****  ****    0  
     3 RES3       40 GROUP             0 ****  ****    0  
     4 RES4       46 GROUP             0 ****  ****    0  
@<TRIPOS>CRYSIN
    9.4566   11.0330   11.9848  114.0000  103.9287   95.1290     2     1
